# Supplementary material for: Teratorn and its relatives – a cross-point of distinct mobile elements, transposons and viruses
Source: Front Vet Sci. 2023 Apr 28;10:1158023. doi: 10.3389/fvets.2023.1158023 (PMC10175614; doi:10.3389/fvets.2023.1158023)
Supplement: Supplementary file 1 [file Table_1.XLSX]

## Sheet: Sheet1
Teratorn-like herpesvirus regions*	species	Length	List of herpesvirus genes (tblastn using the alloherpesvirus core genes of medaka Teratorn as queries)	position of piggyBac-like transposase (tblastn using medaka piggyBac transposase as a query/)	Note1	Note2
NC_024327.1:11031572-11160718	Cynoglossus semilaevis	129146	DNApol, ORF54, ORF60	69326–69814	fragmentary
NC_024327.1:1462170-1561665	Cynoglossus semilaevis	99495	DNApol. ORF34, ORF44, ORF54, ORF60, ORF64, Pro, Term1, Term2, Triplex	91196–91510	fragmentary
NC_024327.1:7060991-7157104	Cynoglossus semilaevis	96113	DNApol, MCP, ORF44, Pri	27619–28101	fragmentary
NC_031967.2:28828682-28936446	Oreochromis niloticus	107764	DNApol, Env, ORF44, Pro, Triplex	11980–13776	fragmentary
NC_031982.2:4720785-4856059	Oreochromis niloticus	135274	Env, Hel, MCP, ORF37, ORF44, Pro, Triplex		fragmentary
NC_031984.2:33388717-33525555	Oreochromis niloticus	136838	Env, Hel, MCP, ORF34, ORF37, ORF54, ORF56, ORF60, Pro, Term2, Triplex		partial
NC_031984.2:36223993-36333467	Oreochromis niloticus	109474	DNApol, Env, Pri, Term1		fragmentary
NC_031985.2:28840085-28970528	Oreochromis niloticus	130443	Env, Hel, MCP, ORf34, ORF37, ORF44, ORF56, ORF60, Pro, Triplex		fragmentary
NC_031986.2:4117754-4353280	Oreochromis niloticus	235526	DNApol, Env, Hel , MCP, ORF34, ORF37, ORF44, ORF54, ORF56, ORF60, ORF64, Pri, Pro, Term1, Term2, Triplex	21928–23367; 228594–230088	full length
NC_034203.2:49187197-49369813	Oncorhynchus kisutch	182616	Env, Hel, MCP, ORF34, ORF37, ORF44, ORF54, ORF60, ORF64, Pri, Pro, Term1, Term2, Triplex	171230–172847	full length
NC_036839.1:2866688-2966423	Salvelinus alpinus	99735	Hel, ORF54, ORF60		fragmentary
NC_036844.1:4600501-4701513	Salvelinus alpinus	101012	ORF54, ORF60, Pro, Triplex		fragmentary
NC_036855.1:65302074-65392890	Salvelinus alpinus	90816	ORF56		fragmentary
NC_036860.1:17648680-17744303	Salvelinus alpinus	95623	Env, ORF54, Pro		fragmentary
NC_039313.1:38584162-38669361	Astatotilapia calliptera	85199	ORF54, ORF56, ORF60	32358-34010	fragmentary	part of sequence is repeated (inverted repeat)
NC_040033.1:21158313-21250476	Larimichthys crocea	92163	Env, Pro, Triplex		fragmentary
NC_040881.2:21992496-22094880	Betta splendens	102384	Env, MCP, ORF37, ORF54, ORF60, Pro, Term2	74077–75621	fragmentary
NC_041026.1:31950524-32063551	Parambassis ranga	113027	MCP, ORF37, ORF44, ORF54, ORF60, ORF64	67880-68937	fragmentary
NC_041331.1:9761894-9898230	Perca flavescens	136336	DNApol, Env, Hel, ORF34, ORF44, Pri, Term2, Triplex	99688-99999; 129701-131168	fragmentary
NC_041338.1:9717959-9817550	Perca flavescens	99591	Env, MCP, ORF37, Pro, Triplex	78783–79484	fragmentary
NC_042546.1:2646625-2768649	Oncorhynchus nerka	122024	DNApol, Env	30578–31963; 82022–82339	fragmentary
NC_042555.1:14277509-14380239	Oncorhynchus nerka	102730	Env, Hel, ORF54, ORF60, Pri, Pro, Triplex		fragmentary
NC_042960.1:57546012-57684181	Salmo trutta	138169	DNApol, Env, ORF44, Pri		fragmentary
NC_042977.1:13043624-13134164	Salmo trutta	90540	Hel, ORF54, ORF60	33290-34849; 51034-51546	fragmentary
NC_042983.1:0-257537	Salmo trutta	257537	DNApol, Env, Hel, MCP, ORF34, ORF37, ORF44, ORF54, ORF56, ORF60, ORF64, Pro, Term1, Term2, Triplex	137045–138941; 174461–175162	full length	part of sequence is repeated (direct repeat)
NC_044199.1:22960123-23051688	Sparus aurata	91565	DNApol, ORF56		fragmentary
NC_044208.1:21279-262265	Sparus aurata	240986	DNApol, Env, Hel, MCP, ORF34, ORF37, ORF44, ORF54, ORF56, ORF60, ORF64, Pri, Pro, Term1, Term2, Triplex	21931–23340; 213673–215088	full length
NC_046639.1:11549210-11650515	Mastacembelus armatus	101305	DNApol, MCP, ORF56, ORF60	59566–60945	fragmentary
NC_046640.1:0-69314	Mastacembelus armatus	69314	DNApol, MCP, ORF37, ORF56		edge
NC_046648.1:13846736-13940042	Mastacembelus armatus	93306	DNApol, Env, ORF34, zorf56		fragmentary
NC_047013.1:34038030-34179199	Epinephelus lanceolatus	141169	Env, Hel, MCP, ORF34, ORF37, ORF44, ORF54, ORF60, Pro, Triplex	32413–33900	partial
NC_047134.1:22478948-22684200	Periophthalmus magnuspinnatus	205252	DNApol, Env, Hel, MCP, ORF34, ORF37, ORF44, ORF54, ORF56, ORF60, ORF64, Pri, Pro, Term1, Term2, Triplex	34670–36252	full length
NC_047581.1:3335160-3430952	Esox lucius	95792	MCP, ORF34, ORf37, ORF44		edge
NC_047581.1:3497301-3605355	Esox lucius	108054	Env, Hel, ORF54, ORF60, Pro, Triplex	32367–33787; 103497–104905	edge
NC_047588.1:56331-147010	Esox lucius	90679	ORF64, Term2		fragmentary
NC_047592.1:18427203-18523381	Esox lucius	96178	MCP, ORF34, ORF37, ORF44		fragmentary
NC_048417.1:27317615-27409784	Etheostoma cragini	92169	DNApol		fragmentary
NC_048425.1:16120431-16348466	Etheostoma cragini	228035	DNApol, Env, Hel, MCP, ORF34, ORF37, ORF44, ORF54, ORF56, ORF60, ORF64, Pri, Pro, Term1, Term2, Triplex		full length
NC_048565.1:514096-628882	Oncorhynchus mykiss	114786	DNApol, ORF56, Pri	83230–83766	fragmentary
NC_048565.1:56317694-56411453	Oncorhynchus mykiss	93759	ORF64, Term1, Term2		fragmentary
NC_048573.1:36379427-36482023	Oncorhynchus mykiss	102596	DNApol		fragmentary
NC_048592.1:6614012-6704402	Oncorhynchus mykiss	90390	Env, Pro	34377–35531	fragmentary
NC_050111.1:19447539-19540827	Oncorhynchus keta	93288	ORF64, Term1		fragmentary
NC_050111.1:29639151-29731059	Oncorhynchus keta	91908	Hel, ORF54, ORF60		fragmentary
NC_050140.1:34297980-34415904	Oncorhynchus keta	117924	ORF56, ORF64		fragmentary
NC_050180.1:25488961-25590706	Sander lucioperca	101745	MCP, ORF34, ORF37, ORF56		fragmentary
NC_050180.1:25882129-25999077	Sander lucioperca	116948	DNApol, Env, Hel, ORF54, ORF60, Pro, Triplex	43841–44242; 91867–93220	fragmentary	sequence is repeated (inverted repeat, possibly by misassembly?)
NC_050180.1:34907099-35014807	Sander lucioperca	107708	DNApol, Env, Hel, ORF37	36149–36523	fragmentary
NC_050180.1:35643233-35773567	Sander lucioperca	130334	Env, MCP, ORF34, ORF37, ORF44, Pri, Term1	35197–35502	fragmentary
NC_050180.1:594819-688628	Sander lucioperca	93809	Pri, Term2, DNApol		fragmentary
NC_050183.1:24723835-24889379	Sander lucioperca	165544	MCP, ORF37, ORF54, ORF60, ORF64, Pri, Term1, Term2	131591-132076	fragmentary	sequence is repeated (inverted repeat, possibly by misassembly?)
NC_050183.1:32217355-32319383	Sander lucioperca	102028	ORF44, ORF54, ORF60, ORF64, Pri, Term1	33908-34468	fragmentary
NC_050190.1:27204673-27321636	Sander lucioperca	116963	DNApol, Env, ORF54, ORF60, Pri, Pro, Term1, Term2, Triplex		fragmentary
NC_050191.1:14552108-14663254	Sander lucioperca	111146	ORF60, ORF64, Pri, Term1, Term2		fragmentary
NC_050191.1:1521396-1617526	Sander lucioperca	96130	ORF44, ORF54, ORF60, Pri, Term1, Term2		fragmentary
NC_050192.1:22220473-22311105	Sander lucioperca	90632	DNApol, Hel, ORF44	34896–36470	fragmentary
NC_050192.1:23224278-23338186	Sander lucioperca	113908	DNApol, Env, ORF54, ORF60, ORF64, Pro, Term2, Triplex	65122–65475	fragmentary
NC_050192.1:27632628-27793283	Sander lucioperca	160655	DNApol, ORF54, ORF56, ORF60, ORF64, Pri, Term1, Term2	121422–122141; 145113–146299	partial
NC_052308.1:56674852-57048625	Salvelinus namaycush	373773	DNApol, MCP, ORF34, ORF44, ORF56, ORF64, Pri, Term1, Term2	58384–60132	partial	sequence is repeated (inverted and direct repeats, possibly by misassembly?)
NC_052308.1:72340491-72433306	Salvelinus namaycush	92815	Hel, ORF54, ORF60		fragmentary
NC_052314.1:54770932-54899149	Salvelinus namaycush	128217	DNApol	32356–33650; 95905–96963	fragmentary	part of sequence is repeated (inverted repeat, possibly by misassembly?)
NC_052316.1:29406027-29504114	Salvelinus namaycush	98087	Hel, ORF54, ORF60, Triplex	63143-64891	fragmentary
NC_052326.1:39460463-39589359	Salvelinus namaycush	128896	Env, Hel, ORF54, ORF56, ORF60, Pro, Triplex,	35534-37271; 57018-57377; 95284-97021	fragmentary	part of sequence is repeated (direct repeat, possibly by misassembly?)
NC_052332.1:14438416-14538983	Salvelinus namaycush	100567	DNApol, ORF56	37689-39430; 70560-72312	fragmentary	part of sequence is repeated (direct repeat, possibly by misassembly?)
NC_052332.1:3937785-4044335	Salvelinus namaycush	106550	Env, Hel, ORF54, ORF60, Pro, Triplex	10763-11095	fragmentary
NC_052337.1:46081122-46187340	Salvelinus namaycush	106218	Env, Hel, ORF54, ORF56	60377-62390	fragmentary
NC_052344.1:0-59255	Salvelinus namaycush	59255	Hel, ORF54, ORF60, Triplex		short contig
NC_052348.1:15141219-15231846	Salvelinus namaycush	90627	DNApol, ORF56	60377-62390	fragmentary
NC_052944.1:40981665-41196632	Oreochromis aureus	214967	DNApol, Env, Hel, MCP, ORF34, ORF37, ORF44, ORF54, ORF56, ORF60, Pri, Pro, Term1, Term2, Triplex	186803-188635	full length
NC_052954.1:19894306-20137176	Oreochromis aureus	242870	DNApol, Env, Hel, MCP, ORF34, ORF37, ORF44, ORF54, ORF56, ORF60, ORF64, Pri, Pro, Term1, Term2, Triplex	228088-229489	full length
NC_052955.1:32094821-32303336	Oreochromis aureus	208515	DNApol, Env, Hel, MCP, ORF34, ORF37, ORF54, ORF56, ORF60, ORF64, Pro, Term2, Triplex	22561-24337	full length
NC_052959.1:2706758-2815252	Oreochromis aureus	108494	DNApol, Hel, ORF54, ORF56, ORF60, Pro, Triplex	81273-81718	fragmentary
NC_052962.1:11779911-11916352	Oreochromis aureus	136441	Env, Hel, MCP, ORF34, ORF37, ORF44, ORF54, ORF56, ORF60, Pro, Triplex		partial
NC_053113.1:3273973-3366921	Perca fluviatilis	92948	DNApol, Hel, Triplex	76806-77384	fragmentary
NC_053125.1:612807-704189	Perca fluviatilis	91382	ORF34, ORF37, ORF44		fragmentary
NC_053127.1:37156804-37256595	Perca fluviatilis	99791	DNApol, ORF54, ORF60, Pri	34228-36158; 64649-65310	fragmentary
NC_053128.1:33168562-33281007	Perca fluviatilis	112445	Env, MCP, ORF34, ORF37, ORF56, Pro		fragmentary
NC_053131.1:1158247-1257844	Perca fluviatilis	99597	ORF54, ORF60, Pri, Term1, Term2	63650-63958	fragmentary
NC_053131.1:22143-504229	Perca fluviatilis	482086	DNApol, Env, Hel, MCP, ORF34, ORF37, ORF44, ORF56, ORF60, Pri, Pro, Triplex	134495-135136; 156219-156799; 284857-290182; 334050-334483; 446120-447743	partial	sequence is repeated (inverted and direct repeats, possibly by misassembly?)
NC_053131.1:5211092-5320550	Perca fluviatilis	109458	ORF54, ORF60, ORF64, Pri, Term1, Term2		fragmentary
NC_053131.1:699084-803941	Perca fluviatilis	104857	DNApol, Env, Hel, Pro, Triplex,	100582-101019	fragmentary
NC_053132.1:26886428-27053121	Perca fluviatilis	166693	ORF54, ORF60, Pri, Term1	28372-39578; 62313-62681; 75598-76294; 105605-106281; 134346-135030	fragmentary	sequence is repeated (direct repeat)
NC_053421.1:14355944-14446671	Xiphias gladius	90727	Env, ORF54, ORF60		fragmentary
NC_053422.1:30311691-30416527	Xiphias gladius	104836	Hel, Pro, Triplex		fragmentary
NC_055685.1:0-107217	Melanotaenia boesemani	107217	DNApol, Env, Hel, ORF54, Pro, Triplex	27708-28951	edge
NC_055694.1:34202966-34296430	Melanotaenia boesemani	93464	DNApol, Env, Pro	60257-61465	fragmentary
NC_055694.1:36923266-36977950	Melanotaenia boesemani	54684	ENApol, Env, ORF54, ORF60	32660-33848	edge
NC_055702.1:30281279-30390227	Melanotaenia boesemani	108948	DNApol, Env, Hel, ORF54, Pro, Triplex	32330-33517; 103973-105167	partial
NC_056460.1:1131485-1238805	Oncorhynchus tshawytscha	107320	Env, Hel, ORF54, Pro, Triplex		edge
NC_056502.1:53643267-53737425	Nematolebias whitei	94158	Hel, Triplex		fragmentary
NC_056507.1:34833737-34925346	Nematolebias whitei	91609	DNApol, ORF56	327-791; 4364-4645; 9652-10305; 13939-14334	fragmentary
NC_056512.1:9577085-9678791	Nematolebias whitei	101706	ORF64, Term2		fragmentary
NC_058044.1:31761771-31861093	Siniperca chuatsi	99322	MCP, ORF34, ORF37, ORF44, ORF54		edge
NC_058065.1:16410328-16533969	Siniperca chuatsi	123641	MCP, ORF54, ORF56, Pri, Term1	21872-22276	fragmentary
NC_058514.1:18279475-18375855	Scatophagus argus	96380	DNApol, ORF34, ORF56		fragmentary
NC_059198.1:35416286-35519427	Coregonus clupeaformis	103141	DNApol, ORF44, ORF56	32187-32849	fragmentary
NC_059199.1:17671114-17790674	Coregonus clupeaformis	119560	Env, Hel, ORF54, ORF60, Pro, Triplex	88468-90209	fragmentary
NC_059202.1:43310455-43489067	Coregonus clupeaformis	178612	Env, Hel, ORF54, ORF60, ORF64, Pri, Pro, Term1, Term2, Triplex	103386-105021	partial
NC_059207.1:26537616-26657682	Coregonus clupeaformis	120066	DNApol, MCP, ORF34, ORF37, ORF44, ORF56	31388-32939	partial
NC_059207.1:59137526-59232991	Coregonus clupeaformis	95465	Hel, ORF54, ORF60, Triplex	28888-30470	fragmentary
NC_059209.1:2575462-2679159	Coregonus clupeaformis	103697	DNApol, ORF44, ORF56	31325-32897	fragmentary
NC_059211.1:12053456-12143905	Coregonus clupeaformis	90449	DNApol, MCP, ORF34, ORF44, ORF56	31373-32940	fragmentary
NC_059211.1:5373082-5481152	Coregonus clupeaformis	108070	Env, Hel, ORF54, ORF60, Pro, Triplex	77683-79137	edge
NC_059211.1:8650303-8757224	Coregonus clupeaformis	106921	MCP, ORF34, ORF37, ORF64, Term2		fragmentary
NC_059219.1:19718495-19893135	Coregonus clupeaformis	174640	DNApol, MCP, ORF34, ORF37, ORF44, ORF56, ORF64, Pri, Term1, Term2	31340-32935	partial
NC_059225.1:25938086-26057260	Coregonus clupeaformis	119174	DNApol, MCP, ORF34, ORF37, ORF44, ORF56	86271-87709	fragmentary
NC_059442.1:119857119-119984316	Salmo salar	127197	ORF34, ORF37, ORF54, ORF60, ORF64, Term2	31904-32356	fragmentary
NC_059443.1:48322757-48434378	Salmo salar	111621	DNApol, ORF56, Pri		fragmentary
NC_059447.1:26478488-26584151	Salmo salar	105663	DNApol, Env, ORF56, Pro, Triplex	86919-88006	fragmentary
NC_059449.1:28652-284166	Salmo salar	255514	DNApol, Env, Hel, MCP, ORF34, ORF37, ORF54, ORF56, ORF60, ORF64, Pri, Pro, Term1, Term2, Triplex		full length
NC_059450.1:579-108872	Salmo salar	108293	ORF44, Pri		fragmentary
NC_059451.1:110116351-110210124	Salmo salar	93773	DNApol, ORF56		fragmentary
NC_059451.1:149315-319972	Salmo salar	170657	Env, Hel, MCP, ORF34, ORF37, ORF44, ORF54, ORF60, ORF64, Pro, Term1, Term2, Triplex	137363-137749	partial
NC_059454.1:2653630-2764966	Salmo salar	111336	DNApol, ORF56, Pri		fragmentary
NC_059461.1:0-139250	Salmo salar	139250	Env, Hel, MCP, ORF34, ORF37, ORF44, ORF54, ORF60, ORF64, Pro, Term1, Term2, Triplex	105951-107957	partial
NC_059464.1:36132674-36327790	Salmo salar	195116	DNApol, Env, Pri		fragmentary
NC_060161.1:5980720-6089752	Micropterus dolomieu	109032	ORF64, Pri, Term2		fragmentary	sequence is repeated (direct repeat)
NC_060189.1:37934008-38161004	Oncorhynchus gorbuscha	226996	Env, Hel, MCP, ORF34, ORF37, ORF44, ORF54, ORF60, ORF64, Pri, Pro, Term1, Term2, Triplex	23954-25312; 203920-205068	full length
NC_060192.1:960753-1053337	Oncorhynchus gorbuscha	92584	Hel, ORF54, ORF60, Triplex		fragmentary
NC_061067.1:12785879-12876220	Hypomesus transpacificus	90341	DNApol, ORF56	54234-55499	edge
NC_061076.1:11809953-11910553	Hypomesus transpacificus	100600	Env, Hel, ORF54, ORF60, Pro, Triplex	30637-31902	fragmentary
NC_061080.1:8455258-8653314	Oncorhynchus gorbuscha	198056	DNApol, Env, Hel, MCP, ORF34, ORF37, ORF44, ORF54, ORF56, ORF60, ORF64, Pri, Pro, Term1, Term2, Triplex	164016-165271	full length
NC_061080.1:9464723-9617771	Oncorhynchus gorbuscha	153048	DNApol, Env, Hel, MCP, ORF34, ORF37, ORF44, ORF54, ORF56, ORF60, Pro, Triplex	28444-29709; 116563-117672	partial
NC_061803.1:38247665-38361657	Girardinichthys multiradiatus	113992	DNAPol, Hel, ORF54		fragmentary
NC_061814.1:5601957-5696771	Girardinichthys multiradiatus	94814	DNApol, MCP, ORF37, ORF64		fragmentary
NC_064773.1:33228411-33335654	Epinephelus fuscoguttatus	107243	DNApol, ORF56, Pri	70918-72228	fragmentary
NC_067113.1:3263233-3394022	Acanthochromis polyacanthus	130789	DNApol, MCP, ORF37, ORF54, ORF56, ORF60, Pri, Term2		fragmentary
NC_067133.1:9662417-9755001	Acanthochromis polyacanthus	92584	DNApol		fragmentary
NW_006272073.1:786316-1004250	Neolamprologus brichardi	217934	DNApol, Env, Hel, MCP, ORF34, ORF37, ORF44, ORF54, ORF56, ORF60, ORF64, Pri, Pro, Term2, Triplex		full length
NW_006272350.1:29059-132594	Neolamprologus brichardi	103535	Hel, ORF54, ORF56, Pri, Triplex		fragmentary
NW_006272372.1:0-128450	Neolamprologus brichardi	128450	Env, ORF34, Pri, Term1, Term2		fragmentary
NW_013952515.1:485414-665789	Austrofundulus limnaeus	180375	DNApol, Env, Hel, MCP, ORF34, ORF37, ORF54, ORF56, ORF60, ORF64, Pri, Pro, Term1, Term2, Triplex	160608-161258	full length
NW_013952981.1:0-108037	Austrofundulus limnaeus	108037	DNApol, Pri, Term1, Term2	94231-95565	fragmentary
NW_013954012.1:0-54692	Austrofundulus limnaeus	54692	Env, MCP, ORF37, ORF54, ORF60		short contig
NW_013955007.1:0-29796	Austrofundulus limnaeus	29796	ORF34, ORF37, ORF44		short contig
NW_015444086.1:0-176335	Nothobranchius furzeri	176335	DNApol, Env, Hel, MCP, ORF34, ORF37, ORF44, ORF54, ORF56, ORF60, ORF64, Pri, Pro, Term1, Term2, Triplex	173478-174550	full length
NW_015444129.1:93421-152157	Nothobranchius furzeri	58736	DNApol, Pri, Term1		short contig
NW_015448848.1:0-49272	Nothobranchius furzeri	49272	MCP, ORF34, ORF37, ORF64		short contig
NW_018128364.1:26738-149662	Monopterus albus	122924	Env, Hel, MCP, ORF34, ORF37, ORF44, Pro, Triplex		partial
NW_018128371.1:0-165994	Monopterus albus	165994	DNApol, Env, Hel, MCP, ORF37, ORF54, ORF56, ORF60, ORF64, Pri, Pro, Term1, Term2, Triplex		full length
NW_018128490.1:0-57299	Monopterus albus	57299	ORF54, ORF60, Pri, Term1	11440-12724	short contig
NW_018128515.1:0-51141	Monopterus albus	51141	DNApol, MCP, ORF34, ORF44, Pri		short contig
NW_018348044.1:0-45408	Boleophthalmus pectinirostris	45408	DNApol, Term2		short contig
NW_019372706.1:0-210504	Amphiprion ocellaris	210504	DNApol, Env, Hel, MCP, ORF34, ORF37, ORF44, ORF54, ORF56, ORF60, ORF64, Pri, Pro, Term1, Term2, Triplex	141435-142979; 204527-206074	full length	part of sequence is repeated (direct repeat)
NW_019942747.1:239374-390989	Salvelinus alpinus	151615	Env, MCP, ORF37, ORF64, Term1, Term2		partial
NW_019943575.1:57292-126243	Salvelinus alpinus	68951	Env, Hel, ORF54, ORF60, Pro, Triplex		edge
NW_019946848.1:0-65304	Salvelinus alpinus	65304	ORF54, ORF60	47588-48173; 51121-51675	fragmentary
NW_020192441.1:92051-324064	Maylandia zebra	232013	DNApol, Env, Hel, MCP, ORF34, ORF37, ORF44, ORF54, ORF56, ORF60, ORF64, Pri, Pro, Term1, Term2, Triplex	27838-29646; 217200-219045	full length
NW_020192988.1:16995-81688	Maylandia zebra	64693	ORF56, ORF64, Term2	12464-14275	edge
NW_020327243.1:870382-948737	Oreochromis niloticus	78355	Hel, ORF54, ORF56, ORF60, Triplex	19803-21013	edge
NW_020327366.1:245075-387557	Oreochromis niloticus	142482	DNApol, Env, Hel, MCP, ORF34, ORF37, ORF44, ORF54, ORF56, ORF60, ORF64, Pri, Pro, Term1, Term2, Triplex	20874-23726; 26512-29364	full length
NW_020327471.1:0-38570	Oreochromis niloticus	38570	DNApol, Env, ORF44, Pro		short contig
NW_020327493.1:0-110059	Oreochromis niloticus	110059	MCP, ORF34, ORF37, ORF44, ORF64, Term1, Term2		partial
NW_020327496.1:0-66687	Oreochromis niloticus	66687	ORF64, Pri, Term1		edge
NW_020327499.1:0-41921	Oreochromis niloticus	41921	DNApol, Env, MCP, ORF34, ORF37, ORF44, Pro		short contig
NW_020327503.1:0-77004	Oreochromis niloticus	77004	DNApol, ORF44	68108-69777; 75129-75935	fragmentary
NW_020327529.1:0-96779	Oreochromis niloticus	96779	Env, MCP, ORF34, ORF37, ORF64, Pri, Pro, Term1, Term2		partial
NW_020327536.1:0-49520	Oreochromis niloticus	49520	ORF54, ORF56, ORF60, ORF64		short contig
NW_020327539.1:0-24523	Oreochromis niloticus	24523	DNApol, ORF44		short contig
NW_020327604.1:0-42562	Oreochromis niloticus	42562	DNApol, Env, MCP, ORF37, Pro		short contig	part of sequence is repeated (direct repeat)
NW_020328654.1:107009-175980	Oreochromis niloticus	68971	DNApol, Env, ORF44, Pro	12499-14325	edge
NW_020328862.1:292994-388618	Oreochromis niloticus	95624	DNApol, Env, Hel, MCP, ORF34, ORF37, ORF54, ORF56, ORF60, Pro, Triplex	28292-29918	partial
NW_020328863.1:0-47103	Oreochromis niloticus	47103	Env, MCP, ORF34, ORF37, Pri, Term1		short contig
NW_020328931.1:0-50358	Oreochromis niloticus	50358	ORF54, ORF56, ORF60, ORF64, Term2		short contig
NW_020328945.1:0-34410	Oreochromis niloticus	34410	ORF34, Pri, Term1		short contig
NW_020328946.1:0-23574	Oreochromis niloticus	23574	DNApol, Env, MCP, ORF34, ORF37, Pro		short contig
NW_020328947.1:0-16115	Oreochromis niloticus	16115	Env, MCP, Pro		short contig
NW_020329022.1:0-23321	Oreochromis niloticus	23321	DNApol, Hel, ORF54, ORF56, ORF60, Triplex	11039-11407	short contig
NW_020852111.1:0-11836	Larimichthys crocea	11836	ORF34, ORF37, ORF44		short contig
NW_020852441.1:0-38208	Larimichthys crocea	38208	DNApol, ORF56, Pri, Term1	8615-9022	short contig
NW_020861315.1:2372921-2494990	Larimichthys crocea	122069	MCP, ORF34, ORF37, ORF44, ORF54, ORF60, ORF64	30496-33221	fragmentary
NW_021144806.1:70557-377649	Parambassis ranga	307092	DNApol, Env, Hel, MCP, ORF34, ORF37, ORF44, ORF54, ORF56, ORF60, ORF64, Pri, Pro, Term1, Term2, Triplex	139791-141174	full length
NW_021166526.1:108933-252101	Perca flavescens	143168	DNApol, Env, Hel, MCP, ORF34, ORF37, ORF44, ORF56, Pro, Triplex	106725-107986	partial
NW_021166680.1:108566-387042	Perca flavescens	278476	DNApol, ORF44, ORF54, ORF56, ORF60, ORF64, Pri, Term1, Term2, Triplex	34607-35630; 213980-214680; 220690-221983	partial	sequence is repeated (inverted repeat)
NW_021166680.1:459706-577935	Perca flavescens	118229	DNApol, Env, MCP, ORF34, ORF56, Triplex	9936-11435; 36252-37165	fragmentary
NW_021813912.1:0-31961	Oncorhynchus nerka	31961	ORF64, Term1, Term2		short contig
NW_021823412.1:36690-209526	Salmo trutta	172836	DNApol, MCP, ORF34, ORF37, ORF44, ORF56, Pri	142245-144168	partial
NW_022045112.1:20064-243958	Sparus aurata	223894	DNApol, Env, Hel, MCP, ORF34, ORF37, ORF44, ORF54, ORF56, ORF60, ORF64, Pri, Pro, Term1, Term2, Triplex	24941-26494; 207374-208778	full length
NW_022265914.1:152705-272811	Oncorhynchus kisutch	120106	DNApol, ORF56, Pri	28923-30543	fragmentary
NW_022603151.1:17858-167823	Etheostoma spectabile	149965	DNApol, Env, Hel, MCP, ORF34, ORF37, ORF44, ORF54, ORF56, ORF60, ORF64, Pri, Pro, Term1, Term2, Triplex		full length
NW_022603314.1:0-46609	Etheostoma spectabile	46609	DNApol, Hel, Pro, Triplex	15388-16933	short contig
NW_022603362.1:0-39385	Etheostoma spectabile	39385	ORF54, ORF56, ORF60		short contig
NW_022603502.1:0-57270	Etheostoma spectabile	57270	ORF56, ORF64, Term2		short contig
NW_022604565.1:0-28246	Etheostoma spectabile	28246	DNApol, Hel, Pro, Triplex	24223-25731	short contig
NW_022605201.1:16187-110344	Etheostoma spectabile	94157	ORF54, ORF60, ORF64, Pri, Term1, Term2	70685-72182	edge
NW_022605623.1:0-336289	Etheostoma spectabile	336289	DNApol, Env, MCP, ORF34, ORF37, ORF44, ORF56, Pro, Triplex		partial	sequence is repeated (inverted and direct repeats)
NW_022872939.1:2068678-2171137	Mastacembelus armatus	102459	DNApol, MCP, ORF44, ORF54, ORF56, ORF60, Pro	41655-42560; 75527-76889	fragmentary	part of sequence is repeated (inverted repeat)
NW_022995025.1:0-68984	Esox lucius	68984	Env, Hel, Pro, Triplex		edge
NW_022995028.1:0-133824	Esox lucius	133824	Env, Hel, ORF54, ORF60, Pro, Triplex		fragmentary	sequence is repeated (inverted repeat)
NW_022995030.1:0-120871	Esox lucius	120871	DNApol, Env, Hel, ORF56, Pro, Triplex	66149-67554	partial
NW_022995031.1:22049-122495	Esox lucius	100446	MCP, ORF34, ORF37, ORF44		fragmentary
NW_023370560.1:0-25791	Oncorhynchus keta	25791	MCP, ORF34, ORF37, ORF44		short contig
NW_023385212.1:0-22182	Oncorhynchus keta	22182	DNApol, ORF56	19779-20170	short contig
NW_023396186.1:0-64821	Sander lucioperca	64821	Env, MCP, ORF34, ORF37, ORF44, ORF56		partial
NW_023416972.1:0-154378	Oryzias melastigma	154378	DNApol, Env, Hel, MCP, ORF34, ORF37, ORF44, ORF54, ORF56, ORF60, ORF64, Pri, Pro, Term1, Term2, Triplex	5557-7392	full length
NW_023493666.1:1136357-1227210	Oncorhynchus mykiss	90853	ORF60, Pro	37846-38964; 61720-62016	fragmentary
NW_023493666.1:81195-339395	Oncorhynchus mykiss	258200	Env, Hel, MCP, ORF34, ORF37, ORF44, ORF54, ORF60, ORF64, Pro, Term1, Term2, Triplex	4221-4811; 33326-34925; 223249-224848	full length
NW_023493721.1:0-83138	Oncorhynchus mykiss	83138	DNApol, ORF56, Pri	52575-54181	edge
NW_023493797.1:0-143701	Oncorhynchus mykiss	143701	DNApol, MCP, ORF34, ORF37, ORF44, ORF56, Pri	113181-114780	partial
NW_023493841.1:0-114294	Oncorhynchus mykiss	114294	DNApol, MCP, ORF34, ORF37, ORF44, ORF56, Pri	111554-113135	partial
NW_023494728.1:40079-141993	Megalops cyprinoides	101914	Env, Hel, ORF56		fragmentary
NW_023617392.1:0-40995	Pungitius pungitius	40995	ORF56, ORF64, Term2		short contig
NW_023617401.1:0-45866	Pungitius pungitius	45866	ORF56, Pri		short contig
NW_023617736.1:134182-226282	Pungitius pungitius	92100	Hel, MCP, ORF34, ORF37, ORF44, ORF54, ORF60, ORF64, Pro, Term1, Triplex	84340-85766	edge
NW_023617737.1:0-53628	Pungitius pungitius	53628	DNApol, Env, ORF56, Pri	12644-12997; 53128-53488	short contig
NW_023618035.1:0-24014	Pungitius pungitius	24014	ORF34, ORF37, ORF44, Term1, Term2		short contig
NW_024041150.1:9638749-9731712	Micropterus salmoides	92963	ORF64, Pri, Term1, Term2		fragmentary
NW_024043372.1:40156722-40405000	Micropterus salmoides	248278	DNApol, Env, Hel, MCP, ORF34, ORF37, ORF44, ORF54, ORF56, ORF60, ORF64, Pri, Pro, Term1, Term2	30631-32368; 221409-223156	full length
NW_024043372.1:40459314-40555008	Micropterus salmoides	95694	MCP, ORF34, ORF37, ORF54, ORF60	13424-14979	edge
NW_024057829.1:0-68166	Salvelinus namaycush	68166	MCP, ORF37, ORF44	33988-35438	edge
NW_024057961.1:14090-75539	Salvelinus namaycush	61449	MCP, ORF37, ORF44	56471-58605	edge
NW_024058270.1:0-60497	Salvelinus namaycush	60497	ORF54, ORF60, Pri	42955-43521; 48607-50356	edge	part of sequence is repeated (inverted and direct repeats)
NW_024058331.1:0-58660	Salvelinus namaycush	58660	DNApol, Env, Hel, ORF60, Pro, Triplex	21431-22871; 29202-30614	short contig	part of sequence is repeated (inverted repeat)
NW_024058452.1:229432-338496	Salvelinus namaycush	109064	MCP		fragmentary
NW_024058641.1:235096-323577	Salvelinus namaycush	88481	Env, Hel, ORF54, ORF60, ORF64, Pro, Term1, Term2, Triplex	33226-34978	edge
NW_024060797.1:103372-194139	Salvelinus namaycush	90767	MCP, ORF37, ORF44	50426-50767; 56505-58639	fragmentary
NW_024061363.1:79090-142462	Salvelinus namaycush	63372	Hel, ORF54, ORF60, Pro, Triplex	33344-35081	edge
NW_024108754.1:118171-218291	Oreochromis aureus	100120	ORF44, ORF64, Pri, Term1, Term2		edge
NW_024108955.1:0-123997	Oreochromis aureus	123997	DNApol, Env, Hel, MCP, ORF34, ORF37, ORF44, ORF54, ORF56, ORF60, Pri, Pro, Term1, Triplex		partial
NW_024375705.1:0-48789	Perca fluviatilis	48789	ORF54, ORF56	40344-41039	short contig
NW_024387005.1:71282-183771	Simochromis diagramma	112489	Hel, ORF54, ORF60, Pri, Term1, Triplex	31337-33031	fragmentary
NW_024387218.1:0-169786	Simochromis diagramma	169786	Hel, ORF34, ORF54, ORF56, ORF60, ORF64, Pri, Term1, Term2, Triplex		fragmentary	part of sequence is repeated (direct repeat)
NW_024387453.1:0-68611	Simochromis diagramma	68611	DNApol, Env, MCP, ORF34, ORF37, Pro		edge
NW_024470467.1:0-51552	Betta splendens	51552	MCP, ORF44, ORF54, ORF60	33096-34288	short contig
NW_024470472.1:19655-423749	Betta splendens	404094	DNApol, Env, Hel, MCP, ORF34, ORF37, ORF44, ORF54, ORF56, ORF64, Pri, Pro, Term1, Term2, Triplex	31025-31585; 109665-109973; 299960-304295; 367262-368859	full length	sequence is repeated (direct repeats)
NW_024580587.1:54427-151572	Melanotaenia boesemani	97145	Hel, ORF64, Pri, Term1, Term2		edge
NW_024580589.1:0-36300	Melanotaenia boesemani	36300	DNApol, Env, ORF44, ORF60, Pro	3428-4632	short contig
NW_024580592.1:0-78278	Melanotaenia boesemani	78278	DNApol, MCP, ORF34, ORF37, ORF44, ORF54, ORF56, ORF60	8204-9358; 76855-77421	partial
NW_024580610.1:0-53410	Melanotaenia boesemani	53410	MCP, ORF37, ORF56		short contig
NW_024583116.1:8445-160145	Haplochromis burtoni	151700	Hel, ORF54, ORF56, ORF60, ORF64, Pri, Term2, Triplex		partial
NW_024583206.1:0-99522	Haplochromis burtoni	99522	Env, Hel, MCP, ORF34, ORF37, ORF54, ORF60, Pri, Term1, Triplex		partial
NW_024608223.1:0-54188	Oncorhynchus tshawytscha	54188	DNApol, ORF56	34091-35400; 44284-45592	short contig	sequence is repeated (inverted repeat)
NW_024608590.1:0-69045	Oncorhynchus tshawytscha	69045	ORF64, Term1, Term2		edge
NW_024609284.1:0-79587	Oncorhynchus tshawytscha	79587	DNApol, ORF56	47898-48515	fragmentary
NW_024609733.1:226930-325663	Oncorhynchus tshawytscha	98733	ORF64, Pri, Term2		fragmentary
NW_025533458.1:2374068-2457017	Coregonus clupeaformis	82949	Env, Hel, ORF54, ORF60, Pro, Triplex	29998-31601	edge
NW_025533501.1:0-68713	Coregonus clupeaformis	68713	DNApol, ORF44, ORF56	35764-37205	edge
NW_025533516.1:713999-973265	Coregonus clupeaformis	259266	DNApol, Hel, MCP,ORF34, ORF37, ORF44, ORF56, ORF64, Pri, Term1, Term2	28883-29572; 217606-217986	partial	part of sequence is repeaqted (inverted)
NW_025533518.1:913243-975818	Coregonus clupeaformis	62575	Env, Hel, ORF54, ORF60	29337-30557	fragmentary
NW_025533544.1:122322-235544	Coregonus clupeaformis	113222	ORF64, Pri		fragmentary
NW_025533584.1:639492-707901	Coregonus clupeaformis	68409	DNApol, ORF44, ORF56	31486-32882	fragmentary
NW_025533653.1:464261-567160	Coregonus clupeaformis	102899	Env, Hel, ORF54, ORF60, Pro, Triplex	33355-34885	fragmentary
NW_025533955.1:273762-332120	Coregonus clupeaformis	58358	Env, Hel, Pro, Triplex		short contig
NW_025533988.1:0-65671	Coregonus clupeaformis	65671	Env, Hel, ORF54, ORF60, Triplex	35399-36538	edge
NW_025534000.1:226801-314393	Coregonus clupeaformis	87592	Env, Hel, ORF54, ORF60, Pro, Triplex	30154-31790	edge
NW_025534064.1:0-67726	Coregonus clupeaformis	67726	DNApol, ORF44, ORF56	34780-36204	edge
NW_025534098.1:0-63563	Coregonus clupeaformis	63563	DNApol, ORF44, ORF56	31491-35855	edge
NW_025534098.1:143973-279905	Coregonus clupeaformis	135932	DNApol, MCP, ORF34, ORF37, ORF44, ORF56, ORF64, Term1, Term2	38021-39523	partial
NW_025534175.1:192926-257400	Coregonus clupeaformis	64474	Env, Hel, ORF54, ORF60, Pro, Triplex	29281-30729	edge
NW_025534424.1:0-73907	Coregonus clupeaformis	73907	DNApol, ORF37, ORF44, ORF56	41854-42549	edge
NW_025534730.1:0-80851	Coregonus clupeaformis	80851	ORF64, Pri, Term1, Term2		edge
NW_025535063.1:0-66736	Coregonus clupeaformis	66736	Env, Hel, ORF54, ORF60, Pro, Triplex	36192-37765	edge
NW_025535321.1:0-103188	Coregonus clupeaformis	103188	Env, Hel, ORF64, Pri, Pro, Term1, Triplex		partial
NW_025535331.1:0-65111	Coregonus clupeaformis	65111	Env, Hel, ORF54, ORF60, Pro, Triplex	31856-33452	fragmentary
NW_025535847.1:9192-78534	Coregonus clupeaformis	69342	DNApol, ORF44, ORF56	31324-32945	edge
NW_025535865.1:0-77924	Coregonus clupeaformis	77924	ORF64, Pri, Term1, Term2		edge
NW_025535903.1:0-76390	Coregonus clupeaformis	76390	ORF64, Pri, Term1, Term2		edge
NW_025535956.1:0-69348	Coregonus clupeaformis	69348	DNApol, ORF44, ORF56	36395-37962	edge
NW_025536012.1:0-71721	Coregonus clupeaformis	71721	MCP, ORF34, ORF37, ORF64, Term1, Term2		partial
NW_025536659.1:0-53023	Coregonus clupeaformis	53023	DNApol, ORF34, ORF37, ORF44, ORF56	10947-12537	short contig
NW_025536830.1:0-48651	Coregonus clupeaformis	48651	ORF64, Term1, Term2		short contig
NW_025536965.1:0-45006	Coregonus clupeaformis	45006	ORF64, Term1, Term2		short contig
NW_025537078.1:0-42184	Coregonus clupeaformis	42184	Env, Hel, Pro, Triplex		short contig
NW_025537106.1:0-41669	Coregonus clupeaformis	41669	Env, Hel, Pro, Triplex		short contig
NW_025537295.1:0-37582	Coregonus clupeaformis	37582	Env, ORF54, ORF60, Pro, Triplex	2433-3990	short contig
NW_025547140.1:158604-304648	Salmo salar	146044	DNApol		fragmentary	sequence is repeated (direct and inverted repeats)
NW_025547324.1:179373-359186	Salmo salar	179813	DNApol		fragmentary	sequence is repeated (direct and inverted repeats)
NW_025547444.1:0-110728	Salmo salar	110728	Env, Hel, ORF54, ORF60, ORF64, Pro, Term1, Term2, Triplex	77697-79434	partial
NW_025547502.1:176248-272706	Salmo salar	96458	DNApol		fragmentary	sequence is repeated (inverted repeat)
NW_025547582.1:0-88768	Salmo salar	88768	DNApol, ORF56, Pri	53658-55608	edge
NW_025547937.1:0-132914	Salmo salar	132914	DNApol		fragmentary	sequence is repeated (direct and inverted repeats)
NW_025548021.1:39356-140111	Salmo salar	100755	DNApol		fragmentary	sequence is repeated (inverted repeat)
NW_025548053.1:0-111004	Salmo salar	111004	Env, Hel, ORF54, ORF60, ORF64, Pro, Term1, Term2, Triplex	77723-79729	partial
NW_025548284.1:0-88416	Salmo salar	88416	DNApol, ORF56, Pri	53412-54912	edge
NW_025548305.1:395949-484676	Salmo salar	88727	DNApol, ORF56, Pri	33136-35068	edge
NW_025813715.1:0-83687	Hypomesus transpacificus	83687	Env, Hel, ORF54, Pro, Triplex	498955-56503	edge
NW_025813715.1:468234-553164	Hypomesus transpacificus	84930	Env, Hel, ORF54, ORF60, Pro, Triplex	33342-34606	edge
NW_025813839.1:45185-108426	Hypomesus transpacificus	63241	Env, Hel, ORF54, ORF60, Pro, Triplex	32883-34148	edge
NW_025813996.1:1588955-1749878	Hypomesus transpacificus	160923	Hel, MCP, ORF34, ORF37, ORF44, ORF54, ORF60, ORF64, Pri, Pro, Term1, Term2, Triplex	30681-31946; 99719-100666	partial
NW_026082720.1:0-25000	Epinephelus moara	25000	ORF64, Term1, Term2		short contig
NW_026082721.1:0-52392	Epinephelus moara	52392	Env, Hel, MCP, ORF34, ORF37, ORF44, Pro, Triplex	52067-52384	short contig
NW_026082963.1:0-38359	Epinephelus moara	38359	DNApol, ORF56	35839-37232	short contig
*Definition of Teratorn-like herpesvirus regions: First, locations of the 15 herpesvirus genes were identified by tblastn. After merging the genomic loci of each herpesvirus gene which are within 40 kb of one another, sequences of the defined region and the flanking 40 kb region were extracted from the draft genomes.
piggyBac-like transposase gene exists at their termini
piggyBac-like transposase gene exists in the middle of Teratorn-like herpesvirus (the same location as in medaka Teratorn)
piggyBac-like transposase gene exists in the middle of Teratorn-like herpesvirus (although the location of transposase gene is different from that in medaka Teratorn)
piggyBac-like transposase gene exists in the middle of Teratorn-like herpesvirus (possibly misassembly, evidenced by repeated sequences)
					fragmentary: Length of Teratorn-like herpesvirus region is less than 60 kb, flanked by other genomic region
					short contig : Contigs/scaffolds smaller than 60 kb, most of which covered by Teratorn-like herpesvirus sequence
					edge: Length of Teratorn-like herpesvirus region is less than 60 kb, and one end is flanked by other genomic region
					partial: Length of Teratorn-like herpesvirus region is between 60 to 120 kb and/or contain less than 13 of the 16 herpesvirus genes
					full length: Length of Teratorn-like herpesvirus region is greater than 120 k, and contain greater than 14 of the 16 herpesvirus genes
