# Supplementary material for: Teratorn and its relatives – a cross-point of distinct mobile elements, transposons and viruses
Source: Front Vet Sci. 2023 Apr 28;10:1158023. doi: 10.3389/fvets.2023.1158023 (PMC10175614; doi:10.3389/fvets.2023.1158023)
Supplement: Supplementary file 2 [file Data_Sheet_1.ZIP]

Archive with 2 entries (2 files):
- Supplementary_text1.txt
- __MACOSX/._Supplementary_text1.txt
