# Supplementary material for: Teratorn and its relatives – a cross-point of distinct mobile elements, transposons and viruses
Source: Front Vet Sci. 2023 Apr 28;10:1158023. doi: 10.3389/fvets.2023.1158023 (PMC10175614; doi:10.3389/fvets.2023.1158023)
Supplement: Supplementary file 2 [file Data_Sheet_1.ZIP › Supplementary_text1.txt]

Supplementary Text 1: multiple alignments for phylogenetic trees in Figure 3C.

Major capsid protein

>O latipes 73I9:95469-98924(+)
GAGCGTGGTCAAGACTGACCCCAGCGTTTACTCGCTGAGATCTCTGGAGGCTGCCAAACGACTGGTCAAAGCGCC-TGGGTTTCTTCGACCGGGGCGTTCTCCGAGCTCGTGGGAGAACGTGATCAGGGCGTCCGCGGCCAACACCTCGGTGTCGGCCGACGCGGTCGTGATGATACTGCAGGCCCACATGGGAGTGTCTCTCTTCAAGCAGCAG-AAGGACACGAGC-CG-TTTGCTGGCGGGCTTCGTGTA-CAAGATGTTGATCCCG-GACGTG-CCCACGGGCA-CGAGGTTCACGAGGCGTTACAAGATCACGGATCAGCGAGAGGCC--CAGCGAGGTA-CCTACGACACGGTGGGAAACGGGGTTCG-GACCAG-GGAGTAC--AGCCAGGTGTTTCAGCACACGTCCAAAGTGGTGACCATGCAGTTTGGATT-TCTGCTCGGCATC-ACGTGCCTTCCGTGGCGGAGGAG-CTGATA--CGCA--GGGAGCTGGAGCAGGCCAGGACTTCGTGGGAACTCACCAAGACCATAGAGGTCCTGGAGTACTGCGCGGCTCAGCCCACGCTCACGGACAGGA-TCTGCCAGAAACTCGCATCCCTCCCCAGAGCGAGAAGCTGGACTGTGCTGACGATGGCCGAGCTCATGTGCGGCACCGTGAACGCGCATCCGGATTCTTTTGTGT-GCGTGGTGG--AGAACGCCGCAGGGTCCTCTGCA-GCGACAGGCC-AGAGGTCCTCGTCATGGGAGACACCTCTTCAGGGTGGTGTCCCA---AGACTCCAG-TCAGGACGCGCATCGCTTGCGAAAACGTGACGCC-CGAGTTC-TGCGTCTACACCGCCGCCG-ACGAGAGGGGCGACGGGCTCCACGA-GTTCAC-CATGGAGTTGGTCAAAAACGCGA-GCTGGGCGACGGGGACCTGGCTTTCGCGGACGACTCCAGCTTAGGGACCAGGTCACGGAGATGCCGGTGAACCACATTCGGCGGCGGGCGTTCGTCGGCATTCCCATCGCGCTGGT-GGACGGCGTGCAGATGGAA-CACGGGGGAGGGAGACGTCCACTGAGCACAAAGCTTTCAGCAACACCCAGGGTTTCAAGTGGGAGTACTTCACGGTGGGCT-GCACGGCT-CCGGCCAGATATC--GCCGTCCAAAGT-GCTCTCTGCCACTGACTCGAAGAGGTCGGCTACAAGCAGCTGGCCCAGCGAT-CGCCCTCTCTCGTACCTGCACCAGTAGA-CGGCGCCGTGGGTGACGCTGAGGGAGCTGCACCGCGGCAGTCCTCGAGCCTCTTCGGGAGCGCAGCTG-CAGGACTTGAACGCTCATGAGGAGAGG-GATCGCCGTGGGACTTG-GCGCACATGACTGGTACCA-AGATCAAGAACCG-CGTCGCTGCTGG-A-GTTCGACGTTCGAAACATGGTTGTGCCCGCCGGACGACGCCGTGCGCTGGGTCGTCAGGCCCAGGGTGGCCCTGTTC-AACACCTCCGCCATGAACAGCCTCTCC-AACGAGA--TCGCGCAGATCGGAAG-CGAGCTCCTCGCCCTTCGGGACAGCGAGCACGCCAAGACCTCTTTCTCAGCAAAG--CCCTGGATTACCGCGGGTGCG-CAGCGCATGCTTGAGAGGGTGGAC-GAGGGGCCGCCTG-GTCCTGGATGGCGGACCCCATATGCGCCGTCAAGGAGATCACCGTGGAGGAACG--GGAGG--TCCTGGTGCAGCTCGAGGTGATAACCGGAGTGCTCTGTTTAGAAACGTGGTGGGGGACAGGGCGAACTCTGTCGTGGCCTCCATGCCCTGCTGACGAAC--GCGGT-ATCCCGTTCACCTTGGACGACATGGACTACTGC-AACCTGATGTATTGGATCATCCTACCG-ATGGGGGCGAGGGTGTATGCGCGACCTACAGCTCGAGCTTT--GACCGTCGTCTGACCGGTGCGTCTTCTCCAGGGGACGCCAGCGATTCGAGCCCACGGCTGCACGGACCTGGGATTCCACAGGAACTCTGGTCACGTACATGTGGTCGATAAGACTCAGGAAGATCTCCGGCATCGGAAACGAC-CTGGCC-AAAGCGCTCCTCGGCATGC--ACTACAGCACCCTGCTCACTCAGTGGTCAGGGATCAC-TACGACACCGTCTACTACTCCGGTGTCCTACCTGATGTTCAGGGGAGTGAGGTTCACGGGCTGCGG-AGTTCCCTGATGCCAAAAGTCGGCTCTGTACGCG-CTGGGCACGCAGGTGCTGTGCAACCC-GACGGCGA-ACAACACTCACCAGGTGTGCACCGTGAACCAGTACTGCGAGTCGGTGGTGATACCGGACACCCTGGAGTCGCCCGGGCTTTACATCCC-CAACCTGTACATGAAAGACG-TGCGAGGGGG--AGACGTGCACCTGGGAGGGCCGTACGACATGGTG-ATCGCGGA-CGCCTTCAACGGCTTCTGCC--CGGAGT-CCGACAGCGCTTGCGGCTACCG-CAGGCCGTACATCTTCACCA-CCGGCCGGTCCCAGAGCCTACGGGCGAGGTGGATCCGCTCATG-CGCTCGGAGGCC-TACACCTGCATG-CCCACTC-TGCTCAGGCCCTTCAGCTCGGCCTCAGG--------CAGAGGCGACGGCGGGAGGACA--GCAACAGCGTCTTCTGCGACGCCCTGCACGCGGCGGAGTTCG-AAAAGAGCGTGCTGGATCACGTGGGGGACCTCTTCAAGGACAC-CACGGAGAG-AGCGAATGGGAACA--AGCGGGCCACGGACATCATG--CAGCCCTCGGGGTGGCTTTCTGCGGTAC--TTACAG-CATCGG-GAAGACCTCGGACAGGAAGCTCATG--AGCG--GCGAGCCCCTCGTCGACAGGC-TCGCGCCCAGAATCAGCGG-CACGGGCCTGTTCGCTTGCAACCCCATGCAGACCA-CCGCTCGGTTGATAGCTCCCATATTCAGCAGGATATTCGAGAGCCCCAACCATGGTCG
>O niloticus NC 031982.2:4720785-4856059:61526-62119(+)
GAACATCGTGGTAATGGACCCGGGCAGCTACAAGCTGAAACCGGTGGAAGCTGAGGCCAGATTGATCGGAGCCCC-CGGGTTTCTCCAAATAGCGAATTTGCGGAATACATTGGACAAAATGATCAGACCCTCTGCTACCAACACGAGCGTGGTCACGGACGCAACTCTGCTGATGTCCCAGGTTCACATGGGAGTGACTCTGTTCCGACAACAG-TGAGACACGAGC-CG-TTTGCTGGCGGGGTTCGTGTA-CAAAATGCTTATCCCC-GAGGTG-CCCACTGGCA-CAAAATTCTTCAGAGAGTACAGAGTCACAGATCAACGAGAAGCC--CAGCATGGTA-CGTATGACACAATCACCAACGGAGTACA-GTCTAT-AGTGCAC--AGTGAAAAATTCAGGCCCACGTCCAAAGTGGTGACCATGCAATTCGGTAG-TCTACTGAGCGTG-ACGTGCCGTCGGTGGCGACCAAC-CTCATA--ACGA--GGGAGCTAGAGATGGCTAGCACGGCCTGGGAACTGACGAGAACGCTCGAAGTCCTACAGTATTGTGCCACTCAGCCCACGCTAATTGACAGAA-TCGCCCAGCAG----------------------------------------------------------GTGGCATGGTGAACATACAGCCTGACAAGTTCGTTT-GTGCTTTGG--AAAACGCAGGAGAGTGTTAGAGA-GCGAAAAGCC-CAAGGTTGTGATTATGGGCGAGAGTTATTTAGAATAGTGTCACAGAAACACTCCGGTTACACTCTCACATAGTGACAGAGGACACCACACC-GAAGTTT-GCGGTGTACATCATGGAAA-ACGAAAAGGCGTCCGGAGGCCACCA-ATTCGT-GATGAAAGAAGTAGCCACCACAGCTCCCTG-GGAACAGGCCTGCCTTTCATGGAAGGGTCTCTGTACAAGAGTC---------CAGCAGGGTGAATTACATCGGGCGGCGGGCCAACGACAAGATACCCATTGTACATAT-GGACGGTGTGCAAATTAAA-CACGGAGTAGGAACACGTCCACCAAGCACAAAGCCTTCTCCAATTTGGAAGGTTTCAAGTGGGAGTATTTCACGGTGGGGT-GCGCCGCT-CCCGCCAACTGAA--TCTGT-ACACTTTGCTCGACACCAAGGACACGATGAGCTCAACTTCAAACACGTGGTGCAGAGGT-CACCGTTCCACCTTTCTGCACAGATAGA-CGGGGCCGTGGATCACGCTTTGTAGTCTTCACGCTGGGAACCCCAAGGACTTTTCACGAGAGAAGCTG-CAAGAGGTGGATTCTGATGACCGACACCGATCACCAGAGCAGTTG-GCGAAGAAGACTGGTACGA-AGACCAACAACCCGCATCTCTGATGG-A-GTTCGACATGTGACATATGGCGATACCAC------------AATCGATGGCTCATGAGACCTAGATTCACGCTGTTC-AACTCCTCGGGCATGAATTCCATCGAC-AACGAAA--TAGCCCAAATCGGAAG-TGAGTTGCTCACATTTCGGAAAACCACGCAAGCGCAACCTTGTTTATCGACCACG--CGCTACTACACAGTCGGCATC-CAGGCCATGTTTCAGGGAGTGGCC-AACATCCAGACTG-GTCTCTGCTAACCGATCCCATCTGCACGACTAAAGAAGTGACATCTCAGGAGCG--TATGA--TCTTGGTACAATTGGAGGTCATACACGGCGTGTTCTATTCAATGCAATTGTTGGCAAAAGAACCAACTCTGTGCTCTCCTACATGGTTGCGTT--------GAAGT-ACCCAATTCACCACCACCACCATCGACTACTGT-AAAATCGT--------------------------------------------------------------------------------------------------------------------------------------------------------------------------------------------------------------------------------------------------------------------------------------------------------------------------------------------------------------------------------------------------------------------------------------------------------------------------------------------------------------------------------------------------------------------------------------------------------------------------------------------------------------------------------------------------------------------------------------------------------------------------------------------------------------------------------------------------------ATTTAG-ACAAAGGCATATTGGATGCCGTGAACGACCCTTTCAAAGACAC-GGTTGAGAG-GGCCAGTGGAAACA--AACGGATTACGGACATCATG--CACAATTAGGGGTGGCTTTCTGTGGTAC--TTACAG-CATGGG-CCTCACGTCGGATAAGAAACTCAAG--TA-----GAACGGTCTGGTCAATCGCC-TCGTGCCTAGAATCAGCGA-CACCGGGCTAATCGCCAACAGCCCCGTTCACAGTG-CGTACCGGCTCATCACGCCTATCTTCAACCGCATATTCGAGAGTACGCGATACTCACG
>O niloticus NC 031984.2:33388717-33525555:75795-79181(-)
GAACGTCGTGGTAATGGACCCCGGCAGCTACAAGCTGAAACCACTGGAAGCTGTCTCCAGATTAATCGGAGCGCC-AGGGTTCCTCCGAATAGCGAATTCGCCGAATACATTGGACAAAGTGATCAGGCCTTCGGCCACGAACACGTCCATCGTAACGGACGCGACACTCGTGATATCCCAGGCTCACATGGGGGTATCTCTGTTCCGACAGCAG-CGAGAAACGAGC-CG-TTTGCTGGCGGGGTTAGTTTA-CAAAACGCTGATCCCA-GAGGTG-CCCACCGGCA-TGAGATTCATTCGGCTTTACAGGATTACAGATCAACGAGAAGGG--CAACACGGCA-TGTATGACACGATAACCAACGGAGTAAT-GTCTAA-AGATTAC--AAGCAAGAATTCAGGCCTACGTCCAGAGTTGTGACCATGCGATTCGGTAG-CCTGCTGGGCGTC-ACGTACCTTCTGTGGCATTAGAG-CTGATA--ACAA--GGGAGTTGGACAGCGTTAGCACGTCCTGGGAGTTGACCAGAACGATCGACGTGCTACAATACTGCGCCGCTCAGCCTACGTTGACGGACAGAA-TTGCCCAGAGGACCAAAACGGCTAGCCGTGCGAGCGGTTGGACTGTGTTGATGATGGCTGAACTCATGTGTGGCATGGTGAACCTGCAACCCGAGTCTTTCGTTT-GCGCGCTAG--AAAATGCAGAAGAGTTCTAGAAA-GCGACAAACC-CGAAGTTGTGATTATGGGCGATAGCTATTCAGAGTAATATCACAGACACATTCCGG-CTATGTCCCCCATAGTGAGCGAAGAGGCCGCACC-CGAGTTC-ACCGTGTACACCACGGACA-ACGAGGGACTGTCCGGCGGTCACGA-ATTTAC-GATGAGGGAAGT---CAGCACGGTTCACTG-GGAACGGGTCTACCCTTTGTAAAGGGGTCAGTGTCCAGGACTCTTCTGAGAACAACAAGGTGAATTATATTAGGTGGAGGTCCAACGACAAGATACCCATCGTGCACGT-CGATGCGGTGCAAATGGAA-CACGGAGCAGAAACACTTCCACCGAACACAAAGCCTTCTGCAACTCGGAAGGTTTCAAGTGGGAGTACTTCACAGTCGGAT-GTGCCGCT-CCAGCCAACTAAA--CCCTT-ATACCTTACTCGACACCAAAGACACGACGAACTGCACTACAAGCATCTGGCTCAAAGGT-CGCCCTCCAACCTTTCTTCACAGGTAGA-CGGAGCGGTGGGTCACGCTGCGTAGTCTTCACGCCGGTAATCCCGTCGACTCTTCAGAAGCGTAGCTA-CAGGAGGTGGATTCTGATGAGAGGCTCTCCTCACTAGAGAGCTTA-GCGGATAAGACTGGTACGA-AAACCAACAATCA-CGTCGGTGTTGG-A-GTTCGACGCGCACAACATGGTTGTGCCGC------------TTGCGGTGGACCGTGAAAGCTAGGGTTGCGCTGTTC-AACTCCTCGGCTATGAACTCTATCGAA-AATGAGC--TGGCTCAAATCGGAAG-CGAGTTGCTCGTATTTCAACACACCAAGCAAGGACAACCTTGTTTATCAACCACG--CTCTACAACAGAGCTGGCTTA-GAAGCCATGCTTCAGGGAGTGGAC-GAAATCCAGATTG-GGCTTGGTTAGCCGATCCCATTTGCGCCATAAAAGAAATGACGTCTCAAGAGCA--CATGA--TCTTGGTACAGTTGGAGATCATAAACAGCGTGCTCTGTTTAATGCGGTTCTCAGTAAGAGGACCAACTCCTTGCTCCCGTACATGCCCGCGTT--------GAGGT-ACCCAATTCACGGTACATGAAATCGACTACTGC-AATATCATGTACTGGGTGGTTTTACCC-TTCGGGGCTAGAGTGTACACCTATGTTACAGAACGAGTTCC--CACTGTAGGTTGAACGGTGTTTTTTCTCAAAAGGACATGACACCTTCGAACCAACAGCAGCACCGAGGTGGGATTCCATCCCACGTCTTGTTACGTACATGTGGGCGATCAGAATACGAAAACTCATCGGCATCAACAATTAT-CTGGCG-AAGTTCCTGATGGGCATAC--ATTACAGCACTCTCTTGACTCAGTTATACAAGAGCAT-TACGACACCAAGTACTATTCAGGTGTCGTATCTGATGTTCAGAGGTCTGAGATTCACCGGGTGCGG-CGTACGCTCATGCCAGAAATCCGCCTTGTACACC-TTGGGCACGGGGATTGTGTGCAAACC-TTCGAGTC-ATAACAACCATCAGGTCCAGTCTATAAATCAGTACTGCGAATCTGTGGTCATACCGGACACACTCGACTCCCCGGGGCTGCACATCCC-TAACGTTTACATGAACGATC-TAAAAGGGGG--AGACGTTCACA--TACGGTCCTTTTGACATGGTA-TTAGCGGA-CGCGTACAATGGATTTTGCC--CGGAAT-CCGACACCTCCAGCGGTTACCG-CAGGCCTTACATTTTCACAA-CCGGTCGCTCGGAGAGACTACCTCACAGATTGACCCTAGGATG-CGAACGGAAGGG-TATACTTGTATG-CCCACCT-TGCTGCGTCCTTTCAGTTCTGTATGGC-ACGTCTAGCAAACCCGGC-----GAGGAGA--GCAAAAAGCTTTTCTGTCAAACTAAACATGCCGTAGAATTAG-ACGTTTGTGTACTGGATGCCGCGACTGACCCTTTCAAAGACAC-GGTAGAGAG-AGCCAGCGGGAACA--AACGAATCACGGACATTATG--CACAATTAGGAGTGGCCTTCTGTGGTAC--TTACAG-CGTGGG-CCTCACGTCCGACAAGAAACTCATG--TG-----CGAGAGTTTGGTCGATCGCC-TCGCGCCCAGAATCAGTGG-CACCGGGCTGTTCGCGAGCAACCCGATTCACAGCT-CCTACCGCCTCATCACTCCTATCTTCAACCGCATATTCCAGAGCACGCGATACTCGCG
>O niloticus NC 031985.2:28840085-28970528:70847-74128(-)
-------------------------------------------------------------------------------------------------TTCGCCGAATACATTGGACAAAGTGATCAGGCCTTCGGCCACAAACACGTCCATCGTAACGGACACGACACTCGTGATATCCCAGGCTCACATGGGGGTATCTCTGTTCCGACAGCAG-CGAGAAACGAGC-CG-TTTGCTGGCGGGGTTAGTTTA-CAAAACGCTGATCCCA-GAGGTG-CCCACCGGCA-TGAGATTCATTCGGCTTTACAGGATTACAGATCAACGAGAAGCG--CAACACGGCA-CGTATGACACGATAACCAACGGAGTAAT-GTCTAA-AGATTAC--AAGCAAGAATTCAGGCCTACGTCCAGAGTTGTGACCATGCGATTCGGTAG-CCTACTGGGCGTC-ACGTACCTTCTGTGGCATTAGAG-CTGATA--ACAA--GGGAGTTGGACAGCGTTAGCACGTCCTGGGAGTTGACCAGAACGATCAACGTGCTACAATACTGTGCCGCTCAGCCTACGTTGACAGACAGAA-TTGCCCAGAGGACCAAAACGGCTAGCCGTGCGAGAGGTTGGACTGTGTTGACGATGGCTGAACTCATGTGTGGCATGGTGAACCTGCAACCCGAGTCTTTCGTTT-GCGCGCTAG--AAAATGCAGAAGAGTTCTAGAAA-GCGACAAACC-CGAAGTTGTGATTATGGGCGATAGCTATTCAGAGTAATATCACAGACACATTCCGG-CTATGTCCCCCATAGTGAGCGAAGAGGCCGCACC-CGAGTTC-ACCGTGTACACCACGGACA-ACGAGGGACTGTCCGGCGGTCACGA-ATTTAC-GATGAGGGAAGT---CAGCACGGTTCACTG-GGAACGGGTCTACCCTTTGTAAAGGGGTCAGTGTCCAGGACTCTTCTGAGAACAACAAGGTGAATTATATTAGGTGGAGGTCCAACGACAAGATACCCATCGTGCACGT-CGATGCGGTGCAAATGGAA-CACGGAGCAGAAACACTTCCACCGAACACAAAGCCTTCTGCAACTCGGAAGGTTTCAAGTGGGAGTACTTCACAGTCGGAT-GTGCCGCT-CCAGCCAACTAAA--CCCTT-ACACCGTACTTGACACCAAAGACACGACGAACTGCACTACAAGCATCTGGCTCAAAGGT-CGCCCTCCAACCTTTCTTCACAGATAGA-CGGAGCGGTGGGTCACTCTGCGTAGTCTTCACGCCGGTAATCCCGTCGACTCTTCAGAAGCTTAGCTA-CAGGAGGTGGATTCTGATGAGAGGCTCTGCTCACTAGAGAGCTTA-GCGGATAAGACTGGTACGA-AAACCAACAATCA-CGTCGGTGTTGG-A-GTTCGACGCGCGCAACATGGTTGTGCCGC------------TCGCGGTGGACCGTGAAAGCTAGGGTTGCGCTGTTC-AACTCCTCGGCTATGAACTCTATCGAA-AATGAGC--TGGCTCAAATCGGAAG-CGAGTTGCTCGTATTTCAACACACCAAGCAAGGACAACCTTGTTTATCGACCACG--CTCTACAACAGAGCTGGCTTA-GAAGCCATGCTTCAGGGAGTGGAC-GAAATCCAGATTG-GGCCTGGTTAGCCGATCCCATTTGCGCCATAAAGGAAATGACGTCTGAAGAGCA--CATGA--TCTTGGTACAGTTGGAGATCATAAACAGCGTGCTCTGTTTAATGCGGTTCTCGGTAAGAGGACCAACTCCTTGCTCCCGTACATGCCCGCGTT--------GAGGT-ACCCAATTCACGGTACATGAAATCGACTACTGC-AATATCATGTACTGGGTGGTTTTACCC-TTCGGGGCTAGAGTGTACACCTATGTTACAGAACGAGTTCC--CACTGTAGGTTGAACGGTGTTTTTTCTCAAAAGGACATGACACCTTCGAACCAACAGCAGCACCGAGGTGGGATTCCATCCCACGTCTTGTTACATACATGTGGGCGATCAGAATACGAAAACTCATCGGCGTCAACAATTAT-CTGGCG-AAGTTCCTGATGGGTATAC--ATTACAGCACTCTCTTGACTCAGTTATACAAGAGCAT-TACGACACCAAGTACTATTCAGGTGTCGTATCTGATGTTCAGAGGTCTGAGATTCACCGGGTGCGG-CGTACGCTCATGCCAGAAATCCGCCTTGTACACC-TTGGGCACGGGGATTGTGTGCAAACC-TTCGAGTC-ATAACAACCATCAGGTCCAGTCTATAAATCAGTACTGCGAATCTGTGGTCATACCGGACACACTCGACTCCCCGGGGCTGCACATCCC-TAACGTTTACATGAACGATC-TAAAAGGGGG--AGACGTTCACA--TAAGGTCCTTTCGACATGGTA-TTAGCGGA-CGCGTACAACGGATTTTGCC--TGGAAT-CCGACACCTCCAGCGGTTACCG-CAGGCCTTACATTTTCACAA-CCGGTCGCTCGGAGAGACTACCTCATAGATTGACCCTAGGATG-CGAACGGAAGGG-TACACTTGTATG-CCCACCT-TGCTGCGTCCTTTCAGTTCTGTATGGC-ATGTCTAGCAAACCCGGC-----GAGGAGA--GCAAAAAGCTTTTCTGTCAAACTAAACATGCCGTAGAATTAG-ACGTTTGTGTACTGGATGCCGCGACTGACCCTTTCAAAGACAC-GGTAGAGAG-AGCCAGCGGGAACA--AACGAATCACGGACATTATG--CACAATTAGGAGTGGCCTTCTGTGGTAC--TTACAG-CGTGGG-CCTCACGTCGGACAAGAAACTCATG--TG-----CGAGAGTTTGGTCGATCGCT-TCGCGCCCAGAATCAGTGG-CACCGGGCTGTTCGCGAGCAACCCGATTCACAGCT-CCTACCGCCTCATCACTCCTATCTTCAACCGCATATTCCAGAGCACGCGATTCTCGCG
>O niloticus NC 031986.2:4117754-4353280:168208-171576(+)
GAACGTCGTAGTGATGGACCCGGGCAGCTACAAGCTGAAACCGGTGGAAGCTGTGGCCAGACTGATCGGAGCCCC-GGGGTTTCTCCAAATAGTGAATTCGCCGAATACATCGGACAAAGTGATCAGATCCTCTGCTGCCAACACGACCGTGGTCACGGACGTAACGCTGCTGATGTCCCAAGCTCACATGGGAGTGACTCTGTTTCGACAACAG-CGAGAAACGAGC-CG-TTTGCTGTGGGGGTTTGTTTA-CAAAATGTTAATCCCG-GAGGTG-CCCACGGGCA-CGAAATTCTTCAGGAAATACAGAATCACGGACCAGCGAGAAGCT--CAGCATGGCA-CGTACGACACAATAACCAACGGAGTACA-GACTAC-CGTGCAC--AGCGAGGAATTCAGGCCCACGTCCAAAGTTGTGACCATGCAATTCGGCAG-TCTGCTGAGCGTG-ACGTGCCGTCGGTCGCCGTCGAC-CTCATC--ACGA--GAGAGCTAGAGATGGCCAGCACGGCCTGGGAACTGACGAGAACGTGCGAAGTCTTGCAATACTGCGCGGCTCAGCCCACGCTAATCGACAGAA-TCGCCCGGCAGACCAAAACGGCGGGCCGCGCGAACGGCTTGACTGTGCTGACCATGGCCGAGCTCACGTGTGGCATGGTGAACATACAGCCCGACACGTTCGTTT-GCGCTCTGG--AAAACGCAGGAGAGTGTTAGAGA-GCGAAAGCCC-AGAGGTTGTGATTATGGGCGAGAGTTATTTAGAATAGTGTCCCAGCAGCACTCGGG-TGAGGTCTCACATAATCACGGAGGACACCGCGCC-GGAGTTC-GCGGTGTACACCATGGACA-ACGAAAACGCCTCGGACGGTCACCA-ATTTGT-AATGAAAGAAGCAGCAAGCACAGCTCTCTG-GGAACAGGCCTGCCTTTCGTGGAAGGGTCTCTGTCCAAGAGTC---------CAGCAAGGTGAATTACATCAGGCGGCGGACCGACGACAAGATACCCATCGTACACGT-GGACGGCGTGCAAATGGAA-CACGGAGCAGGAACACGTCCACCGAGCACAAAGCCTTCTCCAATTCAGAGGGTTTCAAGTGGGAGTATTTCACGGTGGGGT-GCACCGCT-CCCGCCAATTGAA--CCCCT-ACACTCTGCTGCACACCAAAGACACGACGAGCTCAACTTCAAACACGTGGCGCAGAGGT-CGCCGTCCCACCTTTCTGCACAGATAGA-CGGCGCGGTGGGTCTCACTTCGTCGTCTTCACGCCGGGAACCCCAAGGACTGTTCACGAGCGAAGCTG-CAAGAGGTGGATTCTGATGACCGACACGGATCACCAGAGCGATTG-GCGAAGAAGACTGGTACAA-AGACCAACAACCG-CGTGTCTCTTGG-A-GTTCGACGTGCGACATATGGTGATACCGC------------GACCGGTGGCTCGTGAGACCTAGATTCGCGCTGTTC-AACTCCTCGGGCATGAACTCCATCGAG-AACGAAA--TTGCCCAAATCGGAAG-CGAGTTGCTCGCGTTTTGGAAAACCACGCAAGCGCAAGCTTGTTTATCGACCACG--CGCTACTACACAGCCGGCATC-GAGGCCATGTTTCAGAGAGTGGCC-GACATCTAGACTG-GTGCCTGTTGACCGATCCCATCTGCACGATTAAAGAAGTGACACCCCAGGCGCG--TACGA--TCTTGCTACAATTGGAGGTCATAAACGGCGTATTCTATTTCATGCAATCGTCGGCAAAAGAACCAACTCGGTGCTCCCGTACATGACTGTGTT--------GCGGT-ACCCGATTCACCGCCAACGAGATCGACTACTGC-AACATCATGTACTGGGTAGTGTTGCCT-GTGGGAGCTAGGGTGTACCGACATACTGCAGAGCGACTTCC--CACGGTCAGATTACCGGTGTTTCTTTTCAAAGAGATGTGACAGATTCGCTCCCACTACATTAGCGACGTGAGCTTTCACCCCACGTCTCGTCACGTACATGTGGGCTGTCAGGATACAAAAACTCACCGGCGTCACCAACTAC-CTTGCT-AAATTCCTCTTGGGAGTAC--ACTATAGCACTCTGTTGACCAGGTGATACAAGAGCAC-TACGACACCAAGTATTATTCGGGTGTCGTATCTGATGTTCCGAGGCCTGCGATTCACCGGTTGCGG-GATTCGCTCATGCCAGAAGTCCATGCTGTACACC-TTGGGCACAGGGGTGATATGCAAACC-TACCAGCC-ATAACACTCATCAAGTGCTAACCGTGAACCAGTACTGCGAATCGACGATCATCCCAGATACGATGGACTCCCCGGGGTTGCACATGTC-TAACATGTACATGAAAGACT-TGCGAGGAGG--AGACGTTCACA--TAAAGTCCGTTCGACGTGGTG-GTAGCGGA-CGCGTTTAACGGCTTCTGTC--CCGAAT-CCGACACCTCTTGCGGCGACCG-CAGACCTTACATCTTCACGA-CCGGTCGTTCTGAGAGACTAGCTCTTCGTTTGACCCGAGGATG-CGGACGGAAGGC-TACAGTTGCATG-CCCACCT-TGCTTCGCCCTTTCACTTCGGTCTCGCCCATTCTCGCAGAGGTGGC-----GAGGAGA--GCAACAGACTCTTCTGTAAAACCCAGCACGTCGTAGACCTGG-ACAAAGGCGTATTGGACGCCGTGCACGACCCATTCAAAGACAC-GGTCGAGAG-AGCCAGTGGAAACA--AACGGATCACGGACATCATG--CACAATTGGGAGTGGCTTTCTGTGGTAC--TTATGG-CGTGGG-CCTCACCTCGGATAAGAAACTCAAG--TG-----GAGCAATCTGGTCGATCGCC-TGGCTCCTAGGATCAGCGG-CACGGGGCTGTTTGCTAACAGCCCAGTTCACAGCG-CGTACCAGATCATCACTCCTATCTTCAACCGCATATTTGAGAGTACGCGATACTCGCG
>O kisutch NC 034203.2:49187197-49369813:91546-94950(+)
GAGTGTGGTAACCATGGACCCGAGCAGCTATACGCTGAAACCACTGGCGACCGTTGTGCGTTTGGTGAAAGCGCC-AACCTTCCTCCAAACAACACATTCGCTGAGTACATGAGATAACATAGTCAGAGCCTCGGCCACCAACAGTTCCATCTCTGCTGATGCCACCGTTGTGATATCTCAGGCTCACATGGGAGTTACCCTGTTCAGACAACAG-AGAGAAACGAGT-CG-CCTACTCGCTGGCTTTGTATA-CAAGATGCTGGTACCG-GAAGTT-CCCACAGGTA-TGAGGTTCTGCAGGCGATACAGGATCACGGACCAACGCGAGGCT--CAGCAGGGCA-CCTACGACACAATTAGCAACGGAGTGCA-GACTAG-AGAGTAC--AGCCAAGTGTTCCAACATCGGTCCAAGGTGGTCACGATGCAATTCGGAAG-CCTCCTGAGCGTT-ACGTGCCTTCGATGGCAATGGAT-CTGATC--AGAA--GAGAGTTAGACAGGGTCAGCACTTCCTGGGAGCTAACTAGAACCATTGAGGTGCTCAGATATTGCTCTGCTCAACCAACCTTGACAGACAGAA-TCGCGCAAAGGACAAAGACCTCCGGTCGTGCGAGAAATTGGACTATCTTGGTGATGGCGGAGCTCATGTGCGGCATGATCAACATACAGCCCGACTCTTTCGTTT-GCGCCCTGG--AAAACGCCGGAGGATACTGGGGA-GCGATAAGGC-CGAAGTCATGATCATGGGCGACACCTGTTCCGCGTCATCTCCCAGAGAAGCTCCAAATACAGTCTCAGATTGTCAGCGAGGACACCACCCC-CGAGTTC-TCTGTGTACACCATGGCCA-ACGAGAGAGCAGGGGTAGGCTACGA-GTTCAC-CATGAAACAGGTCACCAGCACGA-CATTGGTGACAAGGACCTACCCTTTACCAACGAATCGTGTTTCAGGACAGCTCAATCGACATGAAGGTAAACTACATTCGGAGGAGGCCCCACGATAAGATACCCATCGTGCAGGT-GGACGGAGTACAGATGGAA-CACGGAACAGAGACACGTCCACTGAACACAAGGCCTTCTGTAACTCAGAAGGTTTCAAATGGGAGTACTTCACGGTCGGCT-GCATGGCG-CCAGCCAGATCAA--CCCATCACATGT-GCTCTCTACCACAGAATCGACGACATCAACTACAAGCAGCTTGCTCAGCGAT-CACCCTGCCTCATACCTCCACCAGTAGA-CGGAGCGGTGGGTCACTCTTCGTAGCCTACACCCCGGTAACCCGAAAGACTGTTCAGGCTCGTCGCTG-CAAGATGTCAACTCTGATGAGAGACTC-CATTTCTGTAGAAACTC-GGGTACAAGACTGGTACAA-AGATAGGAAACCG-CGTCCATACTTG-A-GTTCGACACACGCAACATGGTGGTACCTCCCATCTGACAATGAGCGCTGGGTTGTTAGGCCTCGGGTGGCTCTGTTC-AACTCTTCGCCGATGAACAGCATCGAC-GACGAAA--TTGCTCAGATCGGCAG-CGAGTTACTCACTCTTCGGGATACAGAGCACGCCAAAACTTGTTCCTTGAACAGG--CGCTCCATTACGGACGGTTTA-GAGTCAACGATTGAGAGACTGGAC-CAAGGGAAGACTG-GTCTTGGTTAACCGACCCGATCTGCGCAGTAAAGGAG-TTACCCCTGAGGAACG--TACCG--TATTGTTACAAATTGAGGTGATGAACAGCCTAATCTGTTTAAGGGCATAGTTGGGAGCAGGCGCAACTCTGTGATAGCCTCCATGCCTGTGTTGGGATT--ATGGT-ACCCAATTCACCTTGGATGATGTGGACTATTGT-AATCTCATGTACTGGATCATCCTCCCA-GTAGGTGCTAGAGTGTATCCTCACCGTACAGAACGAGCTCT--CACGGTCGTTTGAATGGTGCGCTTTCTCCAAGGGATGTCAGTGATTTGAGCCTACCGCTGTACCGATGCCGGATTTAGCGATACGTCTGGTCACGTACATGTGGGCCATCAGACTGCAAAAGCTTGCGGGTATTAGCAACATC-CTAGCC-AAGGTGTTGATGGGGATGC--ATTACAGCACCTTGTTGACTCAGTCATAGTGGATCAC-TACGACACCAAGTACTACTCGGGTGTCCTACCTACTGTTCAGGGGTGTTCGTTTCACGGGATGTGG-TGTTCCCTCATGCCAGAAGTCCGCTCTATACACA-CTGGGCACGGAGATCGTCTGCAAACC-CACGTCTC-ACAATACGCACCAGGTGCACACCGTCAACCAATACTGTGAGTCTGTCGTTATACCAGAGACCCTAGACTCTCCCGGGGTGTACATCCC-CAACTTGTACATGAAGGACG-TACGAGGAGG--AGACGTGCACA--TGCGGTCCCTTCGACATGGTG-GTCGCAGA-TGCATTCAACGGCTTTTGTC--CAGAGT-CAGACTGCTCGAGTGGTTACCG-GAGACCTTACATTTTCACCA-CGGGCCGATCGGAAAGACTACGGCTCCGTTGGACACTATGATG-CGAGCAGAAGCG-TACACTTGTATG-CCAACTC-TACTCCAGCCTTTCAGTTCAGCCTCAGGCACGCCAGCAGACACCGCAACCAGAGGAGA--GTAATAAGCTATTCTGCAACACACTTCACATGGTGGAGTTTG-AGAAGGGTGTACTGGATCCCATTGGGGATCCCTTCAAGGATAC-CGTGGAGAG-AGTGAACGGAGATA--AGCGTACCACAGACATAATG--CAGCCCTCGGGGTGGCCTTCTGCGGTAC--TTACAG-TATAGG-GCTGACATCTGACAAGAAGCTCATG--TGCC--GGGAAACACTGGTTGATAGGC-TAGCTCCTAGAATTAGCGG-AACGGGTATATTTGCCTGCAACCCCATCCCGACCA-CCTCCCTCTTAATCAACCCCATATTTAACAGGATATTCGAGAGCACCCGGTACTCTCG
>B splendens NC 040881.2:21992496-22094880:55492-56878(+)
-----------------------------------------------------------------------------------------------------------------------------------------------------------------------------------------------------ACTCAGTTT-----------------------------------------------------------TCCTG-AA--TG---------------------------------------------------------------------CCTCCAACAC------------------------------------------------------------------------------------------CTGAGGATTCCCCTGTCTTCT-----------------------------------------------------------------AAAGCAAC-----------------------CTCTGCCAGCTCCT-----------TCTCGCAACAGACCG-------------------------------------------------------------GGT---------------------------GCTCTCTGG----AGCAC----------------------------------------------------TCATTCT-------------------------------------------------------------------------------------CCA---------------------------ACTCAC--------TAG-------------------------------------------------------------------------------------------------------------------------------------------------------------------------------------AGGATTTC---GACTCCCGCGGGTTCAAGTGGGAGTACTTCACGGTCGGCT-GCACGGCG-CCCGCCAAATCAA--TCCCTCGCACGT-CCTCTCCACCACGGACTCGACGACGTCAACTACAAGCAGCTTGC-CAGCGAT-CGCCCTCCCTCCTACCTGCACCAGTAGA-CGA-GCCGTCGGTCACTCTACGCAGGCTGCACCCCGGCAATCCGAAGGACTGTTTAGGAGTGCAGCTG-CAAGACGTGAATGCTGATGAGAGACGC-AGTCACGGTACAACTTG-GCGTACAAGACTGGTACGA-AGATAAACA-CCG-CGTCCGTGCTGG-A-GTTTGACACTCGCCACATGGTGGTACCCCCCGCCCAAGGAAGAGCGCTGGGTGGTTAGGCCTCGCGTGGCACTCTTC-AACTCCTCCTCCATGAACAACATTGAT-AATGAGA--TCGCGCAGATAGGCAG-CGAGTTGCTCGCCCTTTGGGACACGGAACAGGCCAAAACTTGTTCCTAGACAGAG--CGCTCCACTATGAGCGGTGTA-CAGTCCATGATTGAGAGGCTGGAC-CAAGGGAAGGCTG-GTCTTGGTTGGCCGACCCCATCTGCGCAGTGAAGGAG-TCACGTCAGAGGAACG--CACCG--TGCTGGTGCAGCTGGAGGTGATGACCGGCCTGACCTCTTTAAGGCCATAGTCGGGAGCAGAAACAACTCGGCGATAGCCTCCATGCCTTCTTGGGGACC--ACGGT-ACCCGGTTCACTTTGGACGACGTGGACTATTGC-AACCTCATGTACTGGATTGTTCTCCCG-GTGGGAGCGCGAGTGTATCCCGACCCTACAGAAGGAGTTTT--GACTGTCGATTGACTGGTGCGCTTCTTC-------------------------------------------------------------------------------------------------------------------------------------------------------------------------------------------------------------TGTCCTACCTGCTGTTCAGAGGCGTGCGCTTCACCGGATGCGG-CGTTCACTCATGCCAAAAGTCGGCCCTGTACACC-TTGGGCACCCAGGTCATCTGCAAACC-CACGGCTC-ACAACACGCACCAGGTGTACACCGTCAACCAGTACTGCGAGTCCGTGGTGATACCCGAGACCCTGGAGTCGCCCGGCCTGTACGTGCC-CAACTTGTACATGAAAGACG-TGCGAGGAGG--CGACGTGCACA--TGCGACCCCTTCGATATGGTG-GTGGCAGA-CGCGTTCAACGGCTTCTGCC--CCGAGT-CTGAGAGCGCGAGCGGCTACCG-CAGACCTTACATCTTCACGA-CCGGCCGATCAGAGAGGCTACGGCGTCGTCGGATCCTATGATG-CGAGTCGAGGCG-TACACCTGCATG-CCTACTC-TGCTGCGTCCGTTCAGCTCTGTGCCAGGCACTCGAGCAGACAGCGCCACGTGAGGAAA--GCAACAAGCTCTTCTGCGACTCCCGTCACATGGTGGAGTTTG-AGAAAAGCGTGTTAGATCCCATCGGCGATCCCTTCAGGGACAC-CGCAGACAG-AGTGAACGGCGACA--AGTACACTACTGACGTCATG--CAGCCCTGGGAGTGGCCTTCTGCGGCAC--TTACAG-TATTGG-GCTGACGTCTGACAAGAAGCTCATG--TGCC--GGGAACCCTTGGTCGACAGGC-TAGCGCCTAGAATCAGCGG-CACGGGAATATTTGCCTGCAACCCCATTCAGACAA-CCTCTCGCCTAATCACACCCATTTTTAACCGCATATTCGAGAGCACTCGGTACTCCCG
>P ranga NC 041026.1:31950524-32063551:55606-56163(+)
-----------------ATCCTAGCACCTACAAGCTGAAACCACTGGAAGTGATCAGAAGACTCATCGACGCTCC-GGATTTCCTTCTGCGGACGCGTTCACTTCCTACATGGAAAAACATGGTCAGAGCCTCCGCCTCGAACAGTTCGATCTCAGCCGAAGCCACGGTGAAAATATCCCAAGCCCACATGGGGGTTTCTCTGTTTCGGCAGCAG-AGAGAGACCAGT-CG-TCTACTCGCAGGGCTGGTGTA-CAAAATTATGGTCCCT-GAGGTA-CCCACCGGCA-CTCGATTCCTCAAACAATACAAGGTCACTGACCAACGCAAAGCT--CAGCGTGGCA-CTTGGGACACCGTGGGCAACGGAGTAAA-GACCAG-AGAGTAC--AGTCAGGTGTTCCAGCATACCTCCAAAGTGCTCACCATGAGCTTTGGCAG-CCTACTGGGCATC-ACGTACCCTCCGTTGCTACAGAG-CTGATA--CGGC--GGGAGTTCGAACGCGTCGGAACATCGTGGGAGCTTACCAGAACCATAGAGGTACTGCAGTACTGCACCGCTCAACCCACGTTGACA--------------------------------------------------------------------------------------------------------------------------------------------------------------------------------------ACCTGTTCAAGGTGATTTCTCAGA---GCTCTTGATCCAAACGCGCATCGCCTCGGAGGCGGCTGTTCC-CGAGGTC-GAGGTGTATAGTGCGAGCG-ACGAAAGTGGCGACGGGACGTGCGA-GTTCAC-CATGGAACGGGCA---------------------------------------------------------------------------------------------------------------------------------------------------------------------------------------------------------------------------------------------------------------------------------------------------------------------------------------------------------------------------------------------------------------------------------------------------------GAGA-GATGACCGTGCAACCTT-GCCCGTACGACTGGTACGA-AGCTGAAGAATCA-CCTCTGTGCTCG-A-GTTCGACGCTCGCAACATGGTGATGCCCGCCTCCTGATGCTGCTCGGTGGGTCGTGAGACCCAGAGTTGCGCTCTTC-AACTCTTCTTCGATGAACAACATAGCC-AACGAGA--TTGCCCAGATCGGCAG-CGAACTGTTGACTCTTCGGAAGACCGAGGAAGCCAAGACATGCTCGTGAAC------------------------------------------------------AAGGGTAGGCTT-GTCTTGGATGGCGGATCCTATATGCGCGGTGAAAGAAATGTCAGGCAATGAATG--TACTG--TGCTGATGGAACTCGAAGTGATCAACGGCGTGCTTTGTTCAAACGCGTGGTGGGAAACAGGAGGAATTCGGTGATCGCTTCCATCCCTTCGTGCGGAGT--ACGGT-ACCCTATTCACCTTGGATGAGGTCGACTACTGC-AACCTGATGTATTGGATCATTCTTCCG-ATAGGAGCTCGAGTGTATGCGTGAGCTACAGGAAGAACTCC--GTCGGTCGCCTGAGAGGTGCGTGTTCTCCAAGGGACATCAGCGATTCGAACCGATGGCTGTCAGGATGCGGGATTCGACGGTACGTCTAGTCATGTACATGTGGGCGATCAGGCTGAAGAGGCTTTCCGAAATCAGTAACAAC-CTGGCC-AGGGTGCTGCTGGGGCTGC--ACTACAGCACCCTTTTGACGCAGTGATGCAAAACCAC-TACGATACGGCTTACTATTCCGGTGTCGTACCTGTTGTTCCGAGGCGTGAGGTTCACGGGTTGCGG-CGTGCACTGATGCCAGAAGTCTGCTTTGTACGCG-CTGGGGACGGGGGTTACCTGCAAGCC-CACCTCGC-ACAACACCCACCAAGTTCAAACCGTGAACCAGTACTGCAAGTCGGTGGTGATCCCAGAGACGTTGGAGTCGCCGGGGCTGTACATCCC-CCACA-----------------------------------------------------------------------------TCAATGGCTTCTGCC--CCGAGT-CGGACAACGCGAGTGGGTACCG-CAGACCCTATCTGTTCACCA-CGGGGCGCTCTCAGGCCCTGGCAGAACGCTAGACCCTCTCATG-GACTGCGGCGCT-TACAGTTGCATG-CCCACGC-TGCTCCGCCCGTTCAGCTCGACTTGGGGGGCGGCAGTAGGAACAACGAA--GATGAGA--GCAACGACTTGTTCTGCGACACCCTTCACGTGCAGG----------AGAGTGTTCTGGATTCCATTGGAGATCCATTCCAAGACAC-CGTAGAAAG-AGCCAACGGGAACA--AACGTCCCACTGACATAATG--CAACCCTCGGGGTGGCCTTCTGCGGTAC--GTACAG-CATCGG-GAAGACTTCGAACAAGAAGCTCATG--TGCG--TCGAATACCTAGTGGAAAGGC-TAGGACCTAGGATCAGCGG-GACAGGGGTTTTCTCTTGCAATCCCATGCCAACTA-CGTCTAATCTGATAGCTCCTGTGTTTACCAGGATTTTCGATACCTCTAGGTACGATAG
>P flavescens NC 041338.1:9717959-9817550:41791-43321(-)
GAGTGTGATGAACCTGGACCCGAGCAGCTACAAGCTGAAACCGTTGGACACGATCGAGCGCTTGTTGAAAGCCCC-CGGATTCATCCCCACAGCTCATTTGCCCAGTTTGTGGGACAACCTAACCAGAGCCTCGGCTACCAATAGTTCCATCACCGCAGAGTCCACCGTGATGATGGCGCAAGCTCACATGGGAGCAACTCTGTTTAGGCAACAG-AAAGACACGAGC-CG-TCTACTCGCTGGCTTCGTCTA-CATGATGCTAGTTCCA-GAGGTG-CCCACTGGTA-CCAGATTCTGCAAGCGCTACAGGATCACGGATCAGCGCGAGGCT--CAGCATGGCA-CCTACGACACAATCACCAATGGAGTGCA-GAGCAG-AGAGTAC--AGCCAAGTGTTCCAGCACAAGTCCTTTGTGGTCACCATGCAATTTGGATG-CCTCCTCAGCGTC-ACGTGCCCACAGAGGCCTTCGAC-CTGATC--AAAA--GAGAGTTGGACATGGCCAGTACTTCCTGGGAGCTGACAACGACCACTGAAGTGCTCCATTATTGCGCCGCTCAACCCACCCTGACGGACAGGA-TCGCGCACAGGACCACCACCGTCAGTTGTGCGAGAAATTGGACTGTGTTAATCATGGCAGAACTCATGTGCGGCATGGTAAACATACAGCCCGACTCCTTTGTCT-GCGCGCTGG--AAAACGCCGGAGGATCCTGGCAA-GCGATAAGCC-CGAAGTTGTGATCGTAGGTGACACCTGTTCCGCGTCATCTCCCAGAGAAGCTGCAA------GTTCAGATAGTCAGCGAGGACACCCCGCC-CGAGTTC-TCCGTGTACACAATGGCCA-ACGAGAGAGGCGGGGGAGGGTACAA-TTTTAC-CATGCAACAGGTCACCAACAGGC-TCTGGGTGACAAAGATCTACCCTTCACCAACGAGTCGTGCTTCGGGACAGCCCGTTTGACATGAAAGTACACCACATTCGGAGGAGGCCCTACGACAGGATCCCCATTGTGACCGT-GGACTCGGTACAGATGGAG-CTGGGCAGAGAAACACTTCCACAGAACACAAGGCCTTCTGTAACTCGGAGGGTTTCAAGTGGGAGTACTTCAGTGTCGGTT-GCACGGCG-CCTGCCAAATCAA--CCCTTCGAACGT-GCTCTCCATGACAGACTCGACGGCGTCAACTACAAGCAGCTTGCCCAGCGAT-CACCCTGCCTCGTACCTTCACCAGTATA-CGGTGCAGTCGGTCAGTCTCCATAGCCTGCACCCCGGTAACCCGAAGGACTGTTCACGAGCGCAGCTG-CAACAGGTCAACACTGATGAGAGACGC-CATCCCTGTAGCTACTT-GCGCGCAAGACTGGTACTTAAGATAAACAACCT-TGTCCTTACTGG-A-GTTTGAC-CGGGAAACATGGTGGTACCTA-------------------------------CCCTGATGACCCTGGCC-------------ATGAACAGCATCGAC-AACGAAA--TGGCTCAGATCGGCAG-TGAGTTACTCACACTTTGGGACACCCAGCAGGCTAAAACTTGTTCCTCGACCGGA--CGCTGGAA---GAACGGCATA-GGGTCAATGATTAAGAGAATGGAC-CAAGGGCAGGTTG-GTC-TGAATGGATAGCCATATCTGC-----AAGGGGG-TCACCGCAGAGGAACGCATACCG--TGTTGTTACAACACGAGGTGATGAACGGCCTCATCTGTTCAAGGCCATCGATGGATGTAGACTCAACTCTGTGATAGCCTCGATA---GCGTGCAGACTTGAA--TGACCTGATTTAGTTTGGATGATGTGGACTATTGC-AATCTTTTGTACTGGATCATCCTACCA-GTCGGAGCTCGAGAGCAATCTCGTTCTACAGAGGGAGTTCTCACACGGTCGTTTGAATGGCGCGCTTTCTCCAAGGGACGTGAGTGATTTGAGCCTACTGCTCTAGCGACACCGGATTCAGCGCAACATC--------GATATGTGGGCGATCAGACTGCAAAAACT---------------------------AAGGTGTTACTGGGGATGC--ACTACAGCACCCTGTTGACAAAGTCATACAAGAGCACTTACAATACAAAGTACTACTCGGGTGTCCTACTTGCTTTTCAGAGGCATGTGAAGGACGGGATGTGG-TGCTCTCTCATTCCAAAAGTCTGCTTTGAACATGATTGGGCATGAAGATCCTCTGTAAGAG-ATTCTCTCAACAAAACGCTGTAGGTGCACATT-TGAACCAATAAAACAAGTCTACTGTCATACCAGAGACCATAGAGTC-CCCGGGGTCCACATCCC-CAACCTGTACATGAAAGACGATGCGAGGAGGAAAGACGTGCACATTTATGGCCCCTTCGACATGGTG-GTCGTGGA-CGCGTTCAACGGTTTCTGCC--CAGAGT-CAGAGTGCTCG-GCGGTTAAGGAAAGACCTTACATCTTCACAA-GTGGTCGCCC-AAAAGACTACGGGTGTTTTGGACCCCTGGATG-----CTGACACGAAAAACTTCTTTG-CCAAGTCTTACTCCATCCCTTAAAGCTATTTTAGG-TACACCAACAGAGACTGTTTG--GAGGACCTTACAATGA-TTCTTCCGAGAGAAACTTCTTTATGCGGAGTTTG-AAAAGGGAGTACTCAACCCCATTGGCAATCCCTTCAAGGATAC-TGTGGAGAGAAGTGAATGGAGACAACATGATTCCACAGACATAATG--CAGCCCTTGAAG-GGCCTACTGTGGTACCATTTTAG-TATAGG-GCTCA-ATCTGACAAGAAGCTCATGTTTGTTTGAGGAGACCCTGCTCGAGAGGC-TAGCGCCTAGAATCAACGG-AACGGGTATTTTTACCTGCAACCCCATCCAGACAA--CCACTGCCTGATCAACCCTATATTCAACAGGAT------------------------
>S trutta NC 042983.1:0-257537:50103-53018(+)
GAGTGTGGTAACCATGGACCCGAGCAGCTACACGCTGAAACCACTGGAGACCGTTGTGCGTTTGGTGAAAGCCCC-AAACTTCCTCCTAACAGCACATTCGCTGAGTACATGAGATAACATAATCAGAGCCTCGGCCACAAACAGTTCCATCTCCGCTGATGCCACCGTTGTGATATCTCAGGCTCACATGGGAGTTACCCTGTTCAGACAACAG-AGAGAAACGAGT-CG-CCTACTCGCTGGCTTTGTATA-CAAGATGCTGGTACCG-GAAGTT-CCCACAGGTA-CAAGGTTCTGCAGGCGCTACAGGATCACGGACCAACGCGAGGCT--CAGCAGGGCA-CCTACGACACAATTAGCAACGGAGTGCA-GACTAG-AGAGTAC--AGCCAAGTGTTCCAGCATAGGTCCAAGGTGGTCACGATGCAATTCGGAAG-CCTCCTGAGCGTT-ACGTGCCTTCGGTGGCAATGGAT-CTGATC--AGAA--GAGAGTTAGACAGGGTCAGCACCTCCTGGGAGCTAACTAGAACCATTGAGGTGCTCAGATATTGCTCCGCTCAACCAACCTTGACAGACAGAA-TCGCGCAAAGGACAAGGACCTCCGGTCGTGCGAGAAATTGGACTATCTTGGTGATGGCGGAGCTCATGTGCGGCACGATCAACATACAGCCCGACTCTTTTGTTT-GCGCCCTGG--AAAACGCCGGAGGATACTGTCGA-GTGATAAGGC-CGAAGTCATGATCATGGGCGACACCTGTTCCGCGTCATCTCCCAGAGAAGCTCCAAATACGGTCTCAGATCGTCAGCGAGGACACCACCCC-CGAGTTC-TCTGTGTACACCATGGCCA-ACGAGAGAGCAGGGGTAGGCTACGA-GTTCAC-CATGAAACAGGTCACCAGCACGA-CATTGGTGACAAGGACCTGCCCTTCACCAACGAATCGTGTTTCAGGACAGCTCAATGGACATGAAGGTAAACTACATTCGGAGGAGGCCCCACGATAAGATACCCATCGTGCAGGT-GGACGGAGTGCAGATGGAA-CACGGAACAGAGACACGTCCACTGAACACAAGGCCTTCTGTAACTCTGAAGGTTTCAAATGGGAGTACTTCACGGTCGGCT-GCGTGGCG-CCAGCCAGATCAA--CCCGTCACATGT-TCTCTCTACTACAGAATCGACGACATCAACTACAAGCAGCTTGCTCAGCGAT-CACCCTGCCTCATACCTCCACCAGTAGA-CGGAGCGGTGGGTCACTCTTCGTAGCCTACACCCCGGTAACCCGAAAGACTGTTCAGGCTCGCCGCTG-CAAGATGTCAACTCTGATGAGAGACTC-CATTTCTGTAGAAACTC-GGGCACAAGACTGGTACGA-AGATAGAAAACCG-CGTCCATACTTG-A-GTTCGACACACGCAACATGGTGGTACCTCCCACCTGACGATGAGCGCTGGGTTGTTAGGCCTCGGGTGGCTCTGTTC-AACTCTTCGCCGATGAACAGCATCGAC-AACGAAA--TTGCTCAGATCGGCAG-CGAGTTACTCACTCTTTGGGATACAGAGCACGCCAAAACTTGTTCCTTGAACGTG--CGCTCCATTACGGACGGGTTA-GAGTCAATGATTGAGAGACTGGAC-CAAGGGAAGGTTG-GTCTTGGTTAACCGACCCGATCTGCGCACTAAAGGAG-TTACCACGGAGGAACG--TACCG--TATTGTTACAAATTGAGGTGATGAACAGCCTAATCTGTTTAAGGGCATAGTTGGGAGCAGGCGCAACTCTGTGATAGCCTCCATGCCTGTGTGGGGAAT--ATGGT-ACCCAATTCACCTTGGATGATGTGGACTATTGT-AATCTCATGTACTGGATCATCCTCCCA-GTAGGTGCTAGAGTGTATCCTCAAACTACAGAACGAGTTCT--CACGGTTGTTTGAATGGTGCGCCTTCTCCAAGGGATGTCAGCGATTTGAGCCTACCGCTGTACCGATGCCGGATTTAGCGATACGTCTGGTCACGTACATGTGGGCCATCAGACTGCAGAAGCTTGCGGGCATTAGCAACATC-TTGGCC-AAGGTGTTGATGGGGCTGC--ATTACAGCACCTTGTTGACTCAGTCATAGTGGATCAC-TACGACACCAAGTACTACTCGGGTGTCCTACCTACTGTTCAGAGGTGTTCGTTTCACGGGATGTGG-TGTTCCCTCATGCCAAAAGTCCGCTCTATACACA-CTGGGCACGGAGATCGTCTGCAAACC-CACGTCTC-ACAATACGCACCAGGTGCACACGGTCAACCAATACTGCGAGTCTGTCGTTATACCTGAAACCCTAGACTCTCCCGGGGTGTACATCCC-TAACTTGTACATGAAGGACG-TACGAGGAGG--AGACGTGCACA--TGTGGTCCCTTCGACATGGTG-GTCGCAGA-TGCTTTCAACGGGTTTTGCC--CAGAGT-CAGACTGCTCGAGTGGCTACCG-CAGACCTTACATTTTCACCA-GGGGCCGATCGGAAAGACTAC-GCTCCGTTGGACACTATGATG-CGAGCCCAAGCG-TACACTTGTATG-CCAACTC-TACTCCAGCCTTTCAGTTCAGCCTCAGGCACGCCAGCAGACACCGCAACCAGAGGAGA--GTAATAAGCTATTCTGCAACACACTTCACATGGTGGAGTTTG-AAAAGGGTGTACTGGATCCCATAGGGGATCCCTTCAAGGATAC-CGTGGAGAG-AGTGAACGGAGATA--AGCGTACCACAGACATAATG--CAGCCCTGGGGGTGGCCTTCTGCGGTAC--TTACAG-TATAGG-GCTGACATCTGACAAGAAGCTCATG--TGCC--GGGAAACACTGGTCGATAGGC-TAGCTCCTAGAATTAGCGG-AACGGGTATATTTGCCTGCAACCCCATCCAGACCA-CCTCTCGCTTAATCAACCCCATATTTAACAGGATATTCGAGAGCACCCGGTACTCTCG
>S aurata NC 044208.1:21279-262265:197576-200986(+)
GAGTGTTGTAACCATGGACCCGAGCAATTACACACTAAAACCGCTGGAAACAATCAGGCGATTGGTGAAAGCACC-CGATTTCCTCCAAACGGTGCCTTTGCAGAGTACATTGGACAAGATAGTCCGAGCCTCGGCCACCAACACTTCCATCTCGGCCGACGCTACGGTCGTGATAGCGCAGGCTCACATGGGAGTTCTCCTGTTCAGACAACAG-AAATACACGAGT-CG-TCTACTCGCCGGCTTCGTCTA-CACAATGTTGGTCCCA-GATGTG-CCAACGGGCC-TGAAGTTCTGCAAAACGTACAGGATCACGGATCAACGCGAGGCT--CAACAGGGCA-CCTACGACACCATCGGCAACGGCGTGCA-GACCAG-GGAGTAC--AGGCAAGTCTTCCAGCATAAGTCTCGAGTGGTCACGATGCAATTTGGAAG-CTTGCTGAGCGTC-ACGTGCCCTCGGTGGCTGTGGAT-CTGATC--AGAA--GAGAGTTGGACAGAGTCGGCACTTCTTGGGAGCTGACGAGGACTATCGAGGTGCTGAGATATTGTGCCGCTCAGCCCACTCTAACAGACAGGG-TGGCGCAAAGGACCAAGACCGCCACTCGCGCGAGAAATTGGACGATATTGGTGATGGCCGAGCTCATGTGCGGCATGATCAACATACAACCCGACTCCTTGGTCT-GCGCGCTGG--AAAACGCCGTAGGATACTTGGGA-GCGATAGGCC-TGAAGTCGTGATCGTGGGTGACACCTGTTTCGCGTTATCTCCCAGAGAAGCGCCAAATATGGTCTCAGATCGTCAGCGAGGACACAAATCA-GGAGTTC-TCCGTGTACACCATGGCCA-ACGAGATAGGAGGAGGAGGTTACGA-GTTCAC-CATGCAGCAGGTTACCAGCACGC-TCTGGGTGACAAGGACCTACCGTTCACCAACGAGTCCTCGTTCAGGACCGCTCGATCGATATGAAAGTAAACTACATTCAGAGGAGGCCCCAGGATAGAATCCCCATCGTTCCCGT-GGACAGGGTGCAGATGGAG-CACGGGGCAGAGACACGTCCACAGAACACAAGGCCTTCTCTAATTCGGAGGGTTTCAAGTGGGAGTACTTTACGCTCGGCT-GCACGGCA-CCGGCCAGATCAA--CCCCTCTCACGT-GCTTTCCACGACAGACGCGACGAAGTCAACTACAAGCAGCTCGCGCAGCGTT-CGCCGTGTTTCGTACCTCCACCAGTAGA-CGGATCCGTTAGTCAGTCTTCGAAACGTGCATCCCGGTAACCCGATAGACTCTTCACGGGCGTCGCTG-CAAGATGTGAACGCTGACGAGAAACGG-CATCCCCGTGCGCCCTC-GCGCGCAAGACTGGTACGA-AGATAAAGAACCG-CCTCGGTGCTCG-A-GTTTGACACCCGCAACATGGTGGTACCTTCCGCGCGA----GAGCGCTGGTCCGTTAGGCCCCGCGTGACCCTTTTC-AACTCCTCGTCCATGAACAACATTGAC-AACGAAA--TCGCTCAGATCGGCAG-CGAGCTACTCACTCTTTGGGATACGGAGCACGCAAAGATTTGTTCCTCGAGGATG--CGCTTCACTACAACCGGCGTA-GAGACGATGCTTGAGAGACTGGAC-ACAAGGAAGATTG-GTCTTGGCTGGCCGACCCCATTTGCGCCGTAAAAGAG-TTGCCGCGCAAGAACG--TACCG--TATTGGTACAAGTGGAGGTGATGAACAGTCTGATCTGTTGAAGGGCATAGTCGGGAATAGAAACAACTCCGTGATAGCCTCCATGCCGTTGTGCGGTCT--ACGGT-ACCCGCTTCACCGTGGACGAGGTGGACTATTGC-AATCTCATGTACTGGATCATCCTCCCA-GTAGGAGCTCGAGTGTACCCGCGCCATACAGAACGAGTTCT--CACGGTCGTTTGAACGGTGCTACTTCTCCAAGGGACGTCAGCGATTTGAGCCCACGGCTGCACCGATGCGGGATTTAACGAGACATCTCGTCACCTACATGTGGGCGATCAGACTGCAGAAGCTCGCAGGCATCAGCAACAAC-CTAGCC-AAAGTGCTACTGGGGATTC--ATTACAGCACCCTGCTGACACAGTCATACAAAATCAC-TACGATACAAAATACTACTCGGGTGTCCTACCTACTGTTCAGGGGTGTGCGTTTCACGGGGTGCGG-CGTACCCTCATGCCAAAAGTCCGCTCTGTACACG-CTAGGCACCGAGATTGTCTGCAAACC-CACGGCTC-ACAACACCCATCAGGTGCACACGGTGAACCAATACTGCGAGTCTGTTGTGATACCAGAGACGCTAGAATCGCCCGGGGTGCACATCCC-CAATCTGTACATGAAAGATG-TACGTGGAGG--AGACGTGCACA--TGCGGTCCCTTTGACATGGTG-GTAGCGGA-CACCTTCAACGGGTTCTGTC--CCGAGT-CCGAGAGTGCGAGCGGGTACCG-TAGACCGTACATCTTCACCA-CCGGTCGCTCCGAACTACTACGGGGTCGTTGGACCCTCTGATG-CGAGCCGAAGCG-TACACCTGCATG-CCGACTC-TACTGCGTCCCTTCAGCTCTGTCTCAGGCACACCGGCAG-------CAGACGAGCACA--GTAACAAGCTGTTCTGTAACGCCCTTCACATGGGCGAATTTG-AGAAGGGTGTACTCGATCCCATTGGAGACCCGTTCAAAGATAC-CGTGGAGAG-AGTCAACGGAGACA--AGAGCACCACCGACGTAATG--CAGCCCTGGGGGTGGCCTTCTGCGGTAC--TTACAG-TATAGG-GTTGACATCTGACAAGAAACTCATG--TGCC--GCGAAACGTTGGTCGACAGGC-TTGCACCCAGAATCTGCGG-AACGGGGATATTTGCCTGCAATCCCATCCAGACTA-CCTCGCAAATAATCAATCCCATTTTTAACAGGATATTCGAAAGCACGCGGTACTCTCG
>M armatus NC 046639.1:11549210-11650515:40000-42185(+)
----------------------------------------------------------------------------------------------------------------------------------------------------------------------------------------------------------------------------AAACCAGT-CG-TCTGCTCGCAGGGCTGGTGTA-CAAAATCATGGTCCCC-GAGGTA-CCCACCGGCA-CTTGATTCTTGCAACAATACAAGGTCACCGACCAACGCAAAGCT--CAGCGCGGCA-CCTGGGACACCGTCGGCAACAGAGTAAA-AACCAG-AGAGTAC--AGCCAGGTGTTTCAGCATACTTCCAAAGTGCTCACGATGAGCTTTGGCAG-CCTGCTGGGCATC-ACATGCCCTCTGTTGCAGCAGAG-CTGATA--CAGC--GGGAGTTCGAACGCGTCGGGACGTCGTGGGAGCTTACCAGAACCATAGAGGTGCTGCAGTACTGCACTGCTCAACCCACGCTGACAGATAGGA-TCGCTCAGAGGCTCGGTAGATATTCCAGAGCGAAAGGCTCAACAGTGCTTATTATGGCCGAACTTACGTGCGGGATGGTGAACATCCACCCGGACGCCTTTGTCT-GCATCCTGG--AGAATGCCGCGCGGTACTCGACG-GAGACAGGG--AAGGGTCCTGGTGATGGGCAACACCTGTTCAAGGTGATTTCTCAGA---GCTCCCAATTCAAAGCCGCATTGCCTCCGAGGCAACCATTCC-CGAGGTC-GAGGTGTATAGCTCGAGCA-ACGAGA------------GCTGCGA-GGCGAC-CATGGAGCAGGTGGTAAACGCGC-CCTGGGTTCCAACGCCTCGCTTTTCACCAAAGAGTCGAGCTTCGAGACAAGAGCATCGAAATGATTGTGAACTACGTTTGGCGGCGGGAGAACTCCAAGATCCCCATCGCACGCAT-AGACTCCGTGGAGATGGAG-CACGGGGCAGAGACACTTCCACGGAATACAAAGCCTTCTGTAATAGCCAAGGGTTCAAGTGGGAATATTTCACGGTGGGAT-GCACGGCT-CCCGCCAGGTCGT--CGCCTCCAACGT-GCTCTCGTCCTCAGAGACGATGAGCTCAACTACAAGCACGTTGCTCAACGGT-CGCCTTCTCTCCTACCTGCACAGCTAGA-CGGCTCGGTCAATGACGCTCAGGGAGCTTCATAAAAGGAACCCGAGAGATTATTCGGTAACGCAGCTG-CAGGAGCTGAACAATCATGAGAAA----GATCACCGCAGAGCCTC-GCCCATACGACTGGTACGA-AGCTGAAAAACCA-CTTCGGTGCTCG-A-GTTTGACGCTCGCAACATGGTGATGTCCACCTCCTGCAGCTGCTCGGGGGGTCGTGAGACCCAGAGTTGCGCTCTTC-AACTCCTCTTCGATGAACAACATAGCC-AACGAGA--TCGCCCAGATTGGCAG-CGAACTGTTGACTCTTTGGGAGACTGAGGAAGCGGATACGTGCTCTTGAACATCG--CGATGCAGCATGAGCG----------------------GAGTGG-------------------------------------------------------------------------------------------------------------------------------------------------AGTCTATGCT--------------------------GCAG------------------------------------------ATGAGAAAGTTCACCCCTCCA-G------------------------------------------CACGGA---------------------------GACGTCAGCGATTCGAACCCACGGCTGTCGGGATACGGGATTTGACAGTACATCTAGTCATGTGCATGTGGGTGATCAGGCTGAAGAAGCTTTCCGAGATCAGCAACAAC-CTGGCG-AAAGTGCTGTTGGGGCCGC--ATTACAGCACCCTTTTGACACAGTAATACAAAAACAC-TACGATACGGCTTACTATTCAGGTCTCGTACCTGTTGTTCAGAGGCGTGAGATTCACGGGTTGCGG-CGTGCACTGATGCCAGAAATCGGCATTGTACGAG-CTGGGGACGGGTGTTACTTGTAAGCC-CACCGCCC-ACAACACTCACCAAGTGCAAACCGTGAACCAGTACTGTGAGTCGGTGGTGATCCCGGAGACGCTGGAGTCTCACGGGCTGTATATTCC-CGACCTGTATATGAAAGACG-TACGAGGAGG--CGACGTGCACG--TGAGGGCCGTACGGCATGGTG-ATCGCAGA-CGCCTTTAACGGCTTCTGCC--CCAAGT-TGGACAGCGCGAGCGGGTACCG-CAGACCCTATCTGTTTACGA-CGGGGCGCTCTCAGG---------------------------------------------------------------------------------------------------------------------------------------------------------------------------------------------------TCCTCCAAGGGCTC---------------------------GGCGGAACATTGAC---------------------------------------------CAAAGACCCT----------------CTCATG------------------------------------------------------------------------------------------------------------------------------------------------
>M armatus NC 046640.1:0-69314:8876-9403(-)
-----------------------------------------------------------------------------------------------------------------------------------------------------------------------------------------------------ACTCTGTT-------------------------------------------------CAAGGT-----------GA-------------------------------------------------------------------------------------------------------------------------------------------------------------------------TCTCT-----------------------------------------------CAGAGCCG--------------------------------------------------------------------------------------TAACACGGGGATTCA-------------------------GACT---------------------------------------ATATAAC------------------------------------------------------------------------------------------------------CTCAGAG--------------------------------------------------------GTGTACAGCGCGACCA-ACGAGAGAGGCGATGGAACCTACGA-AATCAC-AATGGAGCAAGTCGCAGACACGC-CCTGGGCAACAACATCTTGCCTTTCACCGAAGAGTCCAGCTTCGACACAAGAGTACCGAAATGAAGGTGAACTATGTTCAGCGGCAGGGGATGCACAAGATTCCTATCACGCGCAT-CCACGTGGTGCAGATGGAG-CACAA----CAGATACTTCCACTGAGTACAAAGCCTTCTGTAACACCCAAGGTTTCAAATGGGAATATTTCACAGTGGACT-GCACTGCT-CCTGCCAGGTCGT--TGCATCCAACGT-GCTCTTGTCTTCGGACACGACGAGATCAACTAGAAGCAAGTTGCTCAATGGT---------CTCCTACCTGCACAGCTAGA-CAGCTCCGTCGGTGACGCT--------------------------------------------------------------------------------------------------------------------------------G--------------G-------------------------------------------------------------------------------AACTCCTCTTCGATGAACAACATAGCC-AACGAGA--TCGCCCAGATTGGCAG-CGAACTGTTGGCACTTCGGGATACGGAACACGCAAAGAGACG---------------CGCTGGAGCA-----GGAGCA-GAGTTGATGTTTAAGAAACTGGAC-CAAGGGCAGGTTG-GTCGTGGCTGTCTGATCCCATATGCGCGGTCAAAGAATTCACTGAGGAGAAACGCTCAGAGAAAAATGCTCCAACTGGAAGTGACTAATGACGTGCTTTGTTTAAGAGTGTGGTGGGAGACAGGACCAATTCCATGATCGTCTCGATG--CGGGTACGGATT--GTGGT-ACCCGATTCACCTTGGACGAGGTGGACTATTGC-AACCTCATGTACTGGATCATTCTGCCG-ATAGGGGCTCGCGTGTATGCATCATCTATGGCGAGAA--CC--CACGGTTGCCTGCTGGGTGCATCTTCTCCAAAGGACGTCAGCGATTCGAAACCACTGCTGTCGGACAATGGGATTTCACGAGACATCTAGTGACGTACATGTGGGCAATCAGGCTTAAGAAGCTGGCCGAGATCAGCAACAAC-CTGGCA-AAGGTGCTGCTGGGGATGC--ACTACAGCACCGTTTTGACGCAGTGATACAAAAGCA-------------------------------------------------------------------------------------------------------------------------------------------------------------------------------------------------------------------------------------------------------------------------------------------------------------------------------------------------------------------------------------------------------------------------------------------------------------------------------------------------------------------------------------------------------------------------------------------------------------------------------------------------------------------------------------------------------------------------------------------------------------------------------------------------------------------------------------------------------------------------------------------------
>E lanceolatus NC 047013.1:34038030-34179199:97943-101169(+)
GAGTGGTATAACCATGGATCCGAGTAGCTACATGGTAAAACCAATGGCCGCACTGATGGGGTTGGCAGCCGCACC-TGACTTCATCCATCCAAAACCTTTGCAGAGTACATAGGACAGGCAAATCAGACCCTCGGCTGTCAACAGTACAATCCGCGCGGAGTCTATCATAGAGATGGCTCCGGCTCACATGGGGGTTACCTTGTTCACGCAACAG-AAAGATACAGCC-CG-TGTGCTTGCAGGGTTTGTGTA-CAAGATGCTTGTACCA-GACGTA-CCGACAGGAG-CTAGATTCCGCAGATGCTACACCATCACCGATCAACGTGAAGCT--CAGCAGGGTA-CGTACGACACGATTACCAATGGAGTGCA-GACGAG-AGAATAT--AGCCAGATATTCCAACACACATCCAAGGTGGTCACCATGCAATTTGGTAG-TCTGCTTAGCTTC-ACGTGCCCTCGGAAGCAGCCGAC-CTGATC--AGAA--GAGAGCTGGAAAGGGTCAGTACATCATGGGAGCTCACTAAGACAATCGAAGTGCTCAAATATTGTGCAGCTCAGCCCACTCTGACGGATAGAG-TCATACAAAGAACCAAAACCTCGAGTCGAGCGAGAAACTTGACGGTATTGATTATGGCTGAACTCATGTGTGGTATGGTCAACGTGCAACCTGATGCGTTTCTCT-GTGCCCTGG--AAAATGCCGAAGGGTACTGGGGA-GCACCAAGCC-TGAGGTTATGATTGTTGGGGACACCTGTTCTGTGTGATATCACGAAGAAGCTCACA-TACGATCCGATATTGTCAGCGAAGACACGAACCC-AGAGTTC-TCAGTGTACACCATGGCCA-ATGAGACAGCGGGGGGAGGTTACCA-CTTCAC-TATGCAGTCGGTCACCAGCAGGG-TCTGGGTAAAAGGGACCTATCGTTTACGGACGAGTCGTGTTTCAGGGCCCCCCAAAGACTGTGAAGGTGAACTACATTAGGAGGAGGGTCGATGATAAGATTCCCATTGTACACGT-GGACAGTGTGCAGATGGAG-CACAGAACAGAGACACATCTACGGAATACAAGGCCTTTTGTAACTCAGAGGGGTTCAAGTGGGAATACTTCACAGTTGGCT-GCATGGCA-CCTGCCAGGTCAC--CGCAGCACACGT-GCTATCTACGACAGACTCAAGGATATTGACTATAAGCAAGTGGCTCAGAGAT-CACCCGCCCTCATATGTGCATCAGTAGA-TGGAACGGTCAGTCACCCTTCGGAGCCTACATGCAGGCAACCCCAAGGACTGTTCACGAACGTAGCTG-CAAGAGGTGGATGCTGATGAGAGGTGC-CATCCCTGTCAGGACTT-GCACAGAGGACTGGTACTA-AGATAAGGAACCG-CGTCCGTGTTGG-A-ATTTGACACCCGTAACATGGTGGTACCGTTT----------GAACGGTGGGTGGTTAGACCCCGCGTTGCGCTTTTT-AACTCGTCGAGCATGAACAATATTGAC-AACGAAA--TTACGCAGATTGGCAG-TGAGTTACTCACACTTTGGGACACTGACCACGCACGGATTTGTTTCTCGAGCAGG--CGCTCCATTATGAACGGTGTG-GCGTCAATGCTTGAGAGATTGGAC-CAAGGGAAGGTTG-GTCGTGGCTTACCGATCCAATATGCGCGGTTAAGGAG-TCACAGCCCAGGAACG--CACTG--TATTGGTACAAGTGGAGGTGATGAACAGTCTGATCTGTTCAAGGGTATAGTTGGGACGAGGACGAACTCTGTGATAGCCTCGATGCCAGCATTCAGACT--ACGGT-ACCCAATTCACCCTGGACGAGGTGGACTACTGT-AATCTCATGTACTGGATCATCCTCCCT-GTGGGAGCCCGAGTATA-------TCTACAGGACGAGTTCT--CACGGTCGTCTTCCCGGTGTGTCTTCTCTAAGGGACGTAAGTGATTTGAGCCTACTGCTTCAACGACGCCGGTTTCAGTTCAACATCTAGTTACCTACATGTGGGCGATCAGATTGCAGAAACTGGCATCTACTGGTAACAAT-CTGGCA-AAGGTGTTGATGGGGATAC--ATTATAGCACTCTCTTGACGCAGTTATACAGGACCAC-TATGATACCACGTACTACTCTGGTGGCATACCTACTGTTCAGAGGCGTGCGCTTCACGGGATGTGG-AATTCCCTCATGCCAGAA-TCTGCACTATACACA-CTGGGCACCCGAATCGTATGCAAACC-GACTGCTC-ATAATACACATCAGGTACACACGGCTAACCAATACTGTGAGTCTGTTGTGATACCAGAGACATTAGAGTCACCTGGGGTATACATTCC-CAATCTATACATGAAAGATG-TACGTGGAGG--GGATGTGCACG--TACAGCCCCTTTGACATGGTG-GTCGCAGA-TGCATTTAACGGGTTCTGTC--CAGAGT-CTGACAGTGCTAGTGGCTACCG-TCGACCATACATCTTTACAA-CTGGCCGATCGGAAAGACTACGGTTCCGTCAGATCCTTTGATG-AGAGTCGAAGCA-TATACCTGTATG-CCAACTC-TGCTCCATCCCTTCAGCTCTGTCTCAGC---TCCAGAAGATGGCGTAAT--GAGGAAA--GTAACAAGCTCTTCTGTAATACCCTCCACA-------------------------------------------------------------------------------------------------------------------------------------------------------------------GGAAGCTCATG--TGTC--GGGAAACGCTGGTTGACAGGC-TTGCACCTAGAATAAGTGG-AACGGGCATATTTGCGTGCAATCCAATCCATACAA-CCACACGCCTAATCAATCCCATCTTCAACAGAATATTCGAGAGCACCCGGTACTCCCG
>P magnuspinnatus NC 047134.1:22478948-22684200:40000-43392(-)
GAATGTGATAACGTTGGATCCCAGCGGTTACAAGTTAAAAACATGGGAAACTTTTACTCGGTTGATCAAATCACC-CGACTTTCTCACCATGACGAGTTTACCAAACAAATGGAATAAAATAATCAGGGCCTCTGCTACCAACAGTTCGATTGTAACCGACTGCACCCTCATGATATCGCAAGCTCACATGGGAGTCGCGTTGTTCATCCAACAG-AGTGAAACAAGC-CG-CTTACTCGCCGGGTTCGTGTA-CAAGACAATGGTTCCC-AGGATA-CCTACCGGTA-CCAAATTTCGCAAGTTCTACAGGATCACAGATCAACGCGAGGCT--CAGTATGGTA-CCTATGACACCATAACCAACGGAGTGCA-GTCTAG-AGAATAC--AGTCAAGAGTTCAAGCCGAGAGCTAGGACTATCTCGATGCATTTCGGGGC-TCTTTTGGGGATC-ACAATCCTTCTACGGCGGCAGAT-TTAATC--TCCA--GAGAGCTCGGCAGCGTTAGCACAGCGTGGGAACTGACCAGAACTATCGACGTGCTAAATTATTGCACGGCGCAACCGACTCTTACCGACAGGA-TCGTCCAGCGCACCAAGACGTCTTCTCGAGCGAGAGGTTAGACTGTGCTGACCATGACAGAGCTTATGTGCGGCATGATCAACATACAACCCGAATCCTTCCTTT-GCGCATTGG--AGAATGCAGAAGAGTGCTGGATA-GCGATAGGCC-TGAGGTCGTAATCATGGGCGATAGTTATTCAGAATCGTGTCCAGGAAAAGC---AAGTTCGTTGTCAGATTGTGAGCGAAGACACTGCACC-CGAATAT-ATTATGTACACCATGGAGA-ACGAAAAAGCGACCGGGGGCCACGA-ATATAC-CATACGCGAAGTCCCCAATACGA-GCTGCACGACAAAGGTTTACCTTTCGAGCACGACAACGCGCTCGCGACTCCTCTGGAGCCACCAAGGTACACTACATTGGGAGGGGGTGCGAGGACAAGATACCGATTGTTCGCGT-AGACGGAGTACAGATGGAA-CACGGGACTGTAACACGTCGACGGAAGACAAAGCGTTTTCCAACTCTGACGGGTTCAAGTGGGAATATTTCACAGTGGGCT-GTACCTCA-CCTGCCAAATCAATTACAATC--ACGT-GCTTTCTACCACGGAGTCGACGAACTTAACTACAAGCATCTCACCCAGCGAT-CGCCTTCTCTCCCACATTCATCGCTAGA-CGGAGCGGTAGGTACCTCTTCGTAGTCTCCACGGTGGTAATCCCAAGGATTGTTTTCGACCGCAGCTC-CAACACCTGGATGCTAATGAGAAATGT-CATAACCGAGGCCATTA-GCATACAAGAATGGTACGA-AAATCAACAACCG-CATCCGTGCTGG-A-ATTCGACACACGCAACATGGTAGTACCTGCAAGAGCCCGATAAACGCTGGACCGTGAGACCTCGCCTGGCCCTCTTC-AACTCTTCCGCCATGAATAGCATTGAT-AATGAAC--TTGCTCAGATTGGTAG-CGAGTTGCTAACGCTTCGGCACAACCAATACGCGGAAATCTGTTTCTAGATCGCG--CGCTGCATCATACGCGGACTG-GAATCGATGCTTCAGAAACTGGTT-TAAATCGAGATTG-GTCTTGGATCGCGGACCCCATATGTGCGGTGAAGGAG-TCGCGGCAGAAGAACG--CACCA--CATTGTTACAGTTGGAAATGATAAACGGGGTACTTTCTTTAACTCTGTAGTAGGACAACGAACTAACTCGCTGATAGCATACATGCCTGTTTTAGATAT--CCGATTATCCTATTCACTGTCGAAGAAGCAGACTACTGT-AATCTTATGTATTGGATCATTCTTCCATCCGGGTG-TAGAATGTATGTAACACATACAAAACGAATTCC--CACAGTCGGTTGACAGGTGCTTTTATTCTAAAGGATGTGAGCCATTTGAACCTACCGCTCCAATAAAGTGGGATTTAATCCCACCTCTTGTCACTTACATGTGGGCGATCAGGATACAAAAACTGGTAGATGTCACCAACAAT-CTAGCA-AAGTTGTTGATGGGTATAC--ATTACAGCACCCTTATGACACAGTCATAAGAGACCAT-TATGACACAAAGTATTATTCGGGTGTCCTACCTAATGTTCAGAGGTCTAAGGTTCAAAGGATGTGG-AATTCGCTTATGACAGAAATCCGCCTTGTACACT-TTGGGCACCGGTGCGGTCTGTAGGCC-CACCAGTA-ACAATACTCATCAATCTCACACCATCAACCAATACTGTGAATTTGTGGTAATGCCGGAGACGCTAGAATCCCCGGGATTGTACATTCC-GAACCTGTACATGAAAGACT-TGCAGGGAGG--GGATGTCAACG--TGGAGCCCTTTCGACATGGTG-ATAGCGGA-TGCGTTCAACGGATTTTGTC--CGGAAT-CCGACAGCGCAAGCGGGTACCG-TAGACCATACATTTTTACCA-CCGGTCGATCGGAGAGACTTCGGGCCGGTTTGACCCCAGAATG-CGAACGGAAGGG-TATACGTGCATG-CCGACCT-TACTGCATCCTTTCAGTTCGGTCTCGCGCACTTGGGTAGGAACAGAAACGACCCGAAA--GTAACAAGCTCTTCTGTGAAACCCAGCACATGGTAGAGATAG-ATAAAGGCGTACTGGATTCCGTGTGTGACCCTTTTAGAGATGC-AGTGGAGAG-AGCGAGCGGTAACA--AGCGTGTCACGGATATAATG--CACAACTAGGGGTCGCGTTCTGCGGTAC--TTACAG-CATAGG-CCTAACTTCAGATAAGAAGCTCATG--TGGC--GAGAGACCTTGGTGGATAGAC-TGGCTCCAAGAATCAGCGG-AACCGGCTTGTTCGCTTGTAATCCGATCCATACTA-CATATCGACTAATCAATCCGATATTCAACAGAATATTCGAAAGTACCCGATACTCGCG
>E lucius NC 047581.1:3335160-3430952:52391-55792(+)
GAGTGTGATAAACATGGACCCAAACAGCTACACGCTGAAACCACTGGAAACTGTCTCGCGTTTGGTGAAAGCTCC-CAACTTCCTCCGAACAGCACATTCGCAGAGTACATGGGACACCTTAATCAGAGCCTCGGCCACCAACAGTTCCATCTCAGCAGATGCTACCGTAGTGATATCACAGGCTCACATGGGAGTTACCCTGTTCAGACAACAG-AGAGAAACGAGT-CG-GCTACTCGCTGGCTTTGTGTA-CAAGATGTTGGTCCCG-GAGGTG-CCCACGGGTA-CGAGATTCTGCAGGCGCTACCGGATTACGGACCAGCGTGAGGCT--CAGCAAGGCA-CCTACGACACAATCAGCAATGGAGTGCA-GAGCAG-GGAGTAC--AGCCAAGTGTTCCAACATTCGCAAAAGGTGGTCACAATGCAATTCGGATG-CCTCCTGAGTGTT-ACGTGCCCTCAGTGGCCCTGGAT-CTGATC--AGAC--GAGAGTTGGACAGGGTCAGCTGTTCATGGGAGCTAACTAGGACCATTGAGGTGCTCAGATATTGCACAGCTCAACCCACTTTGACAGATAGAG-TCGCGCAAAGGACCAACACGGCCACTCGCGCGAGAAACTGGACTATATTGGTGCTTGCTGAACTCATGTGCGGTATGATCAACATACAACCCGACTCTTTTTTAT-GTGCGCTAG--AAAACGCCGGAGAATACTGGGAA-GCGATAAGGC-CGAAGTGATGATCCTTGGTGACACTTGTTCCGCATAATCTCACAGATAAGCACGAACTTTGGTCTCAGATCGTGAGCGAGGACACAACCCC-GGAGTTC-TCGGTGTACACCATGGCTA-ATGAGAGAAGCGGCGGGGGTTATGA-GTTTAC-CATGCAACAGGTTACCGGACCGC-TCTAGGCGATAAGGACCTACCGTTTACCAACGAATCCTGTTTCAGGACAGCTCAATCAGCATGAAGGTAAACTACATTTGGAGGAGGACCGACGATAAGATCCCAATTGTGCACGT-GGATCGGGTGCAGATGGAG-CAATGAAGAGAGACACATCCACTGAACACAAGGCATTCTGTAACACAGAAGGATTCAAGTGGGAGTACTTCACGGTTGGCT-GCATGGCC-CCAGCCAGATCAC--CCCTTCGCACGT-TCTCTCAACCAAAGACTCGACGAACTCAACTACAAGCAGCTGGCCCAGAGAT-CACCCTCTTGCATATCTACACCAGTAGA-CGGAGCTGTTGGTCAGTCTGCGTAACCTACACCTGGGTAACCCTAAAGACTGTTCACGAGCGTATCTG-CAAGATGTGAACGCTGATGAGAGACGC-CATACCCGTACACACTT-GCACACAAGACTGGTACAA-AGATAGCGAACCG-CGTCCATTCTCG-A-GTTCGATACTCGCTACATGGTGGTGCCTCCCAGCGGGGAATGAGCGCTGGGTTGTCAGGCCCAGGGTTGCGCTTTTC-AACTCCTCTGCCATGAACAACATCGAG-AACGAAA--TTGCTCAGATCGGAAG-CGAGTTACTCACTCTTTGGGACACAGAGCATGCAAAACCCTGTTCCTGGACCGTG--CGCTTCATGTTGAACGGAATA-GTGTCGATGATTTAGAGAATGGAG-CAAGGGGAGATTG-GTATTGGTTGACCGATCCAATCTGCGCGGTCAAGGAG-TTACCGACGAGGAACG--TACCG--TTTTGGTACAGTTGGAGGTGATGAACAGTGTGATCTGTTTAGGGGCATAGTTGGGAACAGAAACAACTCTGTGATAGCCTCGTTGCCTATGTGCAGACT--ATGGT-ACCCAATTCACTCTGGAGGACGTGGACTATTGT-AATCTCATGTACTGGGTCATCCTGCCA-GTGGGAGCTCGAGTGTATCCAAACCCTACAGAACGAGTTCT--TACCGTCGTTTGAATGGTGCGTGTTCTCGAAGGGAGGTTAGCGATTTGAGCCTACCGCTGCACCAATACCGGATTTAGTGAGACATCTGGTCACCTATATGTGGGCGATCAGAATACAAAAACTTGCGTGTGTCAGCAACAAC-CTAGCC-AAGGTATTGCTGGGGATGC--ATTACAGCACCCTGTTGACGCAGTCATACGGGATCAC-TACGATACAAAGTACTACTCGGGTGTCCTATCTACTGTTCAGGGGCGTGCGTTTCATGGGATGTGG-TGTTCGCTCATGCCAGAAATCCGCTCTATACACG-TTGGGCACCGAGATCGTGTGCAAACC-CACCGCTC-ACAATACGCACCAGGTGCACACTGTCAACCAATACTGCGAGTCTGTGGTGATACCAGAGACCTTAGAATCTCCCGGGGTGTACATCCC-CAACCTCTACATGAAAGACG-TACGAGGAGG--AGATGTTCACA--TGCGGTCCATTCGATATGGTA-GTGGTTGA-CGCGTTCAATGGGTTCTGCC--CAGAGT-CCGAGAGCGCGAGCGGCTACCG-CAGACCCTATATCTTCACGG-CCGGGCGATCTGAAAGACTACGGCTCGGTTGGACCCTATGATG-CGGGCTGAAGCG-TACACCTGTATG-CCAACTC-TACTCCGGCCGTTCTGCTCCGCCTAAGGCACCCCGGTAGAACCCGAAACAGGAGGAAA--GTAATAAGCTCTTCTGTAACACCCTTCATATGGTTGAGTTTG-ACAAGGGTGTACTCGAACCCATTGGGGATCCTTTCAAGGACAC-TGTAGAACG-AGTGAACGGAGATA--AGCGTACCACAGACATAATG--CAACCCTAGGAGTTGCCTTCTGCGGTAC--TTACAG-TATAGG-GCTGACCTCTGATAAGAAGCTCATG--TGCC--AGGAGACCTTGGTCGATAGAC-TAGCTCCTAGAATTAGTGG-AACAGGTATATTTGCATGCAACCCCATCCAGACAA-CCTCTCGCTTGATCAACCCAATATTTAACAGGATATTCGAGAGCACCAGACACTCTCG
>E lucius NC 047592.1:18427203-18523381:52777-56178(+)
GAGTGTGATAAACATGGACCCGAGCAGCTACATGCTGAAACCACTGGAAACTGTCTCGCGTTTGGTGAAAGCTCC-CAACTTCCTCCGAACAGCACATTCGCTGAGTACATGGGATACCATAATCAGAGCTTCGGCCACAAACAGTTCCATCTCAGCCGATGCGACCGTTGTGATATCACAGGCTCACATGGGAGTTACCCTGTTCAGACAACAG-AGAGAAACAAGT-CG-GCTACTTGCTGGCTTTGTGTA-CAAGATGTTGGTCCTG-GAGGTG-CCCACGGGTA-CGAAATTCTGCAGGCGCTATCGGATCACGGACCAGCATGAGGCT--CAGCAAGGCA-CCTACGACACAATCAGCAACGGAGTGCA-GAGCAG-AGAGTAC--AGCCAAGTGTTCCAACATACACAAAAGGTGGTCACGATGCAATTCGGATG-CCTCCTGAGTGTT-ACGTACCCTCAGTGGCCCTGGAT-CTGATC--AGGC--GAGAGTTGGACAGGGTCAGCTGTTCATGGGAGCTAACTAGGACCATTGAGGTGCTCAGATATTGCACAGCTCAACCCACTTTGACAGATAGAG-TGGCGCAAAGGACCAACACGGCCACTCGCGCGAGAAACTGGACTACATTGGTGCTCGCTGAACTCATGTGCGGTATGGTCAACATACAACCAGACTCCTTTTTAT-GTGTGCTGG--AAAACGCCGGAGGATACTGGGAA-GCGATAAAGC-TGAAGTAATGATCCTGGGTGACACTTGTTCCGCGTAATCTCACAGATAAGCACGAACTTTGGTCTCAGATCGTGAGTGAGGACACAACCCC-GGAGTTC-TCTGTGTACACCATGGCTA-ATGAGAGAAGCGGCGGGGGATATGA-GTTCAC-CATGCAACAGGTTACCGGACTGC-TCTAGGCGATAAGGACCTACCTTTTACCAACGAATCCTGTTTCAGGACAGCTCGATCAGCATGAAGGTAAACTACATTTGGAGGAGGACCAACGATAAGATCCCAATTGTGCATGT-GGATCGAGTGCAGATGGAG-CAATGAACAGAGACACGTCCACTGAACACAAGGCATTCTGTAACACAGAAGGATTCAAGTGGGAGTACTTCTCGGTTGGCT-GCATGGCC-CCAGCCAGATAAC--CCCCTCGCATGT-TCTCTCAACCAAAGACTCGACGAACTCAACTACAAGCAGCTGGCGCAGAGAT-CACCCTCTTGCGTATCTACACCAGTAGA-CGGAGCTGTTGGTCAGTCTGCGTAGCCTACACCCGGGTAACCCTAAAGACTGTTCACGAGCGTATCTG-CAAGATGTGAATGCTGATGAGAGACGC-AATACCCGTACACACTT-GCACACAAGACTGGTACAA-AGATAGCGAACCG-CGTGCATTCTCG-A-GTTTGACACTCGCTACATGGTGGTGCCTCCCAGCGGAGAATGAGCGCTGGGTTGTCAGGCCCAGGGTTGCGCTTTTC-AACTCCTCGGCCATGAACAACATAGAC-AACGAAA--TCGCTCAGATCGGAAG-CGAGTTACTCACTCTTTGGGACACAGAGCATGCAAAACCCTGTTCCTGGACCGTG--CGCTCCATGTTGAACGGAATA-GCGTCAATGATTTAGAGAATGGAG-CAAGGGGAGATTG-GTATTGGTTGACCGATCCGATCTGCGCAGTCAAGGAG-TTACAGACGAGGAACG--TACTG--TTTTGGTACAGTTGGAGGTAATGAACAGTGTGATTTGTTTAGGGGCATAGTTGGGAACAGAAACAACTCTGTGATAGCCTCGATGCCTGTGTGCAGACT--ATGGT-ACCCAATTCACTCTGGAGGACGTGGACTATTGT-AATCTCATGTACTGGGTCATCCTGCCA-GTGGGAGCTCGAGTGTATTCAAACCCTACAGAACGAGTTCT--TACTGTCGTTTGAATGGTGCGTGTTCTCGAAGGGAGGTTAGCGATTTGAGCCTACTGCTGCACCGATACCGGATTTAGTGAAACATCTGGTCACCTATATGTGGGCGATCAGAATACAAAAACTTGCGTGTGTCAGCAACAAC-CTAGCC-AAGGTATTGCTGGGGATGC--ATTACAGCACCCTGTTGACGCAGTCATACGTGATCAC-TATGATACCAAGTACTACTCGGGTGTCCTATCTACTGTTCAGGGGCGTGCATTTCATGGGATGTGG-TGTTCGCTCATGCCAGAAATCCGCTCTATACACG-TTGGGCACCGAGATCGTGTGCAAACC-CACCGCCC-ACAATACGCACCAGGTGCACACTGTCAACCAATACTGCGAGTCTGTGGTGATACCAGAGACCTTAGAATCTCCCGGAGTGTACATCCC-CAACCTGTACATGAAAGACG-TACGAGGAGG--AGATGTTCACA--TGCGGTCCATTCGATATGGTA-GTGGTTGA-CGCGTTCAATGGGTTCTGCC--CAGAGT-CCGAGAGCGCGAGTGGCTACCG-CAGACCCTATATTTTCACGG-CTGGGCGATCTGAAAGACTACGGCTCGGTTGGACCCTATGATG-TGGGCTGAAGCA-TACACCTGTATG-CCAACTC-TACTCCAGCCGTTCAGCTCCGCTTAAGGCACCCCAGTTGAACCCGAAACATCAGGAAA--GTAATAAGCTCTTCTGTAACACCCTTCATATGGTTGAGTTTG-ACAAGGGTGTACTCGAACCCATTGGGGATCCCTTCAAGGACAC-CGTAGAACG-AGTGAACGGAGATA--AGCGTACCACAGACATAATG--CAACCCTAGGGGTTGCCTTCTGCGGTAC--TTACAG-TATAGG-GCTGACCTCGGATAAGAAGCTCATG--TGCC--AGGAAACTTTGGTCGATAGAC-TAGCTCCTAGAATTAGTGG-AACAGGTATATTTGCATGCAACCCAATCCAGACAA-CCTCTCGCTTGATCAACCCAATATTTAACAGGATATTCGAGAGCACCAGACACTCTCG
>E cragini NC 048425.1:16120431-16348466:137647-141036(-)
GAGCGTGGTGAACCTGGACCCAAGCAGCTACAAGCTGAAACCGTTGGCCACAATCGAGCGTTTAGTGAAAGCTCC-TGGATTTATCCGCACAGTGCATTTGCCCAGTATGTGGGATAACTTAACCAGAGCCTCGGCCACCAACAGTTCCATCTCAGCCGAGGCCACCGTGATGATGGCGCAAGCTCACATGGGGGCAACCCTGTTCAGGCAACAG-AAAGACACAAGT-CG-TCTCCTCGCGGGCTTCGTGTA-CAAGATGCTAGTGCCA-GAGGTG-CCCACCGGTA-CTAGATTCTGCAAGCGCTACAGGATCACGGATCAGCGGGAGGCT--CAGCAGGGCA-CCTACGACACAATCACCAACGGCGTGCA-GACCAG-AGAGTAC--AGCCAAGTGTTTCAGCACAAGTCGTTTGTGGTCACATTGCAATTCGGATG-CCTGCTCAGTGTC-ACGTGCCCACAGAGGCCTTCGAC-CTGGTC--AAAA--GAGAATTGGACAGAGCCAGCACATCCTGGGAACTGACAAGGACCACAGAAGTGCTCCGTTACTGCGTCGCTCAACCCACCCTGACAGACAGAA-TTGCGCAAAAGACCATCACGGCCAGCCGTGCGAGAAACTGGACTGTGCTGATCATGGCGGAGCTCATGTGCGGCATGGTCAACATACAGCCCGACTCCGTCGTGT-GCGCGCTGG--AGAATGCCGGAGGATACTGGCGA-GCGACAAGCC-TGAAGTTGTGATTATAGGTGACACCTGTTCCGTGTGCTCTCCCAGAGAAGCTCCAA-TGTGGCTTCAGATAGTCAGCGAGGACACCACGCC-CGAGTTC-TCCGTGTACACAATGGCCA-ACGAGAGAGGCGGGGGAGCTTACGA-GTTCAC-CATGCAACAGGTCACCAGCAGGC-TCTAGGTGACAAAGATCTACCCTTCACCAACGAATCGTGCTTCGGGACAGCTCGATCGACATGCGAGTGCACTACATTCGGAGGAGGCCCTACGCTAGGATCCCCATTGTGAACGT-GGACTCGGTGCAAATGGAG-CTGGGAAGCGAAACACTTCTACAGAACACAAGGCCTTCTGTAACTCGGAAGGTTTCAAGTGGGAATACTTTACGGTCGGTT-GTACGGCG-CCTGCCAAATTGA--CCCCTCAAACGT-GCTTTCCACAACGGACTTGACGGCGTGAACTACAAGCAGCTTGCCCAACGAT-CACCCTGTCTCGTACCTTCACCAGTAGA-CGGTGCGGTCGGTCAGTCTCCGTAGCCTGCATGCCGGCAATCCAGAGGACTGTTTACGAGCGCAGCTG-CAACAGGTCAACACTGATGAGAGACGC-CGTGCCTGTAGCTACTT-GCACGTGAGACTGGTATAA-AGATAAACAACCG-CTTCCGTACTGG-A-GTTTGACGCGCGCAACATGGTGGTACCTCCCTGATGGCAATGGACAATGGGTGGTCAGACCCAGGGTGGCTCTTTTC-AACTCATCGGCCATGAACAACATTGAC-AACGAAA--TGGCTCAGATCGGCAG-TGAATTACTCACACTTTGGGACACCAAGCAGGCTAAAACTTGTTCCTGGAGCAGG--CGCTCCATCACGAACGGCATA-GGGTCAATGGTTGAGAGAATGGAC-CAAGGGAAGATTG-GTCCTGGATAGCAGACCCAATCTGCTCGGTAAGAGAGGTCACTGCAGAGGAACG--TACCG--TATTGATACAACTCGAGGTGATGAACGGCCTTATCTGTTCAAGAGCATCGTGGGGTGTAGACGCAACTCTGTGATAGCCTCGATGCCTGCGTGCAGAAT--ATGGT-ATCCTGTTTAGTTTGGACGATGTGGACTATTGC-AATCTCATGTACTGGCTCATCCTCCCG-GTGGGTGCCCGAGTATATCCGTGTGCTACAGAACGAGTTCT--TACAGTCGATTGAATGGTGTGCTTTCTCCAAGAGATGTGAGTGATTTGAGCCTACTGCTCTAGCGACACAGGATTCAGCGTGACATCTGGTCACCTATATGTGGGCAATAAGACTGCAAAAACTTGCGGGTATCAGCAACGAC-CTGGCC-AAGGTGTTACTGGCAATGC--ACTACAGCACGCTGTTGACTCAGTCATACAAGATCAC-TACGACACAAAATACTACTCGGGTGTCCTACCTGCTTTTCAGAGGTGTGCGTTTCACGGGATGCGG-TGTTCTCTTATTCCAAAAGTCAGCTCTGTACACA-CTGGGCACCGAGATCCTCTGTAAACC-CACATCCC-ACAATACGCACCAGGTGCACACCATAAACCAATACTGCGAGTCCACTGTGATACCAGAGACCATAGAGTCACCCGGGGTCCACATCCC-CAACCTGTACATGAAAGACG-TGCGAGGCGG--ACAGGTGCACA--TATGACCCCCTTGACATGGTG-GTGGCAGA-TGCATTCAATGGTTTCTGCC--CAGAGT-CAGAGTGTTCAAGTGGTTACCG-CAGACCTTACATCTTCACCA-CAGGTCGCTCCGAAAGACTACGGGTCTGTCGGACCCCTGGATG-TTAGCCGATGCG-TACACTTGTATG-CCAAGTC-TACTCCATCCGTTCAGCTCCGTCGCAGGTACACCAACAGAGACCGTCAT--GAGGAGA--GCAACAAGCTCTTCCGAGAGACGCTTCACATTGCAGAGTTTG-CTAAGGGAGTACTCGATCCCATTGGTGATCCCTTTAAGGATAC-CGTTGAGAG-AGTGAATGGTGACA--AGCGTACCACAGACATAATG--GAACCCTTGGAGTGGCCTTCTGCGGTAC--TTACAG-TATAGG-GCTTACATCTGACAAGGAGCTCATG--TGCC--AGGAGACACTGCTTGAGAGGC-TAGCGCCTAGAATCAATGG-AACGGGTATATTTGCCTGCAATCCCATTCAGACGA-CCACTCGCCTAATCAACCCTATATTCAACAGGCTATTCGAGAGCACCAGACACTCTCG
>S lucioperca NC 050180.1:25488961-25590706:46770-50153(+)
GAGTGTGGTGAACCTGGACCCGAGCAGCTACAAGCTGAAACCGTTGGAAACGATCGAGCGCTTGTTGAAAGCTCC-CGGATTTATCCCCACAGCTCATTTGCGCAGTTTGTGGGACAACGTAACCAGAGCCTCGGCCACCAATAGTTCCATCACAGCCGAGGCCACCGTGATGATGGCGCAAGCTCACATGGGAGCAACCCTGTTTAGGCAACAA-AAAGACACGAGT-CG-TCTACTCGCTGGCTTCGTCTA-CAAGATGCTAGTCCCG-GAGGTG-CCCACTGGTA-CTAGATTCTGCAAGCGCTACAGGATCACGGATCAGCGCGAGGCT--CAGCAGGGCA-CCTACGACACAATCACCAATGGAGTGCA-GAGCAG-AGAGTAC--AGCCAAGTGTTCCAGCACAAGTCCTTTGTGGTCACCTTGCAATTTGGATG-CCTCCTCAGCATC-ACGTGCCCACAGAGGCCTTCGAC-CTGGTC--AAAA--GAGAGTTGGACATGGCCAGTACTTCCTGGGAGCTGACAAGGACCACTGAAGTGCTCCGTTACTGCGCGGCCCAACCCACCCTGACAGACAGGA-TCGCACATAGGACCACCACGGTCAGTCGTGCGAGAAATTGGACTGTGTTGATCATGGCGGAACTCATGTGCGGCATGGTCAACATACAGCCCGACTCCTTCGTCT-GCGCGCTGG--AAAACGCCGTAGGATACTGGCGA-GCGATAAGCC-CGAAGTTGTGATCGTAGGTGACACTTGTTCCGCGTCATCTCCCAGAGAAGCTGCAA-TCTGGCTTCAGATAGTCAGCGAGGACACGACGCC-CGAGTTC-TCCGTGTACACAATGGCCA-ACGAGCGAGGCGGGGGAGGTTACGA-TTTCAC-CATGCAACAGGTCACCATCAGGC-TCTGGGTGACAAAGATCTACCCTTCACCAACGAGTCGTGCTTCGGGACAGCCCGTTCGACATGAAAGTACACTACATTCGGAGGAGGCCCTACGACAGGATCCCCATTGTGACCGT-GGACTCGGTACAGATGGAG-CTGGGCAGAGAAACACTTCCACAGAACACAAGGCCTTCTGTAACTCGGAGGGTTTCAAGTGGGAGTACTTCACAGTCGGTT-GCATGGCG-CCTGCCAAATCAA--CCCTTCAAATGT-GCTCTCCACGACGGACTCGATGGCATCAACTACAAGCAGCTTGCCCAGCGAT-CACCCTGCCTCGTACCTTCACCAGTAGAC-GGTGCAGTCGGTCAGTCTCCGTAGCCTGCACCCCGGTAACCCGAAGGACTGTTCACGAGCGCAGCTG-CAACAGGTCAACACTGATGAGAGACGC-CATCCCTGTAGCTGCTT-GCGCGCAAGACTGGTACAA-AGATAAACAACCG-CGTCCGTACTGG-A-GTTTGACACACGCAACATGGTGGTGCCTACC----------GGACAATGGCTGGTCAGACCCAGAGTGGCTCTTTTC-AACTCGTCGGCCATGAACAACATTGAC-AACGAAA--TGGCTCAGATCGGCAG-TGAGTTACTCACGCTTTGGGACACCAAGCAGGCTAAAACTTGTTCCTCGACCGGG--CGCTCCATCACGAACGGCGTA-GGGTCAATGCTTGAGAGAATGGAC-CAAGGGCAGGTTG-GTCGTGGATAGCCGACCCGATCTGCGCGGTAAAAGAGGTCACCGCAGAGGAACG--CACCG--TGTTGATACAACTCGAGGTGATGAACGGCGTCATCTGTTCAAGGCCATCGTTGGGTGTAGACTCAACTCTGTGATAGCCTCGATGCCTGCGTGCAGACT--ATGGT-ACCCGATTTAGTTTGGATGAGGTGGACTATTGC-AATCTCATGTACTGGATCATCCTGCCA-GTGGGAGCTCGAGTGTATCCGCGTTCTACAGAACGAGTTCT--CACGGTCGTTTGAATGATGCGCGTTCTCCAAGGGACGTGAGTGATTTGAGCCTACTGCTCTAGCGACAGCGGATTCAGCGCAACATCTGGTCACCTATATGTGGGCGATCAGACTGCAAAAACTCACGGGTATCAGCAACGAC-CTAGCC-AAGGTGTTACTGGGGATGC--ACTACAGCACCCTGTTGACCCAGTCATACGAGATCAC-TACGATACAAAGTACTACTCGGGTGTCCTACCTGCTTTTCAGAGGCGTGCGTTTCACGGGATGTGG-TGTTCTCTCATTCCAAAAGTCAGCTCTGTACACG-CTGGGCACAGAGATCCTCTGTAAACC-CACGTCCC-ACAATACGCACCAGGTGCACACCGTGAACCAATACTGTGAGTCTACTGTGATACCAGAGACCATAGAGTCCCCGGGGGTCCACATCCC-CAACCTGTACATGAAAGATG-TGCGAGGCGG--AGACGTGCACA--TATGACCCCTTCGACATGGTG-GTCGCAGA-TGCGTTCAACGGTTTCTGCC--CAGAGT-CAGAGTGCTCGAGCGGTTACCG-CAGACCTTACATCTTCACAA-CCGGTCGCTCCGAAAGACTACGGGTCCATTGGACCCCTGGATG-CTAGTCGACGCG-TACACTTGTATG-CCAAGTC-TACTCCATCCCTTCAGCTCCGTCGCAGGTACACCAACAGAGACCGCAAC--GAGGAAA--GCAACAAGCTCTTCCGAGAGACGCTTCACATTGCGGAGTTTG-AAAAGGGAGTACTCGACCCCATCGGCGATCCCTTCAAGGATAC-CGTGGAGAG-AGTGAACGGAGACA--AGCGTACCACAGACATAATG--CAGCCCTTGGAGTGGCCTACTGCGGTAC--CTATAG-TATAGG-ACTCACATCTGACAAGAAGCTCATG--TGCC--AGGAGACCCTGCTCGAGAGGC-TAGCGCCTAGAATCAATGG-AACGGGTATATTTGCCTGCAACCCCATCCAGACAACCAC-TCGCCTGATCAACCCTATATTCAACAGGATATTCGCAAACACCAGGTACTCGCG
>S lucioperca NC 050180.1:35643233-35773567:61164-63446(-)
GAGTGTGGTGAACCTGGACCCGAGCAGCTACAAGCTGAAACCGTTGGAAACGATCGAGCGCTTGTTGAAAGCTCC-CGGATTTATCCCCACAGCTCATTTGCGCAGTTTGTGGGACAACGTAACCAGAGCCTCGGCCACCAATAGTTCCATCACAGCCGAGGCCACCGTGATGATGGCGCAAGCTCACATGGGAGCAACCCTGTTTAGGCAACAA-AAAGACACGAGT-CG-TCTACTCGCTGGCTTCGTCTA-CAAGATGCTAGTCCCG-GAGGTG-CCCACTGGTA-CTAGATTCTGCAAGCGCTACAGGATCACGGATCAGCGCGAGGCT--CAGCAGGGCA-CCTACGACACAATCACCAATGGAGTGCA-GAGCAG-AGAGTAC--AGCCAAGTGTTCCAGCACAAGTCCTTTGTGGTCACCTTGCAATTTGGATG-CCTCCTCAGCATC-ACGTGCCCACAGAGGCCTTCGAC-CTGGTC--AAAA--GAGAGTTGGACATGGCCAGTACTTCCTGGGAGCTGACAAGGACCACTGAAGTGCTCCGTTACTGCGCGGCCCAACCCACCCTGACAGACAGGA-TCGCACATAGGACCACCACGGTCAGTCGTGCGAGAAATTGGACTGTGTTGATCATGGCGGAACTCATGTGCGGCATGGTCAACATACAGCCCGACTCCTTCGTCT-GCGCGCTGG--AAAACGCCGTAGGATACTGGCGA-GCGATAAGCC-CGAAGTTGTGATCGTAGGTGACACTTGTTCCGCGTCATCTCCCAGAGAAGCTGCAA-TCTGGCTTCAGATAGTCAGCGAGGACACGACGCC-CGAGTTC-TCCGTGTACACAATGGCCA-ACGAGCGAGGCGGGGGAGGTTACGA-TTTCAC-CATGCAACAGGTCACCATCAGGC-TCTGGGTGACAAAGATCTACCCTTCACCAACGAGTCGTGCTTCGGGACAGCCCGTTCGACATGAAAGTACACTACATTCGGAGGAGGCCCTACGACAGGATCCCCATTGTGACCGT-GGACTCGGTACAGATGGAG-CTGGGCAGAGAAACACTTCCACAGAACACAAGGCCTTCTGTAACTCGGAGGGTTTCAAGTGGGAGTACTTCACAGTCGGTT-GCATGGCG-CCTGCCAAATCAA--CCCTTCAAATGT-GCTCTCCACGACGGACTCGATGGCATCAACTACAAGCAGCTTGCCCAGCGAT-CACCCTGCCTCGTACCTTCACCAGTAGAC-GGTGCAGTCGGTCAGTCTCCGTAGCCTGCACCCCGGTAACCCGAAGGACTGTTCACGAGCGCAGCTG-CAACAGGTCAACACTGATGAGAGACGC-CATCCCTGTAGCTGCTT-GCGCGCAAGACTGGTACAA-AGATAAACAACCG-CGTCCGTACTGG-A-GTTTGACACACGCAACATGGTGGTGCCTACC----------GGACAATGGCTGGTCAGACCCAGAGTGGCTCTTTTC-AACTCGTCGGCCATGAACAACATTGAC-AACGAAA--TGGCTCAGATCGGCAG-TGAGTTACTCACGCTTTGGGACACCAAGCAGGCTAAAACTTGTTCCTCGACCGGG--CGCTCCATCACGAACGGCGTA-GGGTCAATGCTTCAGAGAATGGAC-CAAGGGCAGGTTG-GTCGTGGATAGCCGACCCGATCTGCGCGGTAAAAGAGGTCACCGCAGAGGAACG--CACCG--TGTTGATACAACTCGAGGTGATGAACGGCCTCATCTGTTCAAGGCCATCGTTGGGTGTAGACTCAACTCTGTGATAGCCTCGATGCCTGCGTGCAGACT--ATGGT-ACCCGATTTAGTTTGGATGAGGTGGACTATTGC-AATCTCATGTACTGGATCATCCTGCCA-GTGGGAGCTCGAGTGTATCCGCGTTGTACAGAACGAGTTCT--CACGGTCGTTTGAATGATGCGCGTTCTCCAA----------------------------------------------------------------------------------------------------------------------------------------------------------------------------------------------------------------------------------------------------------------------------------------------------------------------------------------------------------------------------------------------------------------------------------------------------------------------------------------------------------------------------------------------------------------------------------------------------------------------------------------------------------------------------------------------------------------------------------------------------------------------------------------------------------------------------------------------------------------------------------------------------------------------------------------------------------------------------------------------------------------------------------------------------------------------------------
>S lucioperca NC 050183.1:24723835-24889379:63439-64853(+)
GAGTGTGGTGAACCTGGACCCGAGCAGCTACAAGCTGAAACCGTTGGAAACGATCGAGCGCTTGTTGAAAGCTCC-CGGATTTATCCCCACAGCTCATTTGCGCAGTTTGTGGGACAACGTAACCAGAGCCTCGGCCACCAATAGTTCCATCATAGCCGAGGCCACCGTGATGATGGCGCAAGCTCACATGGGAGCAACCCTGTTTAGGCAACAA-AAAGACACGAGT-CG-TCTACTCGCTGGCTTCGTCTA-CAAGATGCTAGTCCCG-GAGGTG-CCCACTGGTA-CTAGATTCTGCAAGCGCTACAGGATCACGGATCAGCGCGAGGCT--CAGCAGGGCA-CCTACGACACAATCACCAACGGAGTGCA-GAGCAG-AGAGTAC--AGCCAAGTGTTCCAGCACAAGTCCTTTGTGGTGACCTTGCAATTTGGATG-CCTCCTCAGCATC-ACGTGCCCACAGAGGCCTTCGAC-CTGGTC--AAAA--GAGAGTTGGACATGGCCAGTACTTCCTGGGAGCTGACAAGGACCACTGAAGTGCTCCGTTACTGCGCGGCTCAACCCACCCTGACAGACAGGA-TCGCACATAGGACCACCACGGTCAGTCGTGCGAGAAATTGGACTGTGTTGATCATGGCGGAACTCATGTGCGGCATGGTCAACATACAGCCCGACTCCTTCGTCT-GCGCGCTGG--AAAACGCCGTAGGATACTGGCGA-GCGATAAGCC-CGAAGTTGTGATCGTAGGTGACACCTGTTCCGCGTCATCTCCCAGAGAAGCTGCAA-TCTGGCTTCAGATAGTCAGCGAGGACACGACGCC-CGAGTTC-TCCGTGTACACAATGGCCA-ACGAGCGAGGCGGGGGAGGTTACGA-TTTCAC-CATGCAACAGGTCACCATCAGGC-TCTGGGTGACAAAGATCTACCCTTCACCAACGAGTCGTGCTTTGGGACAGCCCGTTCGACATGAAAGTACACTACATTCGGAGGAGGCCCTACGACAGGATCCCCATTGTGACCGT-GGACTCGGTACAGATGGAG-CTGGGCAGAGAAACACTTCCACAGAACACAAGGC-------------------TTCAAGTGGGAGTACTTCACAGTCGGTT-GCATGGCG-CCTGCCAAATCAA--CCCTTCAAATGT-GCTCTCCACGACGGACTCGATGGCATCAACTACAAGCAGCTTGCCCAGCGAT-CACCCTGCCTCGTACCTTCACCAGTAGA-CGGTGCAGTCGGTCAGTCTCCGTAGCCTGCACCCCGGTAACCCGAAGGACTGTTCACGAGCGCAGCTG-CAACAGGTCAACACTGATGAGAG-----------------------------------------A-----------CC------------------------------------------------------------------------------------------------------------TGAACGCCATC--------------------------------------------------------------------------------------------------------------------------------------C-----------------------------------------------------------------------------------------------------------------------------------------------------------------------------------------------------------------CTGTAGC--------TGCACTGGGCTGTCTT----------------------------------------------------------------------------------------------------------------------------------------------------------------------------------------------------------------------------------------------------------------------------------------------------------------------------------------------------------------------------------------------------------------------------------------------------------------------------------------------------------------------------------------------------------CCTTCGACATGGTG-GTCGCAGA-TGCGTTCAACAGTTTCTGCC--CAGAGT-CAGAGTGCTCGAGCGGTTACCG-CAGACCTTACATCTTCACAA-CCGGTCGCTCCGAAAGACTACGGGTCCATTGGACCCCTGGATG-CTAGTCGACGCG-TACACTTGTATG-CCAAGTC-TACTCCATCCCTTCAGCTCCGTCGCAGGTACACCAACAGAGACCGCAAC--GAGGAAA--GCAACAAGCTCTTCCGAGAGACGCTTCACATTGCGGAGTTTG-AAAAGGGAGTACTCGACCCCATCGGTGATCCCTTCAAGGATAC-CGTGGAGAG-AGTGAACGGAGACA--AGCGTACCACCGACATAATG--CAGCCCTTGGAGTGGCCTACTGCGGTAC--CTATAG-TATAGG-ACTCACATCTGACAAGAAGCTCATG--TGCC--AGGAGACCCTGCTCGAGAGGC-TAGCGCCTAGAATCAACGG-AACGGGTATATTTGCCTGCAACCCCATCCAGACAA-CCACTCGCCTGATCAACCCTATATTCAACAGGATATTCGCAAACACCAGGTACTCGCG
>S namaycush NC 052308.1:56674852-57048625:330417-333773(+)
GAGTGTGGTAACCATGGACCCGAGCAGCTATACGCTGAAACCACTGGCGACCGTTGTGCGTTTGGTGAAAGCACC-AACCTTCCTCCAAACAACACATTCGCTGAGTACATGGGATAACATAATCAGAGCCTCGGCCACCAACAGTTCCATCTCTGCTGATGCCACCGTTGTGATATCTCAGGCTCACATGGGAGTTACCCTGTTCAGACAACAG-AGAGAAACGAGT-CG-CCTACTCGCTGGCTTTGTATA-CAAGATGCTGGTACCG-GAAGTT-CCCACAGGTA-CGAGGTTCTGCAGGCGCTACAGGATCACGGACCAACGCGAGGCT--CAGCAGGGCA-CCTACGACACAATTAGCAACGGAGTGCA-GACTAG-AGAGTAC--AGCCAAGTGTTCCAACATCGGTCCAAGGTGGTCACGATGCAGTTCGGAAG-CCTCCTGAGCGTT-ACGTGCCGTCGATGGCAATGGAT-CTGATC--AGAA--GAGAGTTAGACAGGGTCAGCACCTCCTGGGAGCTAACTAGAACCATTGAGGTGCTCAGATATTGCTCTGCTCAACCAACCTTGACAGACAGAA-TCGCGCAAAGGACAAAGACCTCCGGTCGTGCGAGAAATTGGACTATCTTGGTGATGGCGGAGCTCATGTGCGGCATGGTCAACATACAGCCCGACTCTTTCGTTT-GCGCCCTGG--AAAACGCCGGAGGATACTGGGGA-GTGATAAGGC-CGAAGTCATGATCATGGGCGACACCTGTTCCGCGTCATCTCCCAGAGAAGCTCCAAATACGGTCTCAGATCGTCAGCGAGGACACCACCCC-CGAGTTC-TCTGTGTACACCATGGCCA-ATGAGAGAGCAGGGGTAGGCTACGA-GTTCAC-CATGAAACAGGTCACCAGCACGA-CATTGGTGACAAGGACCTACCCTTCACCAACGAATCGTGTTTCAGGACAGCTCAATCGACATGAAGGTAAACTACATTCGGAGGAGGACCCACGATAAGATACCCATCGTGCAGGT-GGACGGAGTACAGATGGAA-CACGGAACAGAGACACGTCCACCGAACACAAGGCCTTCTGTAACTCAGAAGGTTTCAAATGGGAGTACTTCACGGTCGGAT-GCATGGCG-CCAGCCAGATCAA--CCCGTCACATGT-GCTCTCTACTACAGAATCGACGACGTCAACTACAAGCAGCTTGCTCAGCGAT-CACCCTGCCTCATACCTCCACCAGTAGA-CGGAGCGGTGGGTCACTCTCCGTAGCCTACACCCCGGTAACCCGAAAGACTGTTCAGGCTCGTCGCTG-CAAGATGTCAACTCTGATGAGAGACTC-CATTTCTGTAGAAACTC-GGGCACAAGACTGGTACAA-AGATAGGAAACCG-CGTCCATACTTG-A-GTTCGACACACGCAACATGGTGGTACCTCCCATCTGACAATGAGCGCTGGGTTGTTAGGCCTCGGGTGGCTCTGTTC-AACTCTTCGCCGATGAACAGCATCGAG-GACGAAA--TTGCTCAGATCGGCAG-CGAGTTGCTCACTCTTCGGGATACAGAGCACGCCAAAACTTGTTCCTTGAACGGG--CGCTCCATTACGGACGGTTTA-GCGTCAATGATTGAGAGACTGGAC-CAAGGGAAGACTG-GTCTTGGTTAACCGACCCGATCTGCGCAGTAAAGGAGATTACACCCGAGGAACG--TACCG--TATTGTTACAAATTGAGGTGATCAACAGCCTAATCTGTTTAAGGGCATAGTTGGGAGCAGGCGCAACTCTGTGATAGCCTCCATGCCTGTGTTCGGAAT--ATGGT-ACCCAATTCACCTTGGATGATGTGGACTATTGT-AATCTCATGTACTGGATCATCCTCCCA-GTAGGTGCTAGAGTGTATCCTCAACGTACAGAACGAGCTCT--CACGGTCGTTTGAATGGTGCGCTTTCTCCAAGGGATGTCAGTGATTTGAGCCTACCGCTGTACCGATGCCGGATTTAGCGATACGTCTGGTCACGTACATGTGGGCCATCAGACTGCAAAAGCTTGCGGGTATTAGCAACATC-CTAGCC-AAGGTGTTGATGGGGATGC--ACTACAGCACCTTGTTGACTCAGTCATAGTGGATCAC-TACGACACCAAGTACTACTCGGGTGTCCTACCTACTGTTCAGGGGTGTTCGTTTCACGGGATGTGG-TGTTCCCTCATGCCAGAAGTCCGCTCTATACACA-CTGGGCACGGAGATTGTCTGCAAACC-CACGTCTC-ACAATACGCACCAGGTGCACACCGTCAACCAATACTGCGAGTCTGTCGTTATACCAGAGACCCTAGACTCTCCCGGGGTGTACATCCC-CAACTTGTACATGAAGGACG-TACGAGGAGG--AGACGTGCACA--TGCGGTCCCTTCGACATGGTG-GTCGCCGA-TGCATTCAACGGCTTTTGCC--CAGAGT-CAGACTGCTCGAGTGGCTACCG-CAGACCTTACATTTTCACCA-CGGGCCGATCGGAAAGACTACGGCTCCGTTGGACGCTATGATG-CGAGCACAAGCG-TACACTTGTATG-CCAACTC-TACTCCAGCCTTTCAGTTCAGCCTCAGGCACGCCGGCAGACACCGCAACCAGAGGAGA--GTAATAAGCTATTCTGCAACACACTTCACATGGTGGAGTTTG-AGAAGGGTGTACTGGATCCCATAGGGGATCCCTTCAAGGATAC-CGTGGAGAG-AGTGAACGGAGATA--AGCGTACCACAGACATAATG--CAGCCCTCGGGGTGGCCTTCTGCGGTAC--TTACAG-TATAGG-GCTGACATCTGACAAGAAGCTCATG--TGCC--GGGAAACACTGGTTGATAGGC-TAGCTCCTAGAATTAGCGG-AACGGGTATATTTGCCTGCAACCCCATGCCGACCACCCTCTCTCTTAATCAACCC---------------------------------------
>O aureus NC 052944.1:40981665-41196632:133910-135298(+)
-------------------------------------------------------------------------------------------------------------------------------------------------------------------------------------------------------------TCGACAACAG-CGAGAAACGAGC-CGCTTTGCTGTGGGGGTTTGTTTA-CAAAATGTTAATCCC--GAGGTG-CCCACGGGCA-CGAAATTCTTCAGAAAATACAGAATCACGGACCAGCGAGAAGCT--CAGCATGGCACGCGACGACACAATAACCAACGGAGTACA-GACTAC---CGCAC--AGCGAGGAATTCAGGCCCACGCCCAAAGTTGTGACCATGCAATT-GGCAG-TCTGCTGAGCGTG-ACGTGCCGCCGGTCGCCGCCGAC-CTCATC--ACGA--GAGAGCTAGAGATGGCCAGCACGGCCTGGGAACTGACGCAGAACGCGGAAGTCTTGCAATACTGCGAGGCTCAGCCCACGCTAATCGACAGAA-TCGCCCGCA-GACCAAAACGGC-GGCCGCGCGAACGGCTCGACTGTGTTGACCATGGCCGAGCTCACG-GTGGCATGGTGAACATACAGCCCGACACGTTCGTTT-GCGC-CTGG--AAAACGCAGGAGAGTTTTAGATA-GCGAAAGCCC-AGAGGTTGTGATTATGGGCGAGAGTTATTTAGAATAGTGTCCCAGCAGCACTCGGG-TGAGGTCTCACATAATCACGGAGGACACCGCGCC-GGAGTTC-GCGGTGTACACCATGGACA-ACGAAA-ACGCCCGGACGGTCACCA-ATTTGT-AATGAAAGAAGCAGCAAGCACAGCTGTCTG-GGAACAGGCCTGCCTTTTGTGGAAGGGTCTCTGTCCAAGAGTC---------CAGCAAGGTGAATTACATCAGGCGGCGGACCGACGACAAGATACCCATCGTACACGT-AGACGGCGGGCAAATGGAA-CACGGAGCAGGAACACGTCCACCGAGCACAAAGCCTTCTCCAATTCAGAGGGTTTCAAGTGGGAGTATTTCACGGTGGGT--GCACCGCC-CCCGCCAATTGAA--TCCCT-ACACTCTGCTCCACACCAAAGACACGACGAGCTCAACTTCAAACACGTGGCGCAGAGGT-CGCCGTCCCACCTTTCTGCACAGATAGA-CGGCGCGGTGGGTCTTGCTTCGTCGTCTTCACGCCGGGAACCCCAAGGACTGTTCACGAGCGAAGCTG-CAAGAGGTGGATTCTGATGACCGACACGGATCACCAGAGCGATTG-GCGAAGAAGACTGGTACAA-AGACCAACAACCG-CATGTCTCTTGG-A-GTTCGACGTGCGACATATGGTGATACCGC------------GACCGGTGGCTCGTGAGACCTAGATTCGCGCTGTTC-AACTCCTCGG-CATGAACTCCATCGACAAACTAAA--TAGCCCAAATCGGAAG-CGAGTT--------------------AGCA-----------------------------------------------------------------GAGTGGCC-GACATCTAGACTG-GTGTCTGTTAACCGATCCCATCTGCACGATTAAAGAAGTGACACCTCAGGAGCG--TACGA--TCTTGGTACAATTAGAGGTCATAAACGGCGTGTTCTGTTTCATGCAATCGTTGGCAAAAGAACAAACTCGGTGCTCCCCTACATG----------------------ACCCGATTCACCGCCAACGAGATCGACTACTGC-AACATCATGTACTGGGTAGTGTTGCCT-GTGGGAGCTAGGGTGTACCGACATACTGCAGAGCGACTTCC--CACGGTCAGATTACCGGTGTTTCCTTTCAAAGAGATGTGACAGACTCGC-CCCACTACATTAGCGACGTGAGCTTTCACCCCACGCCCCGTCACGCACATGTGGGCTGTCAGGATACAAAA-CTCACC-GCGCCACCAACTAC-CTTGCT-AAATTCCTCTTGGGAGTAC--ACTATAGCACTCTGTTGACCAGGTCATACAAGACCAC-TATGACACCAAGTATTATTCGGGTGTCGATCTCGATGTTCCGAGGTCTGCGATTCACC-GTTGCGGATATCGCTTCATGCCAGAAGTCCATGCTGTACACC-TTGGGCACAGGGGTGATATGCAAACC-TACCAGCC-ATAACACTCATCAAGTGCTAACCGTGAACCAGTACTGCGAATCGACGATCATCCCAGATACGATGGACTC-CCCGGGTTGCACATGTCTCAACATGTACATGAAAGACTTGGCGAGGAGG--AGACGCTCACA--TAAAGTCCGCTCGACGTGGTG-GTGGCGGA-CGCGCTTAACGGCTTCTGTC--CCGAAT-CCGACACCTCCTGCGGCGACCG-CAGACCTTACATCTTCACGA-CCGGTCGTTCTGAGAGACTAGCTCTTCGCTTGACCCGAGGATG-CGGACGGAAGGC-TACAGTTGCATG-CCCACCT-TGCTTCG-CCTTTCACTTCGGTCTCGC-CATTCTCGCAGAGGTGGC-----GAGGAGA--GCAACAGACTTTTCTGTAAAACCCAGCACATCAGAGACTTAG-ACAAAGGCGTATT-GACGCCGTGCACCCACCCTTCAAAGACAC-GGTCGAGAG-AGCCAGCGGAAACA--AACGGATTACGGACATCATG--CACAATT-GGGGTTGCTTTCTGTGGTAC--TTATGG-CGTGGG-CCTCAC--CGGATAAGAAACTCAAG--TG-----GAGCAATCTGGTCGATCGCC-TGGCTCCTAGAATCAGAGG-CACGGG-CTGTTTG--------------------------------------------------------------------------------
>O aureus NC 052954.1:19894306-20137176:199520-202870(+)
-----TCGTGGTAATGGACCCGGGCAGCTACAAGCTGAAACCCATAGAAGCTGTGGCCAGATTGATTGGAGCGCC-ACAGTTCTTACAAATGGCGAATTTGCAGAATACGTCGGACAAAGTGACCAGACCCACCGCGGCGAACACAACTGTGGTAACGGACGCGACCGTATTGATGTCCCAAGCTCACATGGGAGTGAGCCTTTTCCGACAACAA-CGAGAGACGACC-CG-TTTGATGGCCGGGCTCTTGTA-CAAAACGTTGATCCCC-GAGGTG-CCCACCGGCA-CGAAATTTATCAGAAAATACAGAATCACGGATCAGCGAGAAGCG--CAGTACGGCA-CATATGACACGGTGACCAACGGAGTGCA-ATCTAC-GGAGTAC--AGCGAAGAATTCAGACCCACGTCCAAAGTGGTGAGCATGCAATTTGGCAG-TCTGCTGAGCGTG-ACGTGCCTTCGACCGCGGTCACC-CTGATA--ACCA--GGGAGCTCGAGAAGTGCAGCACGTCCTGGGAGTTGACAAGAACCATCGAACTGTTACAGTATTGCGCCGCTCAGCCCACCTTGATCGACAGGA-TAGTCCGGGAAACCAGAACGGCCGGACGCGCGAACGCTTGGACGGTGCTAACCATGGCCGAGCTCACCTGCGGTATGATCAACATACAACCCGACACGTTCGCGT-GCGCCTTGG--AAAACGGAGGAGAGTGCTAGAGA-GCGAAAGACC-CGAAGTTGTGATCATGGGCGACAGTTGTTTAGAATAATATCGCAGAAA---TCAGG-TGCGTTCCTGTATAGTCGCGGAAGACACCGCCCC-AGAGTTT-GCGGTGTATACCATGGAAA-ACGAAAAATCGTCCGGGGGTCACGA-ATTTGT-GATGAGAGAAGTGTCGGCCGCGATTCTCTG-GGAAGCGGCTTGCCTTTCGTGGAGGGTTCTTTGTAAAAGAGTC---------CAGCAAGGTGCATTACATCTGGCGGCGGGCCGACGACAAAGTGCCTATAGTGCACGT-CGACAGCGTGCAAATGGAG-CACGGAGCAGAAACACGTCGACCGAGCACAAGGCGTTCTCGAACGCGGACGGTTTCAAATGGGAGTACTTCACGGTGGGTT-GCACGGCT-CCCGCCAATTGAA--CCCGT-ACGCCCTGCTCCACAGCAAAGACGCGACGAACTCAACTACAAGCACGTGGCCCAGCGCT-CGCCGTCCCACCTTCTTGCACAGATAGA-CGGAGCGGTGGGTTGCGCTCCGCAACCTTCACAACGGGAACCCCGAGGACTGTTCACGCTCGAAGCTT-CAAGAGCTCAATGCTGATGGCGACCGC-CATCACTAGAGGGAGTG-GCGAAAGAGACTGGTACGA-AGACCAACAACCG-CGTCCGTGTTGG-A-ATTCGACATGCGTCATATGGTGGTGCCCC------------AACCGATGGGTGGTGCGACCCAGATTCGCGCTGTTC-AATTCCTCGGGCATGAACTCTCTTGAG-AACGAAA--TCGCTCAAATCGGCAG-CGAGCTGCTCGCCTTTCGGGAATCGATCCACGCGCAACACTGTTCATCGACCACG--CGCTGCTGCACAGTCGACATC-ACCGCCATGTTTACGAAATTGGGC-AAAATCAAGGGTG-GCCTCTGTTGACCGATCCCATTTGCACAATCAAAGAAATGTCACCTCAGGAGCA--CACCA--TATTGTTGCAGTTAGAGGTGATAAACGGCACGCTCTGTTTACCGCGATCGTCGGCAAACGGACAAACTCTGTGCTCCCCTACATGCCCTTCTGCTCAGC--CTGGT-ACCCGCTTCACTGTCAACGATATCGACTACTGC-AACATCATGTACTGGGTGGTGTTGCCC-GTGGGAGCTAAGGTGTATCAACACGCTGCAGGCCGAGTTCC--CACGGTCGACTGAACGGTGTTTCTTCACAAAAAGATGTGACGGATTCGTCCCCACAGCGAGAACGACGCGGGTTTTCACCCCACGTCTTGTCACCTACATGTGGTCCGCGAGGATACACAGACTCACAGGCGTTACCAATTAT-CTGGCC-AAGTTCCTCCTGGGAGTAC--ACTACAGCACTCTGTTGACTCGGTGATACGGGAACAT-TACGACACCAAGTACTATTCGGGTGTCGTATCTGATGTTCAGAGGCCTGAGATTCACCGGTTGCGG-CATGCCATCATGCCAGAAGTCTACGCTGTACACC-CTGGGCACGGGGATAATATGCAAGCC-TACGAGCC-ATAACAATCACCAACTGCTGACCGTGAACCAATACTGCGAGTCCGTCATCGTCCCAGAGACGATGGACTCGCCGGGGTTGTACATGTC-TAACATGTACATGAAAGATT-TGCGAGGCGG--CGACGTTCACA--TACGGTCCGTTCGACATGGTG-ATAGCGGA-CGCATTCAACGGCTTCTGCC--CCGAAT-CGGACACGTCCTGCGGCACCCG-CAGGCCTTACATTTTCACCA-CGGGGCGCTCGGAGAGACTCCTCGTCTATCCGATCCGAGAATG-CGAACCGAGGGG-TACACCTGCATG-CCCACCC-TTCTGCGGCCTTTCTCTTCGGTCTGGCTTTTTCGAGCAGGAGCAGC-----GAGGAGA--GCAAGCGGCTTTTCTGTAAAACTCAGCACGTGGTAGACTTGG-ACAAAGGCGTCCTGGACGCCGTGAACGACCCCTTCAAAGATAC-CGTTGAGCG-AGCCAGCGGGAACA--AGAGGATCACTGACATCATG--CACAACTAGGAGTGGCTTTCTGTGGTAC--TTACAG-CGTGGG-CCTGACATCGGATAAGAAACTAAAG--TG-----CGAAAGTCTAGTGGATCGAC-TCGCGCCCAGAATCAGCGG-TACCGGGCTGTTTGCCAACACCCCCATTCAAAGCT-CGTATCAACTCATCACTCCTATATTCAACCGTATATTTGAGAGCGCGCGATATTCGCG
>O aureus NC 052955.1:32094821-32303336:148994-149506(+)
GAACGTCGTAGTGATGGACCCGGGCAGCTACAAGCTGAAACCGGTGGAAGCTGTGGCCAGACTGATCGGAGCCCC-CAGGTTTCTCCAAATAGTGAATTCGCCAAATACATCGGACAAAGTGATCAGATCCTCTGCTGCCAACACGACCGTGGTCACGGACGTAACGCTGCTGATGTCCCAAGCTCACATGGGAGTGACTCTGTTTCGACAACAG-CGAGAAACGAGC-CG-TTTGCTGTGGGGGTTTGTTTA-CAAAATGTTAATCCCG-GAGGTG-CCCACGGGCA-CGAAATTCTTCAGAAAATACAGAATCACGGATCAGCGAGAAGCT--CAGCATGGCA-CGTACGACACAATAACCAACGGAGTACA-GACTAC-CGTGCAC--AGCGAGGAATTCAGGCCCACGTCCAAAGTTGTGACCATGCAATTCGGCAG-TCTGCTGAGCGTG-ACGTGCCGTCGGTCGCCGTCGAC-CTCATC--ACGA--GAGAGCTAGAGATGGCCAGCAC-------GAACTGACGAGAACGTGCGAAGTCTTGCAATACTGCGCGGCTCAGACCACGCTAATCGACAGAA-TCGCCCGGCAGACCAAAACGGCGGGCCGCGCGAACGGCTCGACTGTGCTGACCATGGCCGAGCTCACGTGTGGCATGGTGAACATACAGCCCGACACGTTCGTTT-GCGCTCTGG--AAAACGCAGGAGAGTGTTAGAGA-GCGAAAGCCC-AGAGGTTGTGATTATGGGCGAGAGTTATTTAGAATAGTGTCCCAGCAGCACTCGGG-TGAGGTCTCACATAATCACGGAGGACACCGCGCC-GGAGTTC-GCGGTGTACACCATGGACA-ACGAAAACGCCTCGGACGGTCACCA-ATTTGT-AATGAAAGAAGCAGCAAGCACAGCTCTCTG-GGAACAGGCCTGCCTTTCGTGGAAGGGTCTCTGTCCAAGAGTC---------CAGCAAGGTGAATTACATCAGGCGGCGGACCGACGACAAGATACCCATCGTACACGT-GGACGGCGTGCAAATGGAA-CACGGAGCAGGAACACGTCCACCGAGCACAAAGCCTTCTCCAATTCAGAGGGTTTCAAGTGGGAGTATTTCACGGTGGGGT-GCACCGCT-CCCGCCAATTGAA--CCCCT-ACACTCTACTCCACACCAAAGACACGACGAGCTCAACTTCAAACACGTGGCGCAGAGAA------------------------------CGGCGCGGTGGGTCTCGCTTCATCGTCTTCACGCCGGGAACCCCAAGGACTGTTCACGAGCGAAACTG-CAAGAGGTGGATTCTGATGACCGACACGGATCACCAGAGCGATTG-GCGAAGAAGACTGGTACAA-AGACCAACAACCG-CGTGTCTCTTGG-A-GTTCGACGTGCGACATATGGTGATACCGC------------GACCGGTGGCTCATGAGACCTAGATTCGCGCTGTTC-AACTCCTCGGGCATGAACTCTATCGAG-AACGAAA--TTGCCCAAATCGGAAG-CGAGTTGCTCGCGTTTTGGAAAACCACGCAAGCGCAAGCTTGTTTATCGACCACG--CGCTACTACACAGCCGGCATC-GAGGCCATGTTTCAGAGAGTGGCC-GACATCTAGACTG-CTCTCTGTTAACCGATCCCATCTGCACGATTAAAGAAGTGACACCTCAGGCGCG--TACGA--TCTTGGTACAATTAGAGGTCATAAACGGCGTGTTCTATTTCATGCAATCGTCGGCAAAAGAACAAACTCGGTGCTCCCCTACATGACTGTGTT--------GCGGT-ACCCGCTTCACCGCCAACGAGATCGACTACTGC-AACATCATGTACTGGGTAGTGTTGCCT-GTGGGAGCTAGGGTGTACCGACATACTGCAGAGCGACTTCC--CACGGTCAGATTACCGGTGTTTCTTTTCAAAGAGATGTGACAGATTCGCTCCCACTACATTAGCAACGTGAGCTTTCACCCCACGTCTCGTCACGTACATGTGGGCTGTCAGGATACAAACACTCACCGGCGTCACCAACTAC-CTTGCT-AAATTCCTCTTGGGAGTAC--ACTATAGCACTCTGTTGACCAGGTGATACAAGAGCAC-TACGACACCAAGTATTATTCGGGTGTCGTATCTGATGTTCCGAGGTCTGCGATTCACCGGTTGCGG-GATTCTCTCATGCCAGAAGTCCATGCTGTACACC-TTGGGCACAGGGGTGATATGCAAACC-TACCAGCC-ATAACACTCATCAAGTGCTAACCGTGAACCAGTACTGCGAATCGACGATCATCCCAGATATGATGGACTCCCCGGGGTTGCACATGTC-TAACATGTACATGAAAGACT-TGCGAGGAGG--AGACGTTCACA--TAAAGTCCGTTCGACGTGGTG-GTGGCGGA-CGCGTTTAACGGCTTCTGTC--CCGAAT-CCGACACCTCCTGCGGCGACCA-CAGACCTTACATCTTCACGA-CCGGTCGTTCTGAGAGACTAGCTCTTCGTTTGACCCGAGGATG-CGGACGGAAGGC-TACAGTTGCATG-CCCACCT-TGCTTCGCCCTTTCGCCGGTGCTGCGCGCATTCTCGCAGAGGTGGC-----GAGGAGA--GCAACAGACTCTTCTGTAAAACCCAGCACGTCGTAGACTTAG-ACAAAGGCGTATTGGACGCCGTGCACGACCCCTTCAAAGACAC-GGTCGAGAG-AGCCAGCGGAAACA--AACGGATTACGGACATCATG--CACAATTGGGAGTGGCTTTCTGTGGTAC--TTATGG-CGTGGG-CCTCACCTCGGATAAGAAACTCAAG--TG-----GAGCAATCTGGTCGATCGCC-TGGCTCCTAGGATCAGCGG-CACGGGGCTGTTTGCTAACAGCCCAGTTCACAGCA-CGTACCAGATCATCACTCCTATCTTCAACCGCATATTTGAGAGTACGCGATACTCGCG
>P fluviatilis NC 053128.1:33168562-33281007:48214-50199(-)
GAGTGTGGTGAACCTGGACCCGAGCAGCTACAAGCTGAAACCGTTGGACACGATCGAGCGTTTGTTGAAAGCTCC-CGGATTCATCCCCACAGCTCATTTGCCCAGTTTGTGGGACAACCAAACCAGAGCCTCGGCCACCAATGGTTCCCTCACCGCAGAGGCCACCGTGATAATGGCACAAGCTCACATGGGAGCAACTCTGTTTAGGCAACAA-AAAGACACAAGT-CG-ACTACTCGCTGGCTTCGTCTA-CAAGATGCTAGTCACA-GAGGTG-CCCACTGGTA-CCAGATTCTGCAAGCGCTACAGGATCACGGATCAGCGCGAGGCT--CAGCATGGCA-CCTACGACACAATCACCAATG----------------GAGTAC--AGCCAAGTGTTCCAGCACAAGTCCTTTGTGGTCACCATGCAATTTGGATG-CCTCCTCAGCGTC-ACGTGCCCACAGAGGCCTTCGAC-CTGATC--AAAA--GAGAGTTGGACATGGCCAGTACTTCCTGGGAGCTGACAAGGACCACTGAAGTGCTCCGTTACTGCGCCGCTCAACCCACCCTGACGGACAGGA-TCGCGCACAGGACCACCACCGTCAGTCGTGCGAGAAATTGGACTGTGTTGATCATGGCAGAACTCATGTGCGGCATGGTCAACATACAGCCCGACTCCTTTGTCT-GCGCGCTGG--AAAACGCCGGAGGATCCTGGCAA-GCGATAAGCC-CGAAGTTGTGATCGTAGGTGACACCTGTTCCGCGTCATCTCACAGAGAAGCTGCAA-TCTGGCTTCAGATAGTCAGCGAGGACACCCCGCC-CGAGTTC-TCCGTGTACACAATGGCCA-ACGAGAGAGGCGGGGGAGGGTACGA-TTTTAC-CATGCAACAGGTCACCAGCAGGC-TCTGGGTGACAAAGATCTACCCTTCACCAACGAGTCGTGCTTCGGGACAGCCCGTTCGACATGAAAGTACACCACATTCGGAGGAGGCCCTACGACAGGATCCCCATTGTGACCGT-GGACTCGGTACAGATGGAG-CTGGGCAGAGAAACACTTCCACAGAACACAAGGCCTTCTGTAACTCGGAGGGTTTCAAGTGGGAGTACTTCACTGTCGGTT-GCATGGCG-CCTGCCAAATCAA--CCCTTCGAACGT-GCCCTCCAC-ACAGACTCGACGGCGTCAACTACAAGCAGCTTGCCCAGCGAC-CACCC-GCCTGCACCTTTCACCAGTAGACGGGTGCAATCGGTCAGTCTCCGTAGCCTGCACCCCGGTAACCCGCAGGACTGTTCACGAGCGCAG----CAACAGGTCAACACTGATGAGAGACGC-CATCCCTGTAGCTACTT-GTGCGCAAGACTGGTACAA-AGATCAACAACCG-CGTCCGTACTGG-A-GTTTGACACGCGCAACATGGTGGTACCTACC----------GGACAATGGCTGGTCAGACCCAGAGTGGCTCTTTTC-AACTCGTCGGCCATGAACAGCATCGAC-AACAAAA--TGGCTCAGATCGGCAG-TGAGTTACTCACGCTTTGGGACACCCAGCAGGCTAAAACTTGTTCCTCGACCGGG--TGCTCCATCACGAACGGCATA-GGGTCAATGATTACGAGAATGGAC-CAAGGGCAGGTTG-GTCGTGGATAGCCGACCCGATCTGCGCGGTAAAAGAGGTCACCGCAGAGGAACG--TACCG--TGTTGTTACAACTCGAGGTGATGAACGGCCTCATCTGTTCAAGGCCATCGTTGGATCTAGACTCAACTCTGTGAT----------------------------------------------------------------------------------------------------------------------------------------------------------------------------------------------------------------------------------------------------------------------------------------------------------------------------------------------------------------------------------------------------------------------------------------------------------------------------------------------------------------------------------------------------------------------------------------------------------------------------------------------------------------------------------------------------------------------------------------------------------------------------------------------------------------------------------------------------------------------------------------------------------------------------------------------------------------------------------------------------------------------------------------------------------------------------------------------------------------------------------------------------------------------------------------------------------------------------------------------------------
>P fluviatilis NC 053131.1:22143-504229:216445-219782(+)
GAGTGTGGTGAACCTGGACCCGAGCAGCTACAAGCTGAAACCGTTGGACACGATCGAGCGCTTGTTGAAAGCCCC-CGGTTTTATCCCCACAGCTTATTTGCCCAGTTCGTGGGACAACCTAACCAGAGCCTCGGCCACCAATAGTTCCATCACCGCAGAGGCCACCGTGATGATGGTGCAAGCTCACATGGGAGCAACTTTGTTTAGGCAACAG-AAAGACACGAGT-CG-TCTACTCGCTGGCTTCGTCTA-CAAGATGCTAGTCCCA-GAGGTG-CCCACTGGTA-CCAGATTCTGCAAGCGCTACAGGATCACGGATCAGCGCGAGGCT--CAGCATGGCA-CCTACGACACAATCACCAATGGAGTGCA-GAGCAG-AGAGTAC--AGCCAAGTGTTCCAGCACAAGTCCTTTGTGGTCACCATGCAATTTGGATG-CCTCCTCAGCGTC-ACGTACCCACAGAGGCCTTCGAC-CTGGTC--AAAA--GAGAGTTGGACATGGCCAGTACTTCCTGGGAGCTGAAAAGGACCACTGAAGTGCTCCGTTACTGCGCCGCTCAACCCACCCTGACGGACAGGA-TCGCACAAAGGACCT----GCACAGTCGTGCGAGAAATTGGACTGTGTTGATCATGGCAGAACTCATGTGCGGCATGGTCAACATACAGCCCGACTCCTTTGTCT-GCGCACTGG--AAAACGCCGGAGGATCGTGGCAA-GCGATAAGCC-CGAAGTTGTGATCGTAAGTGACACCTGTTCCGCGTCATCCCCCAGAGAAGCTGCAA-TCTGGCTTCAGATAGTCAGCGAGGACACCCCGCC-CGAGTTT-TCCGTGTACACAATGACCA-ACAAGAGAGGCGGGGGAGGGTACGA-TTTTAC-CATGCAACAGGTCACCAGCAGGC-TCTGGGTGACAAAGATCTACCCTTCACCAACGAGTCGTGCTTCGGGACAGCCCGTTCGACATGAAAGTACACTACATTCGGAGGAGGCCCTACGACAGGATCCCCATTGTGACCGT-GGACTCGGTACAGATGGAG-CTGGGCAGAGAAACACTTCCACAGAACACAAGGCCTTCTGTAACTCGGAGGGTTTCAAGTGGGAGTACTTCACTGTCGGTT-GCACGGCG-CTCGCCAAAAAAAACACCGTCGCACGCCTCTCCCCGCCACAGACTCAGCGGCGT-AACTACAAGCAGCTTGCCCAGCGAT-CACCCTGCCTCGTACCTTCACCAGTAGA-CAGTGCAGTCGGTCAGTCTCCGTAGCCTGCACCCCGGTAACCCGGAGGACTGTTCACGAGCGCAGCTG-CAACAGGTCAACACTGATGAGAGACGC-CATCCCTGTAGCTACTT-GCACGCAAGACTGGTACAA-AGATAAACAACCG-CGTCCGTACTGG-A-GTTTGACACGCGCAACATGGTGGTACCTACCTGATGACTATGGACAATGGCTGGTCAGACCCAGAGTGGCTCTTTTC-AACTCGTCGGCCATGAACAGCATCGAT-AACGAAA--TGGCTCAGATCGGCAG-TGAGTTACTCACGCTTTGGGACACCCAGCAGGCTAAAACTTGTTCCTCGACCGGG--CGCTCCATCACGAACGGCATA-GGGTCAATGATTAAGAGAATGGAC-CAAGGGCAGGTTG-GTCATGGATAGCCGACCCGATCTGCGCGGTAAAAGAGGTCACC-------------TACCG--CT----------------CAATCACCGGCCTCATCTGTTCAAGGCCATCGTTGGATGTAAACTCAACTCTGTGATAGCCTCGATGCCTGCGTGCAGACT--ATGGT-ACCCGATTTAGTTTGGATGATGTGGACTATTGC-AATCTCATGTACTGGATCATTCTACCA-GTCCGAGCTCGAGTGTACCCGCGTTCTACAGAAGGAGC-TTCTCACGGTCGTTTGAATGGTGCGCTTTCTCCAAGGGACGTAAGTGATTTGAGCCTACTGCCCTAGCGACACCGGATTCAGCGCAACATCTGGTCACCTATATGTGGCCGATCAGACTGCAAAAACTCACGGGTATCAGCAACGAC-CTAGCC-AAGGTGTTACTGGGGATGC--ACTACAGCACCCTGTTGACCCCGTCATACGAGAGCAC-TACGATACAAAGTACTACTCGGGTGTCCTACCTGCTTTTCAGAGGCGTGCGTTTCACGGGATGTGG-TGTTCTCTCATTCCAAAAGTCAGCTTTGTACACG-CTGGGCACCGAGATCCTCTGTAAACC-CACGTCTC-ACAATACGCACCAGGTGCACACCGTGAACCAATACTGCAAGTCTACTGTCATACCAGAGACCATAGAGTCCCCCGGGGTCCACATCCC-CAACCTGTACATGAAAGACG-TGCGAGGAGG--AGACGTGCACA--TATGGCCCCTTCGACATGGTG-GTCGCGGA-CGCGTTCAGTGGTTTCTGCC--CAGAGT-CAGAGTGCTCGAGCGGTTACCG-CAGACCTTACATCTTCACAA-CCGGTCGCTCCGAAAGACTACGGGTCCATTGGACCCCTGGATG-CTAGTCGACGCG-TACACTTGTATG-CCAAGTC-TACTCCATCCCTTCAGCTCCGTCGCAGGTACACCAACAGAGACCGCAAC--GAGGAAA--GCAACAAGCTCTTCCGAGAGACACTTCACATTGCGGAGTTTG-AAAAGGGAGTACTCGACCGCATTGGCGATCCCTTCAAGGATAC-CGTGGAGAG-AGTGAACGGAGACA--AGCGTACCACAGACATAATG--CAGCCCTTGGAGTGGCCTACTGTGGTAC--CTATAG-TATAGG-GCTCACATCTGACAAGAAGCTCATG--TGCC--AGGAGACCCTGCTCGAGAGGC-TAGCGCCTAGAATCAACGG-AACGGGTATATTTGCCTGCAACCCCATCCAGACAA-CCACTCGCCTGATCAACCCTATATTCAACAGGATATTCGCAAATACCAGGTACTCCCG
>P fluviatilis NC 053131.1:22143-504229:396172-399555(+)
GAGTGTGGTGAACCTGGACCCGAGCAGCTACAAGCTGAAACCATTGGACACGATCGAGCGCTTGTTGAAAGCTCC-CGGATTCATCCCCACAGCTCATTTGCCCAGTTTGTGGGACAACCTAACCAGAGCCTCGGCCACCAATAGTTCCATCACCGCAGAGGCCACCGTGATGATGGCGCAAGCTCACATGGGAGCAACTCTGTTTAGGCAACAG-AAAGACACGAGT-CG-ACTACTCGCTGGCTTCGTCTA-CAAGATGCTAGTCCCA-GAGGTG-CCCACTGGTA-CCAGATTCTGCAAGCGCTACAGGATCACGGATCAGCGCGAGGCT--CAGCATGGCA-CCTACGACACAATCACCAATGGAGTGCA-GAGCAG-AGAGTAC--AGCCAAGTGTTCCAGCACAAGTCCTTTGTGGTCACCATGCAATTTGGATG-CCTCCTCAGCATC-ACGTGCCCACAGAGGCCTTCGAC-CTGATC--AAAA--GAGAGCTGGACATGGCCAGTACTTCCTGGGAGCTGACAAGGACCACTGAAGTGCTCCGTTACTGCGCCGCTCAACCCACCCTGACGGACAGGA-TCGCGCACAGGACGACCACCGTCAGTCGTGCGAGAAATTGGACTGTGTTGATCATGGCAGAACTCATGTGCGGCATGGTCAACATACAGCCCGACTCCTTTGTCT-GCGCGCTGG--AAAACGCCGGAGGATCCTGGCAA-GCGATAAGCC-CGAAGTTGTGATCGTAGGTGACACCTGTTCCGCGTCATCTCACAGAGAAGCTGCAA-TCTGGCTTCAGATAGTCAGCGAGGACACCCCGCC-CGAGTTC-TCCGTGTACACAATGGCCA-ACGAGAGAGGCGGGGGAGGGTACGA-TTTTAC-CATGCAACAGGTCACCAGCAGGC-TCTGGGTGACAAAGATCTACCCTTCACCAACGAGTCGTGCTTCGGGACAGCCCGTTCGACATGAAAGTACACCACATTCGGAGGAGGCCCTACGACAGGATCCCCATTGTGACCGT-GGACTCGGTACAGATGGAG-CTGGGCAGAGAAACACTTCCACAGAACACAAGGCCTTCTGTAACTCGGAGGGTTTCAAGTGGGAGTACTTCACTGTCGGTT-GCACGGCG-CCTGCCAAATCAA--CCCTTCGAACGT-GCTCTCCACGACAGACTCGACGGCGTCAACTACAAGCAGCTTGCCCAGCGAT-CACCCTGCCTCGTACCTTCACCAGTAGAC-GGTGCAGTCGGTCAGTCTCCGTAGCCTGCACCCCGGTAACCCGCAGGACTGTTCACGAGCGCAGCTG-CAACAGGTCAACACTGATGAGAGACGC-CATCCCTGTAGCTACTT-GCGCGCAAGACTGGTACAA-AGATCAACAACCG-CGTCCGTACTGG-A-GTTTGACACGCGCAACATGGTGGTACCTACC----------GGACAATGGCTGGTCAGACCCAGAGTGGCTCTTTTC-AACTCGTCGGCCATGAACAGCATCGAC-AACGAAA--TGGCTCAGATCGGCAG-TGAGTTACTCACGCTTTGGGACACCCAGCAGGCTAAAACTTGTTCCTCGACCGGG--CGCTCCATCACGAACGGCATA-GGGTCAATGATTACGAGAATGGAC-CAAGGGCAGGTTG-GTCGTGGATAGCCGACCCGATCTGCGCCGTAAAAGAGGTCACCGCAGAGGAACG--TACCG--TGTTGTTACAACTCGAGGTGATGAACGGCCTCATCTGTTCAAGGCCATCGTTGGATCTAGACTCAACTCTGTGATAGCCTCGATGCCTGCGTGCAGACT--ATGGT-ACCCGATTTAGTTTGGATGATGTGGACTATTGC-AATCTCATGTACTGGATCATCCTACCA-GTCGGAGCTCGAGTGTACCCGCGTTCTACAGAAGGAGTTCT--CACGGTCGGTTGAACGGTGCGCTTTCTCCAAGGGACGTGAGTGATTTGAGCCTACTGCTCTAGCGACACCGGATTCAGTGCAACATCTGGTCACCTATATGTGGGCGATCAGACTGCAAAAACTCACGGGTATCAGCAACGAC-CTAGCC-AAGGTGTTACTGGGGATGC--ACTACAGCACCCTGTTGACCCAGTCATACGAGAGCAC-TACGATACAAAGTACTACTCGGGTGTCCTACCTGCTTTTCAGAGGCGTGCGTTTCACGGGATGTGG-TGTTCTCTCATTCCAAAAGTCAGCTTTGTACACG-CTGGGCACCGAGATCCTCTGTAAACC-CACGTCTC-ACAATACGCACCAGGTGCACACCGTGAACCAATACTGCGAGTCTACTGTCATACCAGAGACCATAGAGTCCCCCGGGGTACACATCCC-CAACCTGTACATGAAAGACG-TGCGAGGAGG--AGACGTGCACA--TATGGCCCCTTCGACATGGTG-GTCGCGGA-TGCGTTCAACGGTTTCTGCC--CAGAGT-CAGAGTGCTCGAGCGGTTACCG-CAGACCTTACATCTTCACAA-CCGGTCGCTCCGAAAGACTACGGGTCCATTGGACCCCTGGATG-CTAGTCGACGCG-TACACTTGTATG-CCAAGTC-TACTCCATCCCTTCAGCTCCGTCGCAGGTACACCAACAGAGACCGCAAC--GAGGAAA--GCAACAAGCTCTTCCGAGAGACACTTCACATTGCGGAGTTTG-AAAAGGGAGTACTCGACCCCATTGGCGATCCCTTCAAGGATAC-TGTGGAGAG-AGTGAATGGAGACA--AGCGTACCACAGACATAATG--CAGCCCTTGGAGTGGCCTACTGTGGTAC--CTATAG-TATAGG-GCTCACATCTGACAAGAAGCTCATG--TGCC--AGGAGACCCTGCTCGAGAGGC-TAGCGCCTAGAATCAACGG-AACGGGTATATTTGCCTGCAACCCCATCCAGACAACCAC-TCGCCTGATCAACCCTATATTCAACAGGATATTCGCAAATACCAGGTACTCCCG
>S chuatsi NC 058044.1:31761771-31861093:51571-52470(+)
---------------------------------------------------------------------------------------------------------------------------------------------------------------------------------------------------TGAACCTGTTCAAGCAACAG-AAAGACACCAGC-CG-CCTGCTCGCAGGGTTCGTGTA-CAAAATGATGGTCCCG-GAGGTG-CCCACCGGTA-CGCGATTCTGCAAACGCTACGTGATCACGGACCAACGAGAGGCG--CAGCAGGGCA-CCTACGACACCGTCAGCAACGGTGTGCA-GACCCG-AGAGTAC--AGCCAGGTTTTTCGGCACACGTCCAAGGTGCTCACGATGCAGTTCGGGAG-TCTTCTGAGCGTC-ACGTGAACTCGGCCGCGAAGGAC-CTGATC--AGAC--GAGAGCTGGACAGAGTCAGTACGTCCTAGGAGCTCACCAGGACCATCGAGGTGCTCAGGTACTGCGCCGCGCAACCCACCTTGACGGACAGGA-TCGCGCAAAGGACCAAAACAGCGACTCGAGCGAGAAACTGGACTATATTCGCGATGGCCGAACTCACCTGCGGCATGGTCAACGTGCAGCCCGGGTCCTTTGTCT-GCGCGCTGG--AAAACGCCAAAGGGTCGTGGCGA-GCGACGCGCC-TGAAGTCCTCGTGGTCCGCGACACCTGTTCCGCATCATATCCCAGAGGAGCATCAGAGTTCTCAGATCGTCGTGAGCGAGGACGCCATATC-CGAGTTC-ACCGTGTACACCATGGCGA-ACGAGAGAACCGGCAAAGGGTACGC-GTTTAC-CATGCGAGAAGTCGATGGCACGC-TCTGGGCGACAGAGACCTGCCCTTCTCAAACGACTCCTCTTTCGAGACAGCGCGATCGAGATGAAGGTGAGCTACCTTCGGCGGCGGGGCCACGAGAAAATCCCCATTGTGCACGT-AGACGGAGTGCAGATGGAG-CACGGGTTAGGGACACGTCCACGGAACAC-AGGCCTTCTGCAACTCTCAAGGCTTCAAGTGGGAGTACTTCACGGTAGGCT-GTATGCCG-CCCGCCAACTGGA--CCCGTCCCACGT-GCTGTCTGCGGCGGACACGACGAGATCAACTACAAGCAGCTAGCTCACCGAT-CGCCGGCCGTCGTA---CCTACAGTGGA-CGGAGCGGTCGGTGACCCTTCGGAGCCTGCACCCCGGTAACCCGAAGGACTGTTCACCAGCGTCGCTT-CAAGAGGTGAATGCTCATGAGAAGCGC-GGTCCCCGTGGAGGCTA-GCTCGCAGGATTGGTACGA-AGATAAAGAACCG-CGTGCCTGCTCG-A-GGTCGACACCCGCCACATGGTGGT-----CCGCAGCCTGCGGAGCGCTGGACCGTCAGGTCCCGGGTGGCTCTCTTC-AACTCCTCCGCCATGAACAGCATCGAG-AACGAAA--TCGCTCAGATCGGCAG-CGAGCTGCTCACGCTTCGGGGTACGGAGCATGCCAAAACTTGTTCATAGAGCAGG--GACTTTGTCACAGCCGGTCTG-GCGGACATGCTTCAGGGGGTGGAC-CACAGGCAGATTG-GTCGTGGGTATCTGACCCGATCTGCGCCGTGAAGGAG-TCAGCGCAGCCGAACG--TACCA--TTTTGGTGCAATTGGAAGTGTTCAACGGTGTGATCTGTTTAGGAGCGTACTGGGGAGCAGAACCAACTCCGTGATAGCTTACATGCCCGGCTGGAAACA--GGGGT-ATCCGGTTTACCGCGGAAAAAGCGGACTATTGT-AACCTCATGTACTGGATCATCCTGGCG-GTAGGGGCTCGAGTGTTTCTC----------ATCGAGCTCT--CACG-----TTGACCGCTGCGCTTTCTCCAAGGGACGTCAGCGATTCGAGCCCACCGCTGTACCAACACCGGATTCAGCGAGACCTCTCGTCACCTACATGTGGGCGATCAGACTGCAAAGGCTGGCGGGGATAGGAAACACG-TTGGCC-AAGGTGTTGATGGGTATGC--ACTACAGCACCTTGCTGACTCAACGATACGGGACCAC-TACGACACGAAATACTACTCGGGTGTCCTATCTCATGTTCCGAGGGGTGCGCTTCACGGGCTGCGG-AGTTCTCTCATGCCAAAAGTCCGCCCTGTACACA-CTGGGCACCGGTATCGTCTGCCAACC-CACGAGTC-ACAACACGCACCAGGTGCACACCGTCAACCAGTACTGTGAGTCGGTAGTGATCCCGGAGACCTTGGACTCCCCTGGAGTGTACATCCC-TAACCTGTACATGAAAGACG-TGCGAGGCGG--AGACGTGCACG--TGCGGCCCCTTTGACATGGTG-ATCGCCGA-CGCGTTCAACGGGTTCTGTC--CCGCAT-CCGACAGCGCGAGCGGCTACCG-CAGACCCTACATCTTCACGA-ACGGACGCTCGGACAGACTCCGGGTCCATCGGACCCGCTGATG-CGAGCCAACGCT-TACACGTGTATG-CCCACGC-TGCTTCGTCCT-------------------------------------------------------------------------------------------------------------------------------------------------------------------------------------------------------------------------------------------------------------------------------------------------------------------------------------------------------------------------------------------------------------
>S chuatsi NC 058065.1:16410328-16533969:48930-49232(+)
--------------------------------------------------------------------------------------------------------------------------------------------------------------------------------------------------------------------------------------------------------------------------------------------------------------------------------------------------------------------------------------------------------------------------------------------------------------------------------------------------------------------------------------------------------------------------------------------------------------------------------------------------------------------------------------------------------------------------------------------------------------------------------------------------------------------------------------------------------------------------------------------------------------------------------------------------------------------------------------------------------------------------------------------------------------------------------------------------------------------------------------------------------------------------------------------------------------------------------------------------------------------------------------------------------------------------------------------------------------------------------------------------------------------------------------------A----------------------------A-GTT------------------------------------------------------------------------------------------------------------------------------------------------------------------------------------------------------------------------------------------------------------------------------------------------------------------------TTGGTACAATTGGAGGTGGTTAATGGCTTGATCTGTTTAGGGGTATAGTCGGGAGCAGAAACAACTCTGTGATAGCTTTCATGCCCGGGTGCGGAAC--ACGGT-ACCCAGTTCACCTTGGACGATGTGGACTATTGT-AATCTCATGTACTGGATCATCCTCCCG-GTAGGACCTCGAGTGTA--------------------------------CGTCTGACTGGTGCGCCTTCTCCAAGGAACGTCAGTGATTCGAGCCCACCGCTGTACTGACACCGGATTCGGCGAGACGTTTCGTCACCTACATGTGGGCGATCATACTGCAAATGCTGGCGGGTATCAGCAAAAAC-CAGGCC-AAGATGTTGCAGGGGATGC--ACTACAGCACCCTGTTGACTCAGTGATACGTGACCAC-TACGACATGAAATACTACTTGGGTGTCCTACCTAATGTTCCGAGGCGTGCGTTTCA-----TGTGG-CAATCCCTCATGCCAAAAGTCTGCTCTGTACACG-GTGGGCACCAGGATCGTCTGCCAACC-TACGAGTC-ACAATACGCATCACGTGCACACCCTCAACCAGTACTGCGAGTCCATCGTGATACCGGAGACCTTGGAATCTCCCAGAGTGTACATCCC-TTACCTGTACATGAAAGACA-TGTGAGGAAG--AGACGTGCACA--TGCGGTCCCTTCGGCATGGTG-GTCACAGA----------------------------------CAGTGCAAGTGGGTAACG-CAGACCTTACATCTTCACCA--CCGCCGCTCCGACAGACTACGGGTCCGTCGGACCCCATGATT-CGAACCAACGTG-TACACTTGTATG-CCAACGC-TGCTCCGTCCAGTCAGCTCCATCTCTGA--------CAGACATCTTGACAAGAGGACA--GCAACAAGCTCTTCTGCAACACTCGGTACAC------GTTCA-AGACGGGCATGCTGGATCCCATCGGCGACCCCTTCAAGGATAC-CGTGGAGAG-GGTGAACGGGGATA--AGCGCACCACAGACATAATG--CAGCCCTGGGAGTGGCCTTCTGCGGTAC--TTACAG-TATAGG-ACTGACATCTGAA------------------------------------------------------------------------------------------------------------------------------------------------------------
>C clupeaformis NC 059207.1:26537616-26657682:76657-78972(+)
GAGTGTGGTAACCATGGACCCGAGCAGCTACACGCTGAAACCACTAGAGACGGTCGCGCGTTTGGTGAAAGCTCC-CAACTTCCTCCGAACAGCACATTCGCTGAGTACATGAGATAACATAATCAGAGCCTCAGCCACCAACAGTTCCATCTCAGCCGACGCCACGGTCGTGATATCCCAGGCTCACATGGGAGTTACCCTGTTTAGACAACAG-AGAGAGACGAGT-CG-CCTACTCGCTGGCTTTGTGTA-CAAGATGCTGGTCCCC-GAGGTT-CCCACTGGGA-CGAGATTCTGCAGGCGCTACAGGATCACGGACCAGCGCGAGGCT--CAGCAGGGCA-CGTACGACACAATCAGCAATGGAGTGCA-GACCAG-GGAATAC--AGCCAAGTGTTCCAGCATACATCCAAGGTGGTCACGATGCAATTCGGAAG-CCTCCTGAGTGTT-ACGTGCCCTCGTTGGCAATGGAT-CTGATC--AGAA--GAGAGTTGGACAGGGTCAGCACTTCCTGGGAGCTAACTAGGACCATTGAGGTGCTCAGATATTGCGCCGCTCAACCCACATTGACAGACAGAG-TCGCTCAAAGGACCAAGACCTCCAGTCGTGCGAGAAATTGGACTGTATTGGTTATGGCTGAACTCATGTGCGGTATTATCAACATACAACCCGACTCCTTGGTCT-GCGCACTAG--AAAACTCCGGAGGATACTGGGGA-GCGATAAGCC-CGAGGTACTGATCCTGGGTGACACCTGTTCCGCGTTATCTCCCAGAGAAGCTCCAAATGTGGTCTCAGATCGGCAGCGAGGAGACCACCCC-GGAGTTC-TCTGTTTACACCATGGCCA-ACGAGAGACCCGGGCTAGGCTACGA-GTTCAC-CATGCAACAGGTCACCGGAACGC-TCTGGGTGACAAGGATCTACCCTTCACCAACGAATCCTGCTTCAGGACAGCTCGATTGACATGATTGTGAGCTACATTCGGAGGAGGCCCCACGATAAGATCCCCATTGTGCACGT-GGACGGGGTGCAGATGGAG-CATGGACCAGAGACACGTCGACTGAAAACAAGGCATTCTGTAACTCTGAAGGGTTCAAGTGGGAGTACTTCACGGTTGGCT-GCATGGCG-CCTGCCAGATCAA--CCCCTCGCATAT-CCTCTCCACCACAGACTCGAAGAGATCAACTACAAGCAGCTCGCCCAGCGAT-CTCCCTCCCTCGTACCTCCACCAGTAGA-CGGTTCGGTCGGTCAGTCTTCGTAGCCTACACCCAGGTAACCCCAAAGACTGTTCAGGAGCGTAGCTT-CAAGATCTGAACGCTGATGAGAAACTC-AATTCCTGTAGAAACTT-GGGACCTAGACTGGTACAA-AGATAAAAAACCG-CGTCCATACTCG-A-GTTCGACACCCGCAACATGGTTGTCCCTCCCACCCGAAGATGAGCGCTGGGTTGTCAGGCCCCGGGTGGCTCTTTTC-AACACCTCTCCTATGAACAACATAGAC-AAGGAAA--TGTCTCAGATCGGCAG-CGAGTTAAAAACTCTTCGGGATACAGAACGCGCCAAAACTTGTTCCTTGAACGAG--CGCTCTGTTACACCCGGTATA-CAGTCAATGCTTGAGAAACTGGAC-CACGGGAAGGTTG-GTCTTGGTTAGCAGACCCCATCTGCGCCGTAAAGGAG-TTACCAAAGAAGAACG--TACCG--TATTGCTACAATTGGAGGTGATGAACAGTGTCATCTGTTTAAGTGCATAGTTGGGAGACGGAACAACTCTGTGATAGCCTCAATGCCTGTGTTCCGAAC--ATGGT-ACCCAATTCACCTTGGACAATGTGGACTATTGC-AATGTCATGTACTGGATCATCCTCCCA-GTAGGAGCTCGAGTGTATCAGCACCCTACAGAACGAGTTCT--CACTGTCGTCTAAATGGTGCTTTTTCTCAAAGG-------GCGATTCGAGCCTACCGCTGTACCGACACCGGGTTCAGCGATACGTCTCGTCACCTACATATGGGCCATGAGACTGCAAAAGCTGATGCGTATCAACAACA----TAGAG-AAGGTGTTGTTGGGGATGC--ATTACAGTACCCTGTTGACGTAGTCATACAGGCCCAC-TACGACACAAGGTACTACTCGGGTATCCTACCTACTGTTCAGAGGTGTACGTTTCACGGGATGCGG-GGCTCCCTCATGCCAAAAGTCCGCTCTATACACT-CTGGGCACTGAGATCGTCTGCAAGCC-CACGTCTC-ACAATACGCACCAGGTGCACACTGTCAACCAATACTGCGAGTCTGTCGTGATACCAGAGACCCTAGAGTCCCCAGGAGTGTACATCCC-CAACCTGTACATGAAAGACG-TGCGAGGAGG--AGACGTGCACA--TGTGGTCCATTCGACATGGTT-GTGGCAGA-CGCATTCAACGGGTTCTGCC--CAGAGT-CCGACAGCGCAAGCGGCTACCG-CAGACCTTACATCTTCACGA-CCGGACGCTCCGAACGACTACGGGTCCATTCGACCCTATGATG-CGGGCCGAAGCT-TACACTTGTATG-CCAACTC-TACTCCACCCGTTCACCTCAGCCTCAGGCACCACAGCAGACGTCGCAACAAGAGGACA--GTAACAAGCTCTTCTGCAACACCCTTCACATTGCGGAGTTTG-AGAAGGGTGTACTCGACCCCATAGGCGATCCCTTCAAGGATAC-GGTAGAGAG-AGTGAACGGAGATA--AGCGTACCACAGACATAATG--CAGCCCTCGGGGTGGCCTTCTGCGGTAC--TTACAG-TATAGG-GCTGACATCTGACAAGAAGCTCATG--TGTC--GGGAAACCCTGGTCGATAGGC-TAGCGCCTAGAATCAGCGG-CACGGGTATATTTGCCTGCAACCCCATGCAGACAA-CCTCTCGCTTAATCAACCCCATATTTAACAGGATATTCGAGAGCACCCGGTACTCTCG
>C clupeaformis NC 059211.1:8650303-8757224:62926-64303(-)
------------------------------------------------------------------------------------------------------------------------------------------------------------------------------------------------------------------------------ACAAGT-CG-CCTACTTGCTGGTTTTGTTTA-CAAGATGCTTGTCCCC-GAAGTA-CCAACGGGTA-TGACATTTTGCCGCCGCTACAGGATTACTGACCAGCGGGAGGCT--CAGCATGGAA-CCTACGACACAATCAACAATAGAGTGCA-GACTAG-AGAGTAC--AGCCAAGTGTTCCAGCATATGTCCAAGGTGGTAACGATGCAATTCGGAAG-CCTCCTGAGCGTT-ACGTGACCTCTGTGGCCACAGAT-CTTATC--AGAA--GAGAGTTGGATAGGGTGAGCACATCTT-GGAGCTAACTAGGACCATTGAGGTGCTAAGATATTGTGCGGCTCAACCCAC------------------------------------------------------------------------------------------------------AGCCAGTCTCATTTGTCT-GTGCACTGG--AAAACGCCGTAGGATACTGGGGA-GCGATAAGCC-AGAGGTTATGATCGTAGGTGACAA-TGTTCCGAGTCATCTCTAGGAGAAGCTCCAAACTTGGTCTCATATCGTTAGCAAAGACACAACCCC-TGAGTTC-TCTGTGTACACCATGGCTA-ACGAGAAACTTGGTGTGGCCTACGA-ATTCTC-TATGCAACAGGTAACCAGCATGC-TATTGGTGACAAAGACCTACCTTTCACCAATAAATCATGCTTAAGGACAGCTCAATCAATATGAAGATGAACCACATTCGGAGGAGGTCACATGATAGGATTCCCATAGTGAACGT-GGACAGAGTGCAGATGAAG-CACAGAACGGAGACACTTCCACTGAACACAAGACCTTCTGCAACTCAGAAGGATTCA---------ACTTCACAGTTGGCT-GCACAGCG-CCTGCCA-ATTAA--CCCCTCACATCT-CCTCTCTGCTACCGACTCGACGACATCAACTACAAGCAGTTTGCCCAAAGAT-CACCATCCGTCCTACCTCCACCAGTAGA-TGGATCAG------GCTCTTCGTAGCCTACACGGAGCTAACCCCAGAGACTGTTCCCGAACGTAGCTT-CAACATGTCAACGCTGTTGCGAAACTC-CATTCCTGTAGGAACTA-GCCCAGAAGACTGGTATAA-AGATAAAGAACCG-CTTCCATACTTG-A-GTTCGACCCCTGCAACATTGTGGTCCCTACCACCTGCCAACGAGCGCTGGGTCGTCAGGCCCCGGGTGGCACTATTC-AACTCGTCAGCCATGAACACCATAGAC-AATGAGA--TAGCTCAGATTGGAAG-CGAGTTACTTGCTCTTTGGGACACAGAGCAAGCTAAAATTTATTCCTTGAACAGA--CGCTGCATTATGGACGG------------------------------------------------------------------------------------------------------------------------------------------------------------------------------------------------------------------------------------------------------------------------------------------------------------------------------------------------------------------------------------------------------------------------------------------------------------------------------------------------------------------------------------------------------------------------------------------------------------------------------------------------------------------------------------------------------------------------------------------------------------------------------------------------------------------------------------------------------------------------------------------------------------------------------------------------------------------------------------------------------------------------------------------------------------------------------------------------------------------------------------------------------------------------------------------------------------------------------------------------------------------------------------------------------------------------------------------------------------------------------------------------------------------------------------------------
>C clupeaformis NC 059219.1:19718495-19893135:76096-79507(+)
GAGTGTGGTAACCATGGACCCGAGCAGCTACACGCTGAAACCACTAGAGACGGTCGCGCGTTTGGTGAAAGCTCC-CAACTTCCTCCGAACAGCACATTCGCTGAGTACATGAGATAACATAATCAGAGCCTCAGCCACCAACAGTTCCATCTCAGCCGACGCCACGGTCGTGATATCCCAGGCTCACATGGGAGTTACCCTGTTTAGACAACAG-AGAGAGACGAGT-CG-CCTACTCGCTGGCTTTGTGTA-CAAGATGCTGGTCCCC-GAGGTT-CCCAGTGGGG-CGAGATTCTGCAGGCGCTACAGGATCACGGACCAGCGCGAGGCT--CAGCAGGGCA-CGTACGACACAATCAGCAATGGAGTGCA-GACCAG-GGAATAC--AGCCAAGTGTTCCAGCATACATCCAAGGTGGTCACGATGCAATTCGGAAG-CCTCCTGAGTGTT-ACGTGCCCTCGTTGGCAATGGAT-CTGATC--AGAA--GAGAGTTGGACAGGGTCAGCACTTCCTGGGAGCTAACTAGGACCATTGAGGTGCTCAGATATTGCGCCGCTCAACCCACATTGACAGACAGAG-TCGCTCAAAGGACCAAGACCTCCAGTCGTGCGAGAAATTGGACTGTATTGGTTATGGCTGAACTCATGTGCGGTATTATCAACATACAACCCGACTCCTTGGTCT-GCGCACTAG--AAAACTCCGGAGGATACTGGGGA-GCGATAAGCC-CGAGGTACTGATCCTGGGTGACACCTGTTCCGCGTTATCTCCCAGAGAAGCTCCAAATGTGGTCTCAGATCGGCAGCGAGGAGACCACCCC-GGAGTTC-TCTGTTTACACCATGGCCA-ACGAGAGACCCGGGCTAGGCTACGA-GTTCAC-CATGCAACAGGTCACCGGAACGC-TCTGGGTGACAAGGATCTACCCTTCACCAACGAATCCTGCTTCAGGACAGCTCGATTGACATGATTGTGAGCTACATTCGGAGGAGGCCCCACGATAAGATCCCCATTGTGCACGT-GGACGGGGTGCAGATGGAG-CATGGACCAGAGACACGTCGACTGAAAACAAGGCATTCTGTAACTCTGAAGGGTTCAAGTGGGAGTACTTCACGGTTGGCT-GCATGGCG-CCTGCCAGATCAA--CCCCTCGCATAT-CCTCTCCACCACAGACTCGAAGAGATCAACTACAAGCAGCTCGCCCAGCGAT-CCCCCTCCCTCGTACCTCCACCAGTAGA-CGGTTCGGTCGGTCAGTCTTCGTAGCCTACACCCAGGTAACCCCAAAGACTGTTCAGGAGCGTAGCTT-CAAGATTTGAACGCTGATGAGAAACTC-AATTCCTGTAGAGACTT-GGGAACTAGACTGGTACAA-AGATAAAAAACCG-CGTCCATACTCG-A-GTTCGACACCCGCAACATGGTTGTCCCTCCCACCCGAAGATGAGCGCTGGGTTGTCAGGCCCCGGGTGGCTCTTTTC-AACACCTCTCCTATGAACAACATAGAC-AAGGAAA--TGTCTCAGATCGGCAG-CGAGTTAAAAACTCTTCGGGATACAGAACGCGCCAAAACTTGTTCCTTGAACGAG--CGCTCTGTTACACCCGGTATA-GAGTCAATGCTTGAGAAACTGGAC-CACGGGAAGGTTG-GTCTTGGTTATTAGACCCCATCTGCGCCGTAAAGGAG-TTACCAAAGAAGAACG--TACCG--TATTGCTACAATTGGAGGTGATGAACAGTGTCATCTGTTTAAGTGCATAGTTGGGAAACGGAACAACTCTGTGATAGCCTCAATGCCTGTGTTCCGAAT--ATGGT-ACCCAATTCACCTTGGACAATGTGGACTATTGC-AATGTCATGTACTGGATCATCCTCCCA-GTAGGAGCTCGAGTGTATCAGCACCCTACAGAACGAGTTCT--CACTGTCGTCTAAATGGTGCTTTTTCTCAAAGGGACGTAAGCGATTCGAGCCTACCGCTGTACCGACACCGGGTTCAGCGATACGTCTCGTCACCTACATATGGGCCATGAGACTGCAAAAGCTGATGCGTATCAACAACA----TAGAG-AAGGTGTTGTTGGGGATGC--ATTACAGTACCCTGTTGACGTAGTCATACAGGCCCAC-TACGACACAAGGTACTACTCGGGTATCCTACCTACTGTTCAGAGGTGTACGTTTCACGGGATGCGG-GGCTCCCTCATGCCAAAAGTCCGCTCTATACACT-CTGGGCACTGAGATCGTCTGCAAGCC-CACGTCTC-ACAATACGCACCAGGTGCACACTGTCAACCAATACTGCGAGTCTGTCGTGATACCAGAGACCCTAGAGTCCCCAGGAGTGTACATCCC-CAACCTGTACATGAAAGACG-TGCGAGGAGG--AGACGTGCACA--TGTGGTCCATTCGACATGGTT-GTGGCAGA-CGCATTCAACGGGTTCTGCC--CAGAGT-CGGACAGCGCAAGCGGCTACCG-CAGACCTTACATCTTCACGA-CCGGACGCTCCGAACGACTACGGGTCCATTCGACCCTATGATG-CGGGCCGAAGCT-TACACTTGTATG-CCAACTC-TACTCCACCCGTTCACCTCAGCCTCAGGCACCACAGCAGACGTCGCAACAAGAGGACA--GTAACAAGCTCTTCTGCAACACCCTTCACATTGCGGAGTTTG-AGAAGGGTGTACTCGACCCCATAGGCGATCCCTTCAAGGATAC-GGTAGAGAG-AGTGAACGGAGATA--AGCGTACCACAGACATAATG--CAGCCCTCGGGGTGGCCTTCTGCGGTAC--TTACAG-TATAGG-GCTGACATCTGACAAGAAGCTCATG--TGTC--GGGAAACCCTGGTCGATAGGC-TAGCGCCTAGAATCAGCGG-CACGGGTATATTTGCCTGCAACCCCATGCAGACAA-CCTCTCGCTTAATCAACCCCATATTTAACAGGATATTCGAGAGCACCCGGTACTCTCG
>C clupeaformis NC 059225.1:25938086-26057260:42642-43379(-)
GAGTGTGGTAACCATGGACCCGAGCAGCTACACGCTGAAACCACTAGAGACGGTCGCGCGTTTGGTGAAAGCTCC-CAACTTCCTCCGAACAGCACATTCGCTGAGTACATGAGATAACATAATCAGAGCCTCAGCCACCAACAGTTCCATCTCAGCCGACGCCACGGTCGTGATATCCCAGGCTCACATGGGAGTTACCCTGTTTAGACAACAG-AGAGAGGCAGGT-CG-CCTACTCGCTGGCTTTGTGTA-CAAGATGCTGGTCCCC-GGGGTT-CCCACTGGGG-CGAGATTCTGCAGGCGCTACAGGATCACGGACCAGCGCGAGGCT--CAGCAGGGCA-CGTGCGACACAATCAGCAATGGAGTGCA-GACCAG-GGAATAC--AGCCAAGTGTTCCAGCATACATCCAAGGTGGTCACGATGCAATTCGGAAG-CCTCCTGAGTGTT-ACGTGCCCTCGTTGGCAATGGAT-CTGATC--AGAA--GAGAGTTGGACAGGGTCAGCACTTCCTGGGAGCTAACTAGGACCATTGAGGTGCTCAGATATTGCGCCGCTCAACCCACATTGACAGACAGAG-TCGCTCAAAGGACCAAGACCTCCAGTCGTGCGAGAAATTGGACTGTATTGGTTATGGCTGAACTCATGTGCGGTATTATCAACATACAACCCGACTCCTTGGTCT-GCGCACTAG--AAAACTCCGGAGGATACTGGGGA-GCGATAAGCC-----------------------------------------------------------------------------------------------------------------------------------------------------------------------------------CTGGGTGACAAGGATCTACCCTTCACCAACGAATCCTGCTTCAGGACAGCTCGATTGACATGATTGTGAGCTACATTCGGAGGAGGCCCCACGATAAGATCCCCATTGTGCACGT-GGACGGGGTGCAGATGGAG-CATGGACCAGAGACACGTCGACTGAAAACAAGGCATTCTGTAACTCTGAAGGGTTCAAGTGGGAGTACTTCACGGTTGGCT-GCATGGCG-CCTGCCAGATCAA--CCCCTCGCATAT-CCTCTCCACCACAGACTCGAAGAGATCAACTACAAGCAGCTCGCCCAGCGAT-CTCCCTCCCTCGTACCTCCACCAGTAGGCCGGTTCGGTCGGTCAGTCTTCGTAGCCTACACCCAGGTAACCCCAAAGACTGTTCAGGAGCGTAGCTT-CAAGATCTG-ACGCTGATGAGAAACTC-AATTCCTGTAGAAACTT-GGGACCTAGACTGGTACAA-AGATAAAAAACCG-CGTCCATACTCG-AGGTTCGACCCCCGCAACATGGTTGTCCCTCCCACCCGAAGATGAGCGCTGGGTTGTCAGGCCCCGGGTGGCTCTTTTC-AACACCTCTCCTATGAACAACATAGAC-AAGGAAA--TGTCTCAGATCGGCAG-CGAGTTAAAAACTCTTCGGGATACAGAGCGCGCCAAAACTTGTTCCTTGAGC-AG--CGCTCTGTTACACCCGGTATA-GAGTCAATGCTTGAGAAACTGGAC-CACGGGAAGGTTG-GTCTTGGTTATTAGACCCCATCT-CGCCGTAAAGGAG-TTACCAAAAGAAAGCG--TGCCG--TATTGCTACAATTGGAGGTGATGAACAGTGTCATCTGTTTAAGTGCATAGTTGGGAAACGGAACAACTCTGTGATAGCCTCAATGCCTGTGTTCCGAAT--ATGGT-ACCCAATTCACCTTGGACAATGTGGACTATTGC-AATGTCATGTACTGGATCATCCTCCCA-GTAGGAGCTCGAGTGTATCAGCACCCTACCGAACGAGTTCT--CACTGTCGTCTACATGGTGCTTTTTCTCAAAGGGACGTGAGCGATT-GAGCCTACCGCTGTGCCGACACCGGGTTCAGCGAT-CGTCTCGTCACCTACATATGGGCCATGAGACTGCAAAAGCTGATGCGTATCAACAACA----TAGA--AAGGTGTTGTTGGGGATGC--ATTACAGTACCCTGTTGACGTAGTCATACAGGCCCAC-TCCGACACAAGGTACTACTCGGGTATCCTACCTACTGTTCAGAGGTGTTCGTTTCACGGGATGCGG-GGCTCCCTC-TGCCAAAAGTCCGCTCTATACACT-CTGGGCACTGAGATCGTCTGCAAGCC-CACGTCTC----TGTCGCACCAGGTGCACACTGTCAACCAATACTGCGAGTCTGTCGTGATACCAGAGACCCTAGAGTCCCCAGG-GTGTACATCCC-CAACCTGTACATGAAAGACG-TGCGAGGAGG--AGGCGTGCACA--TGTGGTCCATTCGACATGGTT-GTGGCAGAGCGCATTCAGCGGGTTCTGCC--CAGAGT-CGGACAGCGCAAGCGGCTACCG-C-GACCTTACATCTTCCCGACCCGGACGCTCCGAGCGACTGCGGGTCCATTCGACCCTATGATG-CGGG-CGAAGCT-TACACTTGTATG-CCAACTC-TACTCCACCCGTTCACCTCAGCCTCAGGCACCACAGCAGGCGTCGCAACAAGAGGACA--GTAACAAGCTCTTCTGCAACACCCTTCACATTGCGGAGTTTG-AGAAGGGTGTACTCGA-CCCAT-GGCGATCCCTTCAAGGATAC-GGTAGAGAG--GTGAGCGGAGATA--AGCGTACCACAGACATAATG--CAGCCCTCGGGGTGGCCTTCTGCGGTAC--TTACAG-TATAGG-GCTGACATCTGACAAGAAGCTCATG--TGTC--GGGAAACCCTGGTCGATAGGC-TAGCGCCTAGAATCAGCGGACTCGGGTATATTTGCCTGCAACCCCATGCAGACAA-CCTCTCGCTTAATCAACCCCATATTTAACAGGATATTCGAG-GCACC-----------
>S salar NC 059449.1:28652-284166:132909-133790(-)
GAGTGTGGTAACCATGGACCCGAGCAGCTACACGCTGAAACCACTGGAGGCCGTTGTGCGTTTGGTGAAAGCCCC-AAACTTCCTCCTAACAGCACATTCGCTGAGTACATGAGATAACATAATCAGAGCCTCGGCCACAAACAGTTCCATCTCCGCTGATGCCACCGTTGTGATATCTCAGGCTCACATGGGAGTTACCCTGTTCAGACAACAG-AGAGAAACGAGT-CG-CCTACTCGCTGGCTTTGTATA-CAAGATGCTGGTACCG-GAAGTT-CCCACAGGTA-CAAGGTTCTGCAGGCGCTACAGGATCACGGACCAACGCGAGGCT--CAGCAGGGCA-CCTACAACACAATTAGCAACGGAGTGCA-GACTAG-AGATTAC--AGCCAAGTGTTCCAGCATAGGTCCAAGGTGGTCACGATGCAATTCGGAAG-CCTCCTGAGCGTT-ACGTGCCTTCGGTGGCAATGGAT-CTGATC--AGAA--GAGAGTTAGACAGGGTCAGCACCTCCTGGGAGCTAACTAGAACCATTGAGGTGCTCAGATATTGCTCCGCTCAACCAACCTTGACAGACAGAA-TTGCGCAAAGGACAAGGACCTCCAGTCGTGCGAGAAATTGGACTATCTTGGTGATGGCGGAGCTCATGTGTGGCACGATCAACATACAGCCCGACTCTTTTGTTT-GCGCCCTGG--AAAACGCCGGAGGATACTGTCGA-GTGATAAGGC-CGAAGTCATGATCATGGGCGACACCTGTTCCGCGTCATCTCCCAGAGAAGCTCCAAATACGGTCTCAGATCGTCAGCGAGGACACCACCCC-CGAGTTC-TCTGTGTACACCATGGCCA-ACGAGAGA----------GCTACGA-GTTCAC-CATGAAACAGGTCACCAGCACGA-CATTGGTGACAAGGACCTACCCTTCACCAACGAATCGTGTTTCAGGACAGCTCAATCGACATGAAGGTAAACTACATTCGGAGGAGGCCCCACGATAAGATACCCATCGTGCAGGT-GGACGGAGTGCAGATGGAA-CACGGAACAGAGACACGTCCACTGAACACAAGGCCTTCTGTAACTCCGAAGGTTTCAAATGGGAGTACTTCACGGTCGGCT-GCGTGGCG-CCAGCCAGATCAA--CCCGTCACATGT-TCTCTCTACTACAGAATCGACGACATCAACTACAAGCAGCTTGCTCAGCGAT-CACCCTGCCTCATACCTCCACCAGTAGA-CGGAGCGGTGGGTCACTCTTCGTAGCCTACACCCCGGTAACCCGAAAGACTGTTCAGGCTCGTCGCTG-CAAGATGTCAACTCTGATGAGAGACTC-CATTTCTGTAGAAACTC-GGGCACAAGACTGGTACGA-AGATAGAAAACCG-CGTCCATACTTG-A-GTTCGACACACGCAACATGGTGGTACCTCCCACCTGACGATGAGCGCTGGGTTGTTAGGCCTCGGGTGGCTCTGTTC-AACTCTTCGCCGATGAACAGCATCGAC-AACGAAA--TTGCTCAGATCGGCAG-CGAGTTACTCACTCTTTGGGATACAGAGCACGCCAAAACTTGTTCCTTGAACGTG--CGCTCCATTACGGACGGGTTA-GAGTCAATGATTGAGAGACTGGAC-CAAGGGAAGGTTG-GTCTTGGTTAACCGACCCGATCTGCGCAGTAAAGGAG-TTACCACGGAGGAACG--TACCG--TATTGTTACAAATTGAGGTGATGAACAGCCTAATCTGTTTAAGGGCATAGTTGGGAGCAGGCGCAACTCTGTGATAGCCTCCATGCCTGTGTGGGGAAT--ATGGT-ACCCAATTCACCTTGGATGATGAGGACTATTGT-AATCTCATATACTGGATCATCCTCCCA-GTAGGTGCTAGAGTGTATCCTCAAACTACAGAACGAGTTCT--CACGGTTGTTTGAATGGTGCGCCTTCTCCAAGGGATGTCAGCGATTTGAGCCTACAGCTGTACCGATGCCGGATTTAGCGATACGTCTGGTCACGTACATGTGGGCCATCAGACTGCAAAAGCTTGCGGGTATTAGCAACATC-TTGGCC-AAGGTGTTGATGGGGCTGC--ATTACAGCACCTTGTTGACTCAGTCATAGTGGATCAC-TACGACACCAAATACTACTCGGGTGTCCTACCTACTGTTCAGAGGTGTTCGTTTCACGGGATGTGG-TGTTCCCTCATGCCAAAAGTCCGCTCTATACACA-CTGGGCACGGAGATCGTCTGCAAACC-CACGTCTC-ACAATACGCACCAGGTGCACACGGTCAACCAATACTGCGAGTCTGTCGTTATACCTGAAACCCTAGACTCTCCCGGGGTGTACATCCC-TAACTTGTACATGAAGGACG-TACGAGGAGG--AGACGTGCACA--TGTGGTCCCTTCGACATGGTG-GTCGCAGA-TGCGTTCAACGGGTTTTGCC--CAGAGT-CAGACTGCTCGAGTGGCTACCG-CAGACCTTACATTTTCACCA-CGGGCCAATCGGAAAGACTACGGCTCCGTTGGACACTATGATG-CGAGCCCAAGCG-TACACTTGTATG-CCAACTC-TACTCCAGCCTTTCAGTTCAGCCTCAGGCACGCCAGCAGACACCGCAACCAGAGGAGA--GTAATAAGCTATTCTGCAACACACTTCACATGGTGGAGTTTG-AAAAGGGCGTACTGGATCCCATAGGGGATCCCTTCAAGGATAC-CGTGGAGAG-AGTGAACGGAGATA--AGCGTACCACAGACATAATG--CAGCCCTGGGGGTGGCCTTCTGCGGAAC--TTACAG-TATAGG-GCTGACATCTGACAAGAAGCTCATG--TGCC--GGGAAACACTGGTCGATAGGC-TAGCTCCTAGAATTAGCGG-AACGGGTATATTTGCCTGCAACCCCATCCAGACCA-CCTCTCGCTTAATCAACCCCATATTTAACAGGATATTCGAGAGCACCCGGTACTCTCG
>S salar NC 059451.1:149315-319972:52582-55986(+)
GAGTGTGGTAACCATGGACCCGAGCAGCTACACGCTGAAACCACTGGAGACCGTTGTGCGTTTGGTGAAAGCCCC-AAACTTCCTCCTAACAGCACATTCGCTGAGTACATGAGATAACATAATCAGAGCCTCGGCCACAAACAGTTCCATCTCCGCTGATGCCACCGTTGTGATATCTCAGGCTCACATGGGAGTTACCCTGTTCAGACAACAG-AGAGAAACGAGT-CG-CCTACTCGCTGGCTTTGTATA-CAAGATGCTGGTACCG-GAAGTT-CCCACAGGTA-CAAGGTTCTGCAGGCGCTACAGGATCACGGACCAACGCGAGGCT--CAGCAGGGCA-CCTACGACACAATTAGCAACGGAGTGCA-GACTAG-AGAGTAC--AGCCAAGTGTTCCAGCATAGGTCCAAGGTGGTCACGATGCAATTCGGAAG-CCTCCTGAGCGTT-ACGTGCCTTCGGTGGCAATGGAT-CTGATC--AGAA--GAGAGTTAGACAGGGTCAGCACCTCCTGGGAGCTAACTAGAACCATTGAGGTGCTCAGATATTGCTCCGCTCAACCAACCTTGACAGACAGAA-TTGCGCAAAGGACAAGGACCTCCGGTCGTGCGAGAAATTGGACTATCTTGGTGATGGCGGAGCTCATGTGCGGCACGATCAACATACAGCCCGACTCTTTTGTTT-GCGCCCTGG--AAAACGCCGGAGGATACTGTCGA-GTGATAAGGC-CGAAGTCATGATCATGGGCGACACCTGTTCCGCGTCATCTCCCAGAGAAGCTCCAAATACGGTCTCAGATCGTCAGCGAGGACACCACCCC-CGAGTTC-TCTGTGTACACCATGGCCA-ACGAGAGAGCAGGGGTAGGCTACGA-GTTCAC-CATGAAACAGGTCACCAGCACGA-CATTGGTGACAAGGACCTACCCTTCACCAACGAATCGTGTTTCAGGACAGCTCAATCGACATGAAGGTAAACTACATTCGGAGGAGGCCCCACGATAAGATACCCATCGTGCAGGT-GGACGGAGTGCAGATGGAA-CACGGAACAGAGACACGTCCACTGAACACAAGGCCTTCTGTAACTCCGAAGGTTTCAAATGGGAGTACTTCACGGTCGGCT-GCGTGGCG-CCAGCCAGATCAA--CCCGTCACATGT-TCTCTCTACTACAGAATCGACGACATCAACTACAAGCAGCTTGCTCAGCGAT-CACCCTGCCTCATACCTCCACCAGTAGA-CGGAGCGGTGGGTCACTCTTCGTAGCCTACACCCCGGTAACCCGAAAGACTGTTCAGGCTCGTCGCTG-CAAGATGTCAACTCTGATGAGAGACTC-CATTTCTGTAGAAACTC-GGGCACAAGACTGGTACGA-AGATAGAAAACCG-CGTCCATACTTG-A-GTTCGACACACGCAACATGGTGGTACCTCCCACCTGACAATGAGCGCTGGGTTGTTAGGCCTCGGGTGGCTCTGTTC-AACTCTTCGCCGATGAACAGCATCGAC-AGCGAAA--TTGCTCAGATCGGCAG-CGAGTTACTCACTCTTTGGGATACAGAGCACGCCAAAACTTGTTCCTTGAACGTG--CGCTCCATTACGGACGGGTTA-GAGTCAATGATTGAGAGACTGGAC-CAAGGGAAGGTTG-GTCTTGGTTAACCGACCCGATCTGCGCAGTAAAGGAG-TTACCACGGAGGAACG--TACCG--TATTGTTACAAATTGAGGTGATGAACAGCCTAATCTGTTTAAGGGCATAGTTGGGAGCAGGCGCAACTCTGTGATAGCCTCCATGCCTGTGTGGGGAAT--ATGGT-ACCCAATTCACCTTGGACGACGTGGACTATTGT-AATCTCATGTACTGGATCATCCTCCCA-GTAGGTGCTAGAGTGTATCCTCAAACTACAGAACGAGTTCT--CACGGTTGTTTGAATGGTGCGCCTTCTCCAAGGGATGTCAGCGATTTGAGCCTACCGCTGTACCGATGCCGGATTTAGCGATACGTCTGGTCACGTACATGTGGGCCATCAGACTGCAAAAGCTTGCGGGTATTAGCAACATC-TTGGCC-AAGGTGTTGATGGGGCTGC--ATTACAGCACCTTGTTGACTCAGTCATAGTGGATCAC-TACGACACCAAATACTACTCGGGTGTCCTACCTACTGTTCAGAGGTGTTCGTTTCACGGGATGTGG-TGTTCCCTCATGCCAAAAGTCCGCTCTATACACA-CTGGGCACGGAGATCGTCTGCAAACC-CACGTCTC-ACAATACGCACCAGGTGCACACGGTCAACCAATACTGCGAGTCTGTCGTTATACCTGAAACCCTAGACTCTCCCGGGGTGTACATCCC-TAACTTGTACATGAAGGACG-TACGAGGAGG--AGACGTGCACA--TGTGGTCCCTTCGACATGGTG-GTCGCAGA-TGCGTTCAACGGGTTTTGCC--CAGAGT-CAGACTGCTCGAGTGGCTACCG-CAGACCTTACATTTTCACCA-CGGGCCGATCGGAAAGACTACGGCTCCGTTGGACACTATGATG-CGAGCCCAAGCG-TACACTTGTATG-CCAACTC-TACTCCAGCCTTTCAGTTCAGCCTCAGGCACGCCAGCAGACACCGCAACCAGAGGAGA--GTAATAAGCTATTCTGCAACACACTTCACATGGTGGAGTTTG-AAAAGGGCGTACTGGATCCCATAGGGGATCCCTTCAAGGATAC-CGTGGAGAG-AGTGAACGGAGATA--AGCGTACCACAGACATAATG--CAGCCCTGGGGGTGGCCTTCTGCGGTAC--TTACAG-TATAGG-GCTGACATCTGACAAGAAGCTCATG--TGCC--GGGAAACACTGGTCGACAGGC-TAGCTCCTAGAATTAGCGG-AACGGGTATATTTGCCTGCAACCCCATCCAGACCA-CCTCTCGTTTAATCAACCCCATATTTAACAGGATATTCGAGAGCACCCGGTACTCTCG
>S salar NC 059461.1:0-139250:22431-25836(+)
GAGTGTGGTAACCATGGACCCGAGCAGCTACACGCTGAAACCACTGGAGACCGTTGTGCGTTTGGTGAAAGCCCC-AAACTTCCTCCTAACAGCACATTCGCTGAGTACATGAGATAACATAATCAGAGCCTCGGCCACAAACAGTTCCATCTCCGCTGATGCCACCGTTGTGATATCTCAGGCTCACATGGGAGTTACCCTGTTCAGACAACAG-AGAGAAACGAGT-CG-CCTACTCGCTGGCTTTGTATA-CAAGATGCTGGTACCG-GAAGTT-CCCACAGGTA-CAAGGTTCTGCAGGCGCTACAGGATCACGGACCAACGCGAGGCT--CAGCAGGGCA-CCTACGACACAATTAGCAACGGAGTGCA-GACTAG-AGAGTAC--AGCCAAGTGTTCCAGCATAGGTCCAAGGTGGTCACGATGCAATTCGGAAG-CCTCCTGAGCGTT-ACGTGCCTTCGGTGGCAATGGAT-CTGATC--AGAA--GAGAGTTAGACAGGGTCAGCACCTCCTGGGAGCTAACTAGAACCATTGAGGTGCTCAGATATTGCTCCGCTCAACCAACCTTGACAGACAGAA-TTGCGCAAAGGACAAGGACCTCCGGTCGTGCGAGAAATTGGACTATCTTGGTGATGGCGGAGCTCATGTGCGGCACGATCAACATACAGCCCGACTCTTTTGTTT-GCGCCCTGG--AAAACGCCGGAGGATACTGTCGA-GTGATAAGGC-CGAAGTCATGATCATGGGCGACACCTGTTCCGCGTCATCTCCCAGAGAAGCTCCAAATACGGTCTCAGATCGTCAGCGAGGACACCACCCC-CGAGTTC-TCTGTGTACACCATGGCCA-ACGAGAGAGCAGGGGTAGGCTACGA-GTTCAC-CATGAAACAGGTCACCAGCACGA-CATTGGTGACAAGGACCTACCCTTCACCAACGAATCGTGTTTCAGGACAGCTCAATCGACATGAAGGTAAACTACATTCGGAGGAGGCCCCACGATAAGATACCCATCGTGCAGGT-GGACGGAGTGCAGATGGAA-CACGGAACAGAGACACGTCCACTGAACACAAGGCCTTCTGTAACTCCGAAGGTTTCAAATGGGAGTACTTCACGGTCGGCT-GCGTGGCG-CCAGCCAGATCAA--CCCGTCACATGT-TCTCTCTACTACAGAATCGACGACATCAACTACAAGCAGCTTGCTCAGCGAT-CACCCTGCCTCATACCTCCACCAGTAGA-CGGAGCGGTGGGTCACTCTTCGTAGCCTACACCCCGGTAACCCGAAAGACTGTTCAGGCTCGTCGCTG-CAAGATGTCAACTCTGATGAGAGACTC-CATTTCTGTAGAAACTC-GGGCACAAGACTGGTACGA-AGATAGAAAACCG-CGTCCATACTTG-A-GTTCGACACACGCAACATGGTGGTACCTCCCACCTGACAATGAGCGCTGGGTTGTTAGGCCTCGGGTGGCTCTGTTC-AACTCTTCGCCGATGAACAGCATCGAC-AGCGAAA--TTGCTCAGATCGGCAG-CGAGTTACTCACTCTTTGGGATACAGAGCACGCCAAAACTTGTTCCTTGAACGTG--CGCTCCATTACGGACGGGTTA-GAGTCAATGATTGAGAGACTGGAC-CAAGGGAAGGTTG-GTCTTGGTTAACCGACCCGATCTGCGCAGTAAAGGAG-TTACCACGGAGGAACG--TACCG--TATTGTTACAAATTGAGGTGATGAACAGCCTAATCTGTTTAAGGGCATAGTTGGGAGCAGGCGCAACTCTGTGATAGCCTCCATGCCTGTGTGGGGAAT--ATGGT-ACCCAATTCACCTTGGACGACGTGGACTATTGT-AATCTCATGTACTGGATCATCCTCCCA-GTAGGTGCTAGAGTGTATCCTCAAACTACAGAACGAGTTCT--CACGGTTGTTTGAATGGTGCGCCTTCTCCAAGGGATGTCAGCGATTTGAGCCTACCGCTGTACCGATGCCGGATTTAGCGATACGTCTGGTCACGTACATGTGGGCCATCAGACTGCAAAAGCTTGCGGGTATTAGCAACATC-TTGGCC-AAGGTGTTGATGGGGCTGC--ATTACAGCACCTTGTTGACTCAGTCATAGTGGATCAC-TACGACACCAAATACTACTCGGGTGTCCTACCTACTGTTCAGAGGTGTTCGTTTCACGGGATGTGG-TGTTCCCTCATGCCAAAAGTCCGCTCTATACACA-CTGGGCACGGAGATCGTCTGCAAACC-CACGTCTC-ACAATACGCACCAGGTGCACACGGTCAACCAATACTGCGAGTCTGTCGTTATACCTGAAACCCTAGACTCTCCCGGGGTGTACATCCC-TAACTTGTACATGAAGGACG-TACGAGGAGG--AGACGTGCACA--TGTGGTCCCTTCGACATGGTG-GTCGCAGA-TGCGTTCAACGGGTTTTGCC--CAGAGT-CAGACTGCTCGAGTGGCTACCG-CAGACCTTACATTTTCACCA-CGGGCCGATCGGAAAGACTACGGCTCCGTTGGACACTATGATG-CGAGCCCAAGCG-TACACTTGTATG-CCAACTC-TACTCCAGCCTTTCAGTTCAGCCTCAGGCACGCCAGCAGACACCGCAACCAGAGGAGA--GTAATAAGCTATTCTGCAACACACTTCACATGGTGGAGTTTGAAAAAGGGCGTACTGGATCCCATAGGGGATCCCTTCAAGGATAC-CGTGGAGAG-AGTGAACGGAGATA--AGCGTACCACAGACATAATG--CAGCCCTGGGGGTGGCCTTCTGCGGTAC--TTACAG-TATAGG-GCTGACATCTGACAAGAAGCTCATG--TGCC--GGGAAACACTGGTCGACAGGC-TAGCTCCTAGAATTAGCGG-AACGGGTATATTTGCCTGCAACCCCATCCAGACCA-CCTCTCGTTTAATCAACCCCATATTTAACAGGATATTCGAGAGCACCCGGTACTCTCG
>O gorbuscha NC 060189.1:37934008-38161004:174341-176064(-)
GAGTGTGGTAACCATGGACCCGAGTAGCTACACGCTGAAACCACTGGAGACAGTTGTGCGTTTGGTGAAAGCCCC-AAACTTTCTCCGAACAGCACATTCGCTGAGTACATGAGATAACATAATCAGAGCCTCGGCCACCAACAGTTCCATCTCGGCCGACGCCACTGTCCTGATATCGCAGGCTCACATGGGAGTTACGCTTTTCAGACAACAG-AGAGACACGAGT-CG-CCTACTCGCTGGCTTTGTGTA-CAAGATGCTGGTGCCG-GAGGTT-CCCAAAGGTA-CGAGGTTCTGCAGGCGCTACAGGATCACGGACCAGCGCGAGGCT--CAGCAAGGCA-CCTATGACACAATCAGCAACGGAGTGCA-GACTAG-GGAGTAC--ATCCAAGTGTTCCAACATA----------GGTCACGATGCAATTCGGAAT-CCTCCTGAGCGTT-ACGTGCCTTCGGTGGCCATGGAT-CTGATC--AGAA--GAGAGTTGGACAGGGTCAGCACTTCCTGGGAGCTAACTAGGACTATTGAGGTGCTCAGATATTGTTCAGCTCAACCCACCTTGACAGACAGAA-TCGTACAAAGGACAAAGAGCTCTAGTCGAGCGAGAAATTGGACTGTATTGGTGATGGCTGAACTCATGTGCGGTATGATCAACATACAGGCCGACTCTTTTGTTT-GCGCCCTAG--AAAACGCCGGAGGATACTGGGGA-GCGATAAGCC-CGAAGTCATGATTGTGGGTGACACCTGTTCCGCGTCATCTCCCAGAGAAGCTCCAAATATCGTCTCAGATCGTCAGCGAGGACACCACCCC-GGAGTTC-TCTGTGTACACCATGGCCA-ACGAGAGAGCCGGGGCAGGCTACGA-GTTCAC-CATGAAACAGGTCACCAGCACGC-TCTCGGTGACAAGGACCTACCCTTCACCAACGAATCGTGCTTCAGGACAGGTCAATCGACATGAAGGTAAACTACATTCGGAGGAGGCCCCAAGATAAGATCCCCATCGTGCAGGT-GGACGGAGTGCAGATGGAA-CACGGAACAGAGACACGTCCACTGAACACAAGGCCTTCTGTAACTCCGAAGGATTCAAATGGGAGTACTTCACGGTCGGCT-GCATGGCG-CCAGCCAGATCAA--CCCGTCACATGT-CCTCTCTACCACAGAATCGACGACATCAACTACAAGCAGCTTGCTCAGCGAT-CACCCTGCCTCATACCTCCACCAGTAGA-CGGAGCGGTGGGTCACTCTCCGTAGCCTACACCCCGGTAACCCGCAAGACTGTTCAGACACGTCGCTG-CAGGATGTCAACTCTGATGAGAGACGC-CATTTCTGTAGAACCTC-GGGTACAAGACTGGTACAA-AGATAGAAAACCG-CGTCTATACTTG-A-GTTCGACGCCCGCAACATGGTGGTACCTCCCCCCTGACAATGAGCGCTGGGGTGTTAGACCTCGCGTGGCTCTGTTC-AACTCGTCGTCCATGAACAGCATCGAA-AACGAAA--TTGCTCAGATAGGCAG-CGAGTTACTCACTCTTCGGGATACAGAGCATGCCAGAACTTGTTCCTTGAACGGG--CGCTCCACCACGGACGG---------------------GACTGGAC-CAAGGGAAGACTG-GTCTTGGTTAACCGATCCGATCTGCGCAGTCAAGGAG-TTACCATGCAGGAACG--TACCA--TGTTGTTACAAATAGAGGTGATGACCAGCCTAAGCTGTTTAAGGGTATAATCGGGAGCAGACGCAACTCTGTGATAGCCTCCATGCCTATGTTCGGAAT--ATGGT-ACCCACTTCACCTTAGATGAGGTGGACTATTGT-AATCTCATGTACTGGATCATCCTCCCA-GTAGGCGCTAGAGTGTATCCATGTCCTACAGAATGAGTTCT--CACCGTCGTTTGAATGG-GCGCCTTCTCCAAGGGACGTCAGTGATTTGAGCCTACCGCTGTACCGATACCGGATTTAGCGATACGTCTCGTCACGTACATGTGGGCCATCAGACTGCAAAAGCTTGCGGGTATCAGCAACACC-TTGGCC-AAGGTGTTGATGGGGATGC--ATTACAGTACCCTGTTGACTCAGTTATATGCGATCAC-TACGACACCAAGTACTACTCGGGTGTCCTACCTTCTGTTCAGAGGTGTTCGGTTCACGGGATGCGG-TGTTCCCTCATGCCAAAAGTCCGCTCTATACACA-CTGGGCACGGAGATCGTCTGCAAACC-CACGTCTC-ACAATACGCACCAGGTGCACACCGTCAACCAATACTGCGAGTCTGTCATTATACCAGAGACCCTAGACTCTCCCGGGGTGTACATCCC-CAACTTGTACATGAAGGACG-TACGAGGAGG--AAACGTGCACA--TGAGGTCCCTTTGACATGGTG-GTCGCAGA-CGCATTCAACGGATTTTGCC--C--AGT-CGGACTGCTCGAGCGGCTATCG-CAGACCTTACATCTTCACCA-CGGGCCGATCGGAAAGACTACGGGTCCGTCGGACACTATGATG-CGAGCCGAAGCG-TACACTTGTATG-CCAACCC-TACTCCAGCCGTTCAGCTCAGCCTCAGGCACGCCAGCAGACACCGCAACAAAAGGAGA--GTAATAAGCTCTTCTGCAACACCCTTCACATGGTGGAGTTCG-AGAAGGGTGTACTTGATCCCATAGGGGATCCTTTCAAGGATAC-CGTGGAGAG-AGTGAACGGTGATA--AGCGTACCACAGACATAATG--CAGCCCTCGGGGTGGCCTTCTGCGGTAC--TTACAG-TATAGG-CCTGACGTCTGACAAGAAGCTCATG--TGCC--GGGAAACACTGGTCGATAGGC-TAGCGCCTAGAATCAGTGG-AACGGGTATATTTGCCTGCAACCCCATCCATGTCA-CCACTCGCTTAATCAACCCCATCTTTAACAGGATATTCGAGAGCACACGGTACTCTCG
>H transpacificus NC 061080.1:8455258-8653314:112844-116200(+)
-----------------------------ACAGGTTGGATCCACTGGAGACTGTTATGCGTTTAGTGAAATCCCC-CAATTTCCTCCCAACAACACATTTGCTGAGTATATGAACGAAGATAATCAGAGCCTCGGCGGTCAACAGTTCCATCTCAGCCGATGTCACTGTCGAAATATCACAGGCTATGATGGGGGTGGCCCTATTTAGGCAACAG-AAAGAGACAAGT--------CTCGCTGGCTTTGTCTA-CAAGATGCTGATCCCG-GAGGTC-CCCAAGGATA-TGAAATTTCGCAGGAGGTACAAGATAACAGATCAACGGGAGGCT--CAACAGGGCA-CCTATGATACGATCAGCAACGGAGTACA-GACCAG-AGAATAC--TGCCAAGTGTTTAAGCATGACTCTAGGGTCATCACCATGCAATTCGGGAG-TCTCTTGGATTTT-ACGTACCATCATTAGCCACGGAG-TTGATA--AGCA--GAGAGTTTGACAGGGTCAGTACTTGTTGGGAGATAACTAGAAGCATTGCTGTGCTGAAATATTGCGCCGCTCAACCCACTCTGACAGACAGAG-TCATGCAAAGGACCAGAACTTCCTGTCGTGCGAGAAATTGGACTGTATTGGTGATGGCCGAACTCACGTGTGGTATGGTCAACATACAGCCTGACTCCTTCCTCT-GTGCGCTGG--AAAATGCAGGAGGCTACTAGGAA-CGGATAAACC-CGAGGTGGTGGTAATGGGTGACACTTGTTCGGCATTATCTCCCAGAGAAGTTCCCAATATGGTCTCACATTGTAAGCGAGGACACCACCCC-AGAGTAC-TCTGTGTATACTATTGACA-ATGAGAGAAGCGGGCCAAATTACGA-TTTCAG-CATGCGACAGGTCACCAGCACGC-TCTGGGTGATAAATCCTTACCTTTCATCAACGAATCATGTTTAGTTATAAGTCAATCGACACGATGGTGAACCACATTTGGAGGAGGTCCCATAATAAGATACCAATTGTGCAGGT-GGACAGCGTGCAGATGGAG-CACGGGACAGGAACACTTCAACTGAATACAAGGCCTTTTGTAATTCTGACGGATTCAAATGGGAGTACTTCACAGTGGGCT-GTATAGCA-CCTGCCAGATCAA--CCCCTCACATGT-CCTATCCACCACAGATTCGATGATATCAACTACAAACAGCTTGCCCAAAGAT-CCCCATCTCTCTTACCTTCACCAGTAGA-TGGCGCAGTCGGTCAGTCTTCGCAGTCTACATCCCGGTAACCCTAAAGACTGTTTAGGACAATAGCTA-CAAGACGTGAATGCTGATGAGAAACGC-CGTTCCGGTAGAAGCTT-GGGCTCAAGACTGGTACAA-AAATAAAGAACCG-CATCCGTACTCG-A-GTTTGATGCTCGTAACATGGTGGTACCTCCCAGTGAACGA-TATCGTTGGGTTGTCAGGCCCCGGGTGGCCCTTTTC-AACTCATCATCGATGAACAGCATCCCC-GACGAAA--TAGCTCAGATCGGCAG-CGAATTGCTCACTCTTTGGGACACGGAGCACGCCAAAACTTGTTCCTCGACACAG--CTCTTCATTATGAAAGGTATA-CTTTCAATGCTTGAGGGGTTGGAC-TAAAGGGAGATTG-GTCATGGTTAGCCGATCCTATATGTGCAGTCACGGAA-TCACCCCTGAAGAACG--TACTA--TATTGGTACAATTGGAGGTGATGAACGGAATGATCTGTGTAGAAGTATAGTTGGTAACAGAAACAATTCTGTGATAGCCTCCATGCCTGCGTTCGTCCT--ACGGT-ACCCAATTCACCTTGGAGGATGTGGACTTCTGC-AATCTCATGTACTGGATAATACTTCCA-GTAGGAGCTAGAGTGTATCTGCACTCTACAGAACGAGTTCT--GACGGTCGTCTCATCGGTGTGCTTTCTCCATGGGACGTCAGTGATTTGAGCCTACTGCTGCACTGACCCCGGTTTTAGTGACACGTCTAATCACCTATATGTGGGCGATTAGACTGCGGGAGCTGGCGGGAAACAGTAACAAC-TTGGCC-AAGGTTTTAATGGGGATGC--ATTACAGCACCCTATTGACGCAGTCATACAGGATCAT-TATGACACAAAATACTACTCTGGTGGCGTACCTACTTTTCAGAGGTGTACGTTTCACGGGATGTGG-CGTTCCCTCATGCCAAAAGTCTGCTCTTTACACA-CTTGGTAACAATATTACCTGTGCTCC-GACGACCC-ATAATACTCATAACGTTAAAACTCTAAACCAATACTGTCAGTATACAGTGATGCCAGAGACCCTGGAATCTCCCAGGCTTTACATCCC-CAACCTCTACATGAAAGACG-TAAGAGGAGG--AGATGTGCATA--TACTCTCCCTTTGATATGGTG-GTAGCAGA-TGCGTTCAACGGCTTCTGTC--CAGAGT-CTGACAGTGCGAGTGGGTACCG-CCGACCTTACATCTTCATGA-CTGGTCGATCGGAAAGGCTACGGGTCTGTTGGATCCTATGATG-TGGGTCGAAGCG-TACACTTTTATG-CCAACTC-TACTACACCCTTTCAGCTCTGTCTCAGGCATTCTAACCGACACCGCCGCGAGAGGTCA--GTAATAGGCACTTCTGTAACGCCCTTCATATGATAGAGTTTG-AGAAGAGCGTACTGAATGCCATAGGAGATCCCTTCAAGGATAC-CGTGGATAG-AGTAAACGGTGATA--AGCGTACCACAGACATAATG--GAGTCCTGGGAGTGTCCTTCTGTGGTAC--TTACAG-TATAGG-ACTGACATCTGACAAGAAGCTCATG--TGCA--GGGAGACCTTGCTCGATAGGC-TGGCACCCAGAATAAGCGG-AACTGGAATATTTGCGTGCAACCCCATCCACACAA-CCTCTCTATTAATCAACCCCATTTTTAACAGGATATTTGAGAGTAACCGTTACTCTCG
>H transpacificus NC 061080.1:9464723-9617771:85501-88863(-)
----------------------------TACAGGTTAGATCCACTGGAGACGATCACGCGCTTGGTGAAATCCCC-CAATTTCCTCCTAACAACACATTCGCCGAGTATATGAACGAATATAATCAGAGCCTCGGCGGTCAATAGTTCCATCTCAGCCGACGTCACTGTCGAGATAGCACAGGCTCAGATGGGGGTGGCTCTATTCAGGCAACAG-AAAAAGACAAGT-CG-CCTACTCGCTGGCTTTGTCTA-CAAGATGCTGGTCCCG-GAGGTC-CCTAAGGATA-TGAAATTTCGCAGGAGGTACAAGATAACAGATCAACGGGAGGCT--CAACAGGGCA-CCTATGATACGATCAGCAACGGTGTACA-GACCAA-AGAATAC--TGCCAAGTGTTTAAGCCTGACTCTAGGTTCATCACCATGCAATTCGGGAG-TCTCTTGGATGTT-ACGTGCCATCGTTAGCCACGGAG-TTGATA--AGAA--GAGAGTTTGACAGGGTCAGTACTTGTTGGGAGATAACTAGAAGCATTGCTGTACTGAAATATTGTGCTGCTCAACCCACCCTGACAGACAGAG-TCATGCAAAGGACCAGAACTTCCAGTCTTGCGAGAAATTGGACTGTGTTGGTGATGGCCGAACTCATGTGTGGTATGGTCAACATACAGCCTGACTCCTTCCTCT-GTGCGCTGG--AAAATGCAGGAGGGTACTGGGAA-GTGATAAACC-TGAGGTTATAATAATGGGTGACAGTTGTTCAGCATTATATCCCAGAGAGGTTCCAAACATGGTCTCACATCGTAAGTGAGGACACCACCCC-TGAGTTC-TCCGTCTATACTATTGACA-ATGAGAGAAGCGGGCCAAATTATGA-TTTCAC-CATGCGACAGGTCTCCAGCACGC-GCTGGGTGACAGTTCGTTACCTTTCATCAACGAATCATGTTTAGGGATAAGTCGATCGATATGAAGGTGAACTATCTTTGGAGGAGGTACCGTGATAAGATTCCTATTGCGCATGT-GGATGGGGTACAGATGGAG-CACGGATCAGGGACTCTTCAACTGAATGCAAGGCCTTTTGTAATTCTGACGGATTCAAATGGGAGTACTTCACCGTGGGCT-GTATGGCA-CCTGCCAGATCAA--CCCCTCACATGT-CCTATCCACCTCAGATTCGATGACATCAACTACAAACAGCTTGCCCAAAGAT-CCCCATCTCTCTTACCTTCACCAGTAGA-TGGAACAGTCGGTCAGTCTTCGCAGTCTACATCCCGGTAACCCTAAAGACTGTTTAGGACCATAGCTA-CAAGACGTGAACGCTGATGAGAAACGC-AGTTCCAGTGGAAGCTT-GGGCTCAAGACTGGTACAA-AGATAAAGAACCG-CATCCGTACTCG-A-GTTTGATACCCGTAACATGGTGGTACCTCCCAGTGAACGA-TATCGTTGGGTTGTCAGGCCCAGGGTGGCTCTTTTT-AACTCATCATCGATGAACAACATCTCC-AACGAAA--TTGCTCAGATTGGCAG-CGAGTTGCTCACTCTTCGGGACACGGAGCACGCCAAAATTTGTTCCTCGACAGAG--CGCTCCATTATGAAAGGCATA-CATTCAATGCTTGAGGGGGTGGAC-TAAGGGGAGATTG-GTCATGGTTAGCCGATCCCATATGCGCAGTCAAGGAA-TCGACCCTGAAGAACG--TACTG--TATTGGTACAATTGGAGGTGATGAACGTAATGATCTGTTTAAGAGTATAGTAGGTCACAGGAACAATTCTGTGATAGCCTCCTTGCCGGCGTTCGCCCT--ACGGT-ACCCAATTCACCTTGGAGGATGTGGATTTCTGC-AATCTCATGTACTGGATAATCTTACCA-GTAGGAGCTAGAGTCTATCTGCACTTTACAGAACGAGTTCT--GACGGTTGTCTGCCCGATGTGCTTTCTCCAAGGGACGTCTGTGATTTGAGCCTACTGCTGCACTGACCCCGGTTTTAGTGATACGTCTAATCACTTACATGTGGGCAATTAAACTGCGGCAGCTGGCAGGCATCAGTAACAAC-GTAGCC-AAGGTTTTAATGGGGATAC--ATTACAGCACCCTATTGACGCAGTCATACGGGATCAT-TATGACACAAAATACTACTCCGGTGGCGTACCTGCTTTTCAGAGGTGTACGTTTCACGGGATGTGG-CATTCCCTCATGCCAAAAGTCTGCTCTTTACACA-CTTGGTAACAATATTACCTGTGCTCC-GACGGCCC-CCAATACTCATAACGTTAAAACCTTAAACCAATACAGTAAGTATGCCGTGATGCCAGAGACCCTGGAATCTCCCGGGGTTTACATCCC-TAATCTCTACATGAAAGACA-TAAGAGGAGG--AGATGTGCATA--TACTCTCCCTTTGATATGGTG-GTAGCAGA-CGCGTTCAACGGCTTCTGTC--CAGAGT-CTGACAGTGCGAGTGGGTACCG-CCGACCTTACATCTTCACGA-CTGGTCGATCGGAAAGGCTACGGGTCTGTTGGATCCTATGATG-AGGGTCGAAGCG-TACACCTGTATG-CCAACTC-TACTACACCCTTTCAGCTCTGTCTCAGGCATTCTAACCGACACCGCCGCGAGAGGTCA--GTAATAGGCACTTCTGTAACGCCCTTCATATGATAGAGTTTG-AGAAGAGCGTACTGAATGCCATAGGAGATCCCTTCAAGGATAC-CGTGGATAG-AGTAAACGGTGATA--AGCGTACCACAGACATAATG--GAGTCCTGGGAGTGTCCTTCTGTGGTAC--TTACAG-TATAGG-ACTGACATCTGACAAGAAGCTCATG--TGCA--GGGAGACCTTGCTCGATAGGC-TGGCACCCAGAATAAGCGG-AACTGGAATATTTGCGTGCAACACCATCCACACAA-CCTCTCTATTAATCAACCCAATTTTTAACAGGATATTTGACAATACTCGTTACTCTCG
>G multiradiatus NC 061814.1:5601957-5696771:40700-41008(+)
---------------------------------------------------------------------------------------------------------------------------------------------------------------------------------------CTCACATGGACGTGGGCCTGTACAAACAGCAG-AGAGACACCAGT-CA-CCTGCTGGCTGGATTCGTCTA-CAAGACACTGGTCCCG-CAGGTG-CCTAAGGAAA-CATGATTTTGCAAACACTTCTGGATCACAGACCAACGAGAGGCT--TGGGAAGGCA-CGTACAACACTGTGGGAAACGGAGTCCA-GACCAG-AAAGTAT--AGCCAGCTGTTTCAGCACACGGCCAAGGTTGTCACCATGCCGTTTGGGTG-TCTGCTCAGCATC-ACGTACCCTCCATCGCCAAAGAC-CTGATC--ACAA--GAGAACT-----------GCAC-TCGCAGGAGCTGACCAGGACAATCGATATTCTCAAATACTGCACAGCTCAACCCACCCTCAAAGACAGCG-TGGTACACAGGTGTA-----------------AGATGTTCTCGAGTCCTGGTCATAGCCGAACTCATGTGCAAAATGGTAAACCTGCAATCCAATTCTGTGTGGT-GCATCCTTG--GGAATGTAGGCGAGTGCTGGGCA-GCGAAAGACC-CAACGTCTTGGTGATGGGTGACACCTTTTCCGAGTGTTGTCGCAGAAGGGTGGCGGGTCTCATCGCAGATATTGAGCAAATATGCCATGCC-GGAGTTC-TCCGTGTACACAATGGTCA-ACGAGAAGGGTGCAGGCGCCTAGGA-ATTCAC-CATGCAACTGGTGAGCCATAAGC-TCAGAGCGTCAATGACTTGCGCTTCATCGATGACTCGCGCTTGTCGATGAGACGGTGGACATGAATGTACACTACCTTAGGCGGAGGACCCCTGACTAGATCCCTATACTACACAT-GGACGTGGTTCAAATGGAG-CACGGGACCAAGACACTTCCACGGAGCTCAAGGCTTTC-----------GCGGTTCAAGTGGGAATACGTGACCGTGGGCT-GCAAGGCA------CAAGGGGA--TCCTTCTCACGT-GCTGTCCCGCTCAGACT--ACGAGATCACGTACAAGCAGCTCGTCCGCTGAT-CACCCCGTGTCCTACCTCAACCAGTAGA-TGGCTCGGTGGGTGACTCTCCGCGAACTGCAACCCGTTAACGCTGAGGACTGTTCTGGCTCGCAGCTG-CAGGATGTGATAACTGCTCAGAGGTGC-GATCTCAGT----------------ATACTGGCAC------------------------------T-GTTTG---------------------------------------------------------------------------------------------------------------------------------------------------------------------------------------------------------------------------------------------------------------ACCGACCCTATCTGCAAGGTCAAGGAG-TACACAAAAAGGAGCA--TGTGG--TGCTGTTGGAGCCTGAAATGATACGCACCTTGTCGTCTTTGTTCGAATCGTCGGAGAGAGACGAAACTCTGTGCTGACCTTGATGCAGACATTCCGACCATGTCGT-TTCCAATTCACCCCGGATGAGGTGGACTACTGC-AATCTCATGTATTGGTTCGTACTTCCG-ATAGGCACCAGAATTTATGCACGTC-TAAGACGAGAGCTCT--CACAGTCTCCTGAACGGTGTGCATGTGCGAAA-GGCGTCAGCGATTTGGACCCACTTCTGCCTCCAGACCGGGTTCGATGACAGGTCTCGTCACTTACATGTGGGCAATCAGAGTGTCTAAACTGACGGAGGTCTGGGACCAT-GTGGCC-AAGGTGTTGATGGGCATAC--ATTACAGCACTTTGTTGACGCA------------------------------------------------------------------------------------------------------------------------------------------------------------------------------------------------------------------------------------------------------------------------------------------------------------------------------------------------TGTC----------------------------------------------------------------------------------------------------------------------------------------------------------------------------------------------------------------------------------GAATTCG-AGAGGGGCGAACTTGGCCCCATTCAGGACATGTTCAAGGATAC-TGTGGATGG-GGTAAACAGGGATA--AGCCCATCATGGACGTGATG--CGTTCCTAGGGGTGGTTTTTTGCGGCAT--GTACGG-AATAGG-ATTCACGTCTGACAAGAGACTATTG--CG-----CGAAGCCCTCGTGGACAGGC-TAGCCCCTAGGATCAGCAG-GATGGGAATATTTGCTCACAATCACATAGAGATGA-CATCTAGCCTGATCAATCCTCTTTTTAACAGAATTTTCAAAAGC--------------
>A polyacanthus NC 067113.1:3263233-3394022:83315-86455(+)
-------ATGGGCATGGGACTTTACAGTTCT----CAAAAC---------------------------AAGTGCC--------------------------TGAAAGACAT--GAGAACACGATTGTAATAACCGCCA------------------------------------------------------------------TCGGACAACACGAGAGCTCCGAGCTCAGCCTGTC----------------CACGAC-------------CGTA-CCT-------------------------TTTACGATCACGGGCCAGAAAATAGCTGACATCGGGAGACCGT---ACTCCGTCACTGGCGGTGTGAC-GACCAA-GATGTACGAAGTTAAG-GTTCCTTTGGAAGGC-AGAGTGCTGACGGCCACGTACGACAA-GCTACTGTCCACCTACGAGCAGGCGGCGGCG-------CTCGTC--TACA--GGGAGCTGGCGGTGCAGCAAACGGGCTGGGAGCTCACAAAGACCAAGCAAATACTCGAGTTTGTAGCCAAGGCCCCCTCTCTCATGACTATCACTTCAGCCATACACAAGGACAAGCCGTCGTCAAGAAAATCAGGCTACGTTGAAGCTGTTGGAAATCACATACGGTTGCGGTAACTTCTA---CGACGCGGGCCTCA-ACGAGTTGATCGAGACGGAGCAGAGCGTTGCCCG------------TCCCGTCCTGGTCATCCCCAAGACGCTTTCAGAGCCATATCTGGACAGCATCTTCGACGTATTCCCTTGCAGTCGCCGAGGGCAGCCTAC--AGAGTGGAGCCATCCAC-----------AAGAG---------------------ATTTGC-AACCCAACACGTACC-----------------ACGTGGACTTTCTGCCAGCAAACGGG---------AGCACAA----------------GAAAACTACGTGTGGGGGAGACCATCCGACTTGATTCCCATCGTCGTGGT-GGATAATATGCAGATAGAC-GACGAAGTATGGAGTCTCCCTTTGTGCAAAGGG---------ACGCCATGAGGTTCGA------GTACTTTACCGTGGGGT-CTGTAGCA-TCTATAGCATCAA--GCCAGAACTGGTATTTTCAAACCAAAAGGACGGAGAGTTTTCTACCGATAAGTTGGCCCTTCGGA-GCCCCTCTCAGTTACGTACACGACTAGA-TGGCTCGTGTAGTCACCCTCATCGAGGCGCACCAGGCTAACCCGGAGTTATGTTTACGCCAGGCACTGGCAGGA-ATGGATACTGATGAGAGAATT---TCCCCAAAGCCACATGCGGCACAAGAATGGCGCGAGAGACTAGCAGTGGGCGTGCAAATGGGACACTTCGGGGACTATAACTTGGTGGGAGGTGAACCGCGAACAGGAG---------TTCGTATACAGGGGAGCCCTGTAC-AACGCAAGCCCCCTGCAGTCAATCAAG-AACGAGA--TCATTCAAGTTGGTGC-GGAACTGACTGAGTTATGGAACACCGACGATTTGAAGCCTTAAGTGGCTGTCACGTCCGGCCGACAACACCGTGCAGG-----------------GAACAGAT-TAGTTGCGGGATGGGCCGGGGATGGCCGATCCGTTAACCATTGTGAGACTGGGTACCGAACAGGGGAA--AGTTT--TGTTAAACAAGGTCCTAATGTACAACACAATATCTTGGCTAAGGACATATTGGGCGAAGGAGGAAATTCTG-GGCATACTGCCCGTCAATGTGCCCAACCAACCGTAACGAAATTCA---TGAGAGTCATGACTTACTGC-------------------GTGTTGCCG-GTAGCTAC---------TGCGCATTGTACACAAGTA-------CACCGTCTTCTGCCTGATACATGTTCCTGATAGCAGCACATAGAACCGAACACATGCCTACCCCG----------TGGAGAGAGAATTCATGACGAGGATGTGGGTCGAGCGG-TACAGGGTCCTCAGGGAGTGTTCGGCTTACGTTTGC-GCCGTGCTCATGGGCATAC--ACTACTCTCTCATGATCAATTAAACTTCCACAATTAT-TTCGATCGTAAGAACTATTCGGGTAGCCTACGTG---------GGTGTGAGGATGATTAACTTTGACAGTACTCTGCTGCCTACAAACTCGGTGATCCAC-----GTCACCGGCAGGG--TGACGGCCACGGCGCTGGAGCATAGGCACCAGCTTCAGATCACCA---CGTACAAAGAAGCGGGCTGTGTGCCCAACGGCTTGAAA---ACCGGAATGGGCCTTCG-CAATATTTATATCAGCAATG-TGCGAGGAGG--------CCGCA--CGGGCCGAAACTGACATTGTC-TTTGTCGA-TTCCTTCAACGGATACAGTC--CCG----CAGACTACTCGTGTACCTCCGAGCA--ATCAAATTTCTTACTG-TTTGGGGGGCGCAGCGACTAAAGACCCGTCGGACCCCCTCAC--CGGGTTG------TTTACGTGCATG-CCCACCCTAACCGTGGT----GGGCGCAGCCGTGGATACATCA-CAGCGACTG------GGGGCAAGTCCACCAATCAATTGATTAAGACGCCAACCCTGGAGGAGTTTGTTCTATCGAGC----GACCTGTTCGAAAACCCGGCCAAGTTCAT-CGTGGACTG-CGTGAACGGAGGCAGGAACGGACTCCAGGTTCTAC---TCGCCCTACCCGTGCTGTTCTGCGCCAC--TTACGG-TATCGG-ACGTTTGTCCGACAGGCAGATCAAC--AA-------ACGTTCCAACTGAACAATTTGTGTCCCAGAGTGAACGG-CACGGGAATCTTCGCTAACTCCACTGGTAAAATCG-CAGCCACGGCGGTACAGACGGTCCTGACTCGG--------------------------
>N brichardi NW 006272073.1:786316-1004250:102532-105897(-)
GAACGTCGTAGTGATGGACCCGGGCAGCTACAAGCTGAAACCGGTGGAAGCTGTGGCCAGATTGATCGGAGCCCC-CGGGTTTCTCCAAATAGTGAATTTGCCGAATACATTGGACAAAGTGATCAGATCCTCTGCTGCCAACACGAGCGTGGTCACGGACGTAACTCTGCTGATGTCCCAGGCTCACATGGGAGTGACTCTGTTTCGACAACAG-CGAGAAACTAGC-CG-TTTGCTGGCGGGGTTCGTTTA-CAAAATGTTAATCCCG-GAGGTG-CCCACGGGAA-CGAGATTCTTCAGAAAGTACAGAATCACGGATCAACGAGAAGCT--CAGCATGGCA-CGTACGACACAATAACCAACGGAGTACA-GTCTAC-CGTGCAC--AGCGAGGAATTCAGGCCCACGTCCAAAGTTGTGACCATGCAATTCGGCAG-TCTGCTGAGCGTG-ACGTGCCGTCGGTCGCCGTCGAC-CTCATC--ACGA--GAGAGCTAGAGATGGCCAGCACGGCCTGGGAACTGACGAGAATGTGCGAAGTCTTGCAATACTGCGCGGCTCAGCCCACGCTAATCGACAGAA-TCGCCCGGCAGACCAAAACGGCGGGCCGCGCGAACGGCTCGACTGTGTTGACCATGGCCGAGCTCACGTGTGGCATGGTGAACATACAGCCCGACACGTTCGCTT-GCGCTTTGG--AAAACGCAGGAGAGTGCTAGAGA-GCGAAGGCCC-AGAGGTTGTGATTATGGGCGAGAGTTATTTAGAATAGTGTCCCAGCAGCACTCTGG-TCAGGTCTCGCATAGTTACAGAGGACACCGCGCC-GGAGTTT-GCGGTGTACACCATGGACA-ACGAAAACGCGTCCGACGGTCACCA-ATTCGT-AATGAAAGAAGTAGCCACCACAGCTCTCTG-GGAACGGGCCTGCCTTTCGTGAAAGGGTCTCTGTCCAAGAGTC---------CACCAAGGTGAATTACATCAGGTGGCGGGCCGACGACAAGATACCCATCGTACGCGT-GGACGGCGTGCAAATGGAA-CACGGAGTAGGAACACGTCCACCGAGCACAAAGCCTTCTCCAATTCAGAGGGTTTTAAGTGGGAGTATTTCACGGTGGGGT-GCACCGCT-CCCGCCAATTGAA--TCCGT-ACACTTTGCTCGACACCAAAGACACGACGAGCTCAACTTCAAACACGTGGCGCAGAGGT-CGCCGTCCCACCTTTCTGCACAGATAGA-CGGGGCGGTGGGTCACGCTTCGTAGTCTTCACGCCGGGAATCCCAAGGACTGTTCACGAGCGAAGCTG-CAAGAGGTGGATTCTGATGACCGACACGGATCACCAGAGCAATTG-GCGAAGAAGACTGGCACGA-AGACCAACAACCG-CGTCTCTCTTGG-A-GTTTGACATGCGACATATGGTGATACCGC------------GACCGGTGGCTCGTGAGACCTAGGTTCGCGCTGTTC-AACTCCTCGGGCATGAACTCCATCGAG-AACGAAA--TAGCCCAAATCGGAAG-CGAGTTACTCGCGTTTTGGAAAACCACGCAAGCGCAAGCTTGTTTATCGACCACG--CGCTACTACACAGCCGGCATC-CGGGACATGTTTCAGAGAGTGGCC-GACATCTAGACTG-GTCCCTGTTAACCGATCCCATCTGCACGATTAAAGAAATGACACCGCAGGAGCG--TACGA--TCTTGGTACAATTGGAGGTCATAAACGGCGTGCTCTATTTCATGCAATCGTTGCCGAAAGAACCAACTCGGTTCTCCCCTACATGGTCGCGTT--------GCGGT-ACCCGATTCACCGCCAACGACATCGACTACTGC-AACATCATGTACTGGATAGTGTTGCCT-GTGGGAGCTAGGGTGTACCGACATGTTGCAGAGGGAGTTCC--CACGGTCAGATCACCGGTGTTTCTTTTCAAAGAGACGTGACAGATTCGTTCCCACCGCAGCAACGACGCGAGCTTTCACCCCACGTCTCGTCACGTACATGTGGGCTGTCAGGATACAAAAACTTACCGGCGTCACCAACTAC-CTTGCC-AAATTCCTCTTGGGCGTAC--ACTATAGCACTCTGTTGACTCGGTCATACAAGACCAC-TACGACACCAGGTATTATTCGGGTGTCGTATCTGATGTTCCGAGGTCTGCGATTTACCGGTTGCGG-GATTCGCTCATGCCAGAAGTCCATGCTGTACACC-TTGGGCACAGGGGTAATATGCAAACC-CCCCAGCC-ATAACACTCATCAACTGCTATCCGTGAACCAGTACTGCGAATCGACGATCATCCCAGATACGATGGACTCCCCGGGGTTATACATTTC-TAACATATACATGAAAGACT-TGCGAGGAGG--AGACGTTCACA--TAAGGTCCGTACGACGTGGTG-GTAGCGGA-CGCGTTTAACGGCTTCTGCC--CCGAAT-CCGACACTTCCTGCGGCGACCG-CAGACCTTACATTTTCACGA-CCGGTCGTTCGGAGAGATTACCTCTTCGTTCGACCCGAGGATG-CGGACGGAAGGT-TACAGTTGCATA-CCCACCT-TGCTTCACCCTTTCACTTCGGTCACGC-CATTCTCGCAGAGGTAGC-----GAGGAGA--GCAAGAGACTTTTCTGTAAAACCCAGCACGTCGTAGACTTAG-ACAAAGGCGTATTGGACGCCGTGCACGACCCCTTCAAGGACAC-GGTTGACAG-AGCCAGTGGAAACA--AACGGATTACGGACATCATG--CACAATTAGGAGTGGCTTTCTGTGGTAC--TTATGG-CGTGGG-CCTCACGTCGGATAAGAAACTCAAG--TT-----GAGCAATCTGGTCGATCGAC-TGGCTCCTAGAATCAGCGG-TACGGGGCTGTTTGCTAACAGCCCGGTTCACAGTG-CGTACCGGCTCATCACTCCTATATTCAACCGCATATTCGAGAGTATGCGATACTCGCG
>A limnaeus NW 013952515.1:485414-665789:63387-66782(-)
GGACCCCGTACGAATGGACCCGAGCGCCTATCACCTCAAGTCGGCGGAGAGCGTTCGCCAGTTGATTCGCAGTCC-CGATTTATTTATAAGGAAGCGTTTGCGAAATTTCTGGGAGAAAATCACCAAGAGTTCCGCCGCAGATAGCTCGATCACCATCGACGTCACGATGTCCATGTCGCAAGCTCACATGGGGATAGCTTTGTTTGCGCAGCAG-CGAGACACCAGT-AG-ATTGCTGGCGGCCTTCGTGTA-CAAAACCATGATACCGGGAGGTG-CCGCTGGGCA-CGAAATACAAACGAAAATACAGAATAACGGACCAGCGGGAAGCG--GAGCAGGGCA-CGTACGACACGATAACAAACGGCGTGCA-AACGCG-AGACTAC--GAGCAGGTGTACTCCCCGACGTCTCGCGTCGTAACGATGCAATTCGGTTG-CCTGTTGGGCGTT-GCGTTCCGTCGCACGCCGAGGAA-TTGATC--GCGC--GCGAGCTGGACAGGGTCAGCACCACGTGGGAATTGACGAAAACCATCGACGTTCTGCGCTACTGCGCGGCTCAGCCCACGCTCGTCGACAGGA-TCGTTCACGTGACAAAAAACGCAAGCAGGGCGATCGGCTCGATTGTCCTCGTCGTATCGGAGCTCCTGTGCGGTATGGTCAACATACAACCCGACTCGTTCCCCG-TCGCGATCG--AAAACGCCGGAGAGTACTGGCCG-GCGATAGACC-CGAGGTCCTGGTCGTAGGCGCGAGCTCTTTAAGATCATATCCCGCAGGGGCATAGG-TGCGATATAATA-------CAGGAGCAACACACA-CGAGTAC-GTCACGTACTCGTTGACGG-GCGAAAATCCGGATGGGGGTCACAT-GTACAC-----------GCTGCCGAAACGA--ACGGG-GGCGCGGGTCTGCT-----CGGAAGCGACGTGTTCCAAAGGACCACGCTCGGAGACAAGGTCAACTACATTGGGCGGCGGACGGGAAGTAAAATACCGATCGTTCACGT-GGACAATGTGCAGATGGAA-CACAATCGCGCGACACGTCCACCGAACACAAAGCTTTCAGCAACACCGAGGGTTTCAAGTGGGAGTATTTCACCGTGGGCT-GTAACGCG-CCCGCCAAGTCAA--CCCGATCCAACT-GCTGGCGTCTACCGAACGGACGAACTGAATTACAAACACGTGGCCAACCGAT-CGCCGAGTGTCGTTTCTACACAACAAGA-AGGCCATACGAGTGTCCGTTCGCAATTTGCACGCGGGCAGTCGCTTGGACTGTTTTCGACCGCAGTT--CAGCAGCTCAACAGTGATACGGGACGC-CGTGAAGCAAGAGGTTG-GCTCGCCCAATTGGAACGA-AGATAAACAACCG-CGTGTCTGCTGG-A-ATTCGACGCGCGAAACATGGTAACGCCCGACG---------GTGAATTGGGTTGTTAAACCGAGATTCGTGTTGTTC-AACGCGTCCTCCATGAACAGCATAGAG-AACGAAA--TCGCGCAAACGGGAAG-CGAGCTGTTGTCTTTTTACGGAAACGCGTTAACCGAGTTCTGTTCATTGAAAAGGGCCTGTCGGTCTCGGAC-------GCCACAAAGATCGCGGGGGTGGAC-GACCGGTCGACTG-GCTGTTGTTGTCAGACCCGGTGTGCGCTATTAAGGAGGTGACCGATGACGAACG--CGGTA--TACTTTTTCGTTTGGAACCCGTGTCCCATATTCTCTGATTGGGGAAATCGCAGGTGATCTGCGCAATTCCGTGTTCGGTTACATGCCCGCGTTCAA-----ATGGT-ATCCGGTTTAGTTTCGAGGAGGTTTTGTATTGT-AATTTTATGTATTGGGCGCTCCTTCCC-GTGGGTGCCAAACCATACGTGAACTATAACGAACGAACTCGCGCGTCGGATACCTCATAATGTGTGTTTTCTAAGGGATGCCTCTTTTTTCAACCGACAGC-GATTCCGCGCGCGGTTTCGCGAGAGATGTCGTGACGTACATGTGGACCGTTAGACTTAAATACGTCGGAGCGCTTACGAATAAA-ATCGCA-GCGTTGCTCATGTGCGCGC--ACTACGGAACCTGGCTGTTGCCGTGATTCAGAAACAC-TACGACACGAAGTATCACTCGGGTCTCGTATCTGATGTTCAGGGGTATTCGGTTCACGGGTTCCGG-CGTTCGCTGATGCCAGAAAGCCACGCTGTACACG-CTGGGAACGAGTATGACGTGCGCGCC-AACGGGCA-ATAACACCCATCAAGTGCACACCATCAACCAATGTTGCGAATCGACCGTGATGCCCGAGACGTTGAACTCGCCCGGTTTGTATATACC-CAATATTTACATGAAGGACGTTGTGGGTTT---CGAGGTGAACG--TGCGGTCCTCTCGACATGGTT-ATCGCGGA-TGCGTTTAACGGATTCTGTC--CCGAGT-CGGACACCGCCAGCGGTTTTCG-AAGACCGTATCTGTTCACGG-CGGGTCGCTC-GTGCGCTTACGTGGCCGCCAGACGAGCTGATG-AAAATTCCGGCG-TTCTGTTGTATC-CCCACCT-TGCTTAGACCCTTTGGCGCCGTCCTGAGTACGGGGGCAGA-----------ACGGAGA--GTAAGACGCTGTTTCAACAAACGCAACACGCGGTCGACCTCG----ACCGAGCCATGGATCGCATCGGCGACCCCTTCAGGGACAC-GATGGAGCG-CGTGAACAACAACGCTA--GAACTACGGATATTATG--AGTAATTAGGCATGGCTTTTTGCGGTAC--TTACGG-CGTAGG-GATGACCTCGGACAGCACGCTGATG--CG-----GGAAACGCTGGCCGACAGAC-TCGCGCCGCGGATCAGCGG-AACGGGTTTGTTTGCCTGCACCCCGATCGACGCTA-CGTATCGCGTGGTTTCTCCGATATTCGAGCGCATCTTTACGAACAACGCGTATTTTCG
>A limnaeus NW 013954012.1:0-54692:41040-44426(-)
GGACCCCGTGCGAATGGATCCGACCTCTTATCACCTCAAGTCGGTGGCGAGCATCCGCCAGTTGATTCAAACTCC-CGATTTATTTACAAGGAAGCGTTTGCGAAATACCTGGGAAAAAATCATCAGGAGCTCGGCCACAAACAGCTCGATTTCAATCGACGTGACGATGTCCGTCTCGCAAGCTCACATGGGTATAGCTTTGTTTGCGCAGCAG-CGAGACACCAGT-AG-ATTACTGGCGGCTTTCGTGTA-CAAAACCATGATACCGGGAGGTA-CCGCTGGGTA-CGAAATACAAACGAAAATATAGAATCACCGATCAGAGAGAAGCG--CAGCAGGGCA-CGTACGACACGATAACGAACGGGGTGCA-AACGCG-AGACTAC--GAGCAGGTGTATTCTCCGATTTCCCGCGTTGTGACGATGCAATTCGGGTG-CCTGTTGGGCGTT-GCGTACAATCGCAAGCCGAAGAG-TTGATT--GCGC--GCGAGCTAGACAGAGTCAGCACCACGTGGGAACTGACGAAAASCATCGACGTTTTGCGCTACTGCGCGGCTCAGCCCACTCTCGTAGACAGGA-TCGTTCGCGTGACAAAGAACGCAAGCAGGGCGATCGTCTCGATTGTTCTYGTCGTGTCGGAGCTGCTGTGCGGTATGGTGAACATACAACCCGATTCGTTCCCCG-TCGCCATCG--AGAACGCCGGAGGGTTCTGGCCA-GCGACAGACC-AGAGGTCTTGGTCGTAGGCGCCAGCTCTTTCAGATTATATCGAGCAAGGGCATGGG----TGTGCGACATAA----CGCAGGAACYACGTCACGAGTAC-GTCACGTACTCGTTGACGG-GGGAAAACCCGGACGGCGGTCACAT-GTACAC-GRTGCACGAG-----CGAACGGCGCCTCCG-------------CCGGTCTGGGAAGCGACATGTTTCAAGAGACGACGCTCGGCGACAAGGTCAACCACATTAGGCGGCGGGCAGATAGTAAACTACCAATCGTCCACGT-GGACAACGTACAAATGGAG-CATAATCGCACGATACATCCACCGAACACAAGGCTTTCAGCAACACCGAGGGTTTCAAGTGGGAGTATTTCACCGTGGGTT-GTAGCGCG-CCGGCCAAGTCAA--CCCGATCCAGCT-GCTGGCGACGACCGAACAGACGAGCTGAACTACAAACACGTGGCCAAACGGT-CACCGAGRGTCGTTTCTACACAACAAGA-AGGCCAGACGGGTGTCCGTTCGCAATTTACACGCGGGTAGTTGCGCCGATTGTTTTCGAGCGTAGTT--CAGCTGCTCGATAGTGATCCGGGAC---GGTGACTCGAGAGACTG-GCATACCCCACTGGAACGA-AAATAAACAATCG-CGAGTCTGTTGG-A-ATTTGACGCGAGGAATATGGTGACGCCCGACG---------AAT---TGGACGGTAAAGCCGAGATTCGTGTTGTAC-AACGCGTCCTCCATGAACAGCATCGAA-AACGAAC--TCGCGCAAACGGGKAG-CGAGCTGTTGTCTTTTCGTGGAAACGGTTTGACCGAATTATCTTCATAGAAAAGGGCCTCTCGATATCGAAC-------GTCACAAGGATCGAGGGGGTGGAT-GACCGGTCGACTG-GCTGCTGCTGTCGGACCCGGTGTGCGCCGTAAAGGAGGTGACTGCCGACGAACG--CGGTT--TACTTGTTCGTTTGGAACCTATAACCCGGATTCTCTGATTGGTGAAATTTCHGGCGATTTGCGTAATTCCGTGTTTGGTTACATGCACATGTTGTGACA--ACGGT-ACCCCGTTTAGTTTCGAGGAAGTTTTGTATTGT-AATTTCATGTACTGGGCGCTCCTTCCC-GTTGGTGCTAAACCGTATTACAATTCTTCTAAACGAGCTCTCACGTCGGATACCTCGTAATGCGTGTTTTCAAAGGGACGCTTCTTTTTTCGACCAACGGC----TCAGAGTCCGGTTTCGCGAAAGAAGTCGTGACGTACATGTGGACCGTGAGATTGAAATATATTGGCGCGCTGACGAATAAA-ATTGCC-GCGTTGCTCATGTGCGCGC--ACTACGGAACCTGGCTGTTGCCGTGGTTCAGAAATAC-TACGATACAAAGTACCACTCGGGTGTCGTATCTGATGTTCAGAGGTATCAGGTTCACCGGCTCTGG-AGTTCGCTGATGCCAGAAGGCCACGTTGTACACG-CTGGGGACGGGTATGACYTGCGCGCC-CACGGGCA-GCAACACCCATCAAGTGCACACCATCAACCAGTGTTGCGAATCGGTCGTGATGCCCGAGACGTTGAACTCGCCCGGTTTGTACATACC-CAATATTTACATGAAGGACGTT---GTGGGTTTCGAAGTGAACG--TACGATCCTTTAGACATGGTT-ATCGCCGA-TGCGTTTAACGGATTCTGCC--CGGAGT-CGGACACCGCCAGCGGATTTCG-AAGACCATACGTTTTTACAA-CGGGTCGCTC-GAGCGCCTACGTGGCCGCCAGACGAGCTAATG-AAAACTCCAGCC-TACTGCAGTATC-CCCACCT-TGCTCAGATCGTTTGGCGCGGTCCGGA---------CGTGTACGGTAACCGACTGAGA--GTAAGGCGCTGTTTCAACAGACGCAATACGTGGTCGACTTAG----ACCGGGCTCTAGATCGCATCGGCGACCCTTTCAAGGACAC-GGTGGAGCG-CGTGAACGGCAACGCTA--GAACCACGGACATTATG--AGCAATTAGGCGTGGCGTTTTGCGGTAC--TTACGG-CGTGGG-GATGACCTCGGACCACACGCTAATG--CG----AGGAAACGTTGGTTGACAGAC-TCGCTCCGCGAATCAGCGG-GACYGGGTTATTTGCCCGTACACCCATCGACGCCA-CGTATCGCGTRGTCACGCCGATTTTCGAGCGCCTTTTTGTAAACAACGCTTATTATCG
>N furzeri NW 015444086.1:0-176335:17099-20479(-)
GAGCGTGGTGACACTAGACACGGTTGGCTATACGCTGAACCAGGTAGAACTTGCATCTAGACTAATCGGAGCGCC-CGGCTTCCTCCAAACGAGGACTTTGCGAATTTCATTGGAAAAGTTAATTAGAGCCTCCGCCACGAACACCAGCATCGTAACAGACGCGGTTGTCATGATGTCCCAAGCCCACATGGGTGTAGCTCTGTTCAGACAACAG-AGAGACACGAGT-CG-TTTGTTGGCAGGATTCGTGTA-CAAGACCATGGTTCCG-GACGTG-CCCACCAGTA-TGAAATTCGTCAAGCGCTACAGAATCACGGATCAACGCGAAGCT--CAACACGGTA-CATACGACACGATCACCAACGGCGTGCA-GTCAAA-GGAATAC--AGTCAGGAATTCAAACCCAAATCTAAAGTTTTGACTATGCAATTCGGCTG-TCAACTACACATC-ACGTGCCATCGGTCGCGAAAGAG-TTGATA--ACGA--GAGAACTGGACCGAGTTAGCACATCCTGGGAACTCACCAGAACCCTAGAAGTGTTAGAATACTGCGCCGCTCAGCCTACGCTGATCGACAGGA-TCATTCAGAAAACGAAACACGCCAACCGTGCGAAAGACTTGACAGTGTTGATCATGGCCGAATTGACGTGTGGCATGATCAACTTGCAACAAGAGTCGTTTCTTT-GCTTGTTAG--AAAATGCAGACAAGTACTAGAAA-GCGACGAGCC-CGAAGTTGTGATAATGGGAGATAGTTATTTCGAATCATCTCACAGCACCATCCCGG----GTCATTGTATATCGAATGAAGAAACAACGCC-GGAGTTC-ATCACGTACACGATAGATA-ACGAACGGTCGACCGGAGGTCACGA-ATTCAC-GATCAAAGAGCTTCCCAGCATCGGTACACA-GGTTCGGGTCTGCATTTCGTTGACGGCTCTGGGTCCAACAACCCAACCATACAATGCGAGTCAAATACATCCGGTGGAGGCTCAACACTCGTGTGCCCATCGTACATGT-TGACAGCGTGCAAATGGAA-CACGGAATCGTAACACGTCTACCGAACACAAAGCCTTCTCCAACGTCGACGGTTTCAAATGGGAGTACTTTACAGTGGGCT-GCACATCT-CCGGCCAACAGCA--ACCGT-ACGCGTTGCTGAATACGGGCGATAAGACGAGCTCAACTACAAGCACGTAGCACTAAGAT-CGCCGTCGTACCTTTCTCCATAGATAGA-TGGCGCTGTAGGTCGATATGCGTACCCTGCACGCAGGTAACCCGTCCGATTATTCACCAACGTAGCTA-CAGGAAGTGGACGCTGATGAGACGCAT-AATCACCGCCGACCTTG-GCAAACAAGATTGGTACGA-AGACAAATAATCG-CTGCACTATTGG-A-ATTTGACCCGCGTAACATGGTGGTGCCCGTCATCGG-----ATGAAATGGTTCGTAAGACCTAGAATCACACTGTTC-AATTCCTCCGGTATGAATTCTATAGAA-AATGAAC--TGGCTCAGATTGGAAG-CGAGTTACTGTACATTCTCCGCCTAGCACAAGCTGACTGCTATTCGTCGATTTGA--CGTTGTA-CACGGC-GACATC-GAGATGATCGCCCAGAGATTGGAC-GAAAAATAGACTG-GTCTATGTTTGCAGACCCCATAGCTACAATCAAAGAGATTGCGCCGCAAGAACA--GACTG--TGCTAAATAAAGTGGAGATATTCCACAATGTGACCTATTCCAAGCAGTTGTCGGTAAAAGAAACAATTCGATATTTGCGTACATGTCCGCAGTCCGATA--CCGGT-ATCCACTTCACGGTGGAAGAATGCGACTACTGT-AATATTATGTACTGGTTCTTCCTACCC-GTGGGCGCAAGGGTATACGGCTGATCTCCATAGAGAGTTCACTAACCGTGTGATCCCAGGTGGTGGTTTACAAAACGACCTCACGGCTTTGGGCCTACATCGTGAACGATATCGGCTTTCACAAAACGAATTGTTACATACATGTGGGCTGTTAGGATAAGAAAACTTACACGCGTAAGCAATACT-CTCGCT-AAGCTTCTATTGGGACTTC--ATTACAGCACGCTATTGTCGCAGTGATCCAAGAACAT-TATGACACAAAGTATTATTCTGGTATCTTATCTCATGTTTAGAGGTTTGCGATTCACTGGGTGCGG-AATGCCATGATGACAAAAATCTGCTTTGTACACA-TTGGGAACGGGAATGATTTGCAAACC-GTCTAGTC-ACAACACACACCAGGTTACCTCCATTAATCAATGTTGCGAATCTACAATCATACCCGAAACTATAGACTCGCCCGGATTGTACATCCC-GAACATGTACATGAAAGACC-TGAGAGGAGC--CGACGTGCACA--TAAGGACCCTTCGATATGGTG-ATAGCGGA-TGCGTACAATGGCTTCTGTC--CCGAAT-CAGATACCGCTAGCGGGTACTA-TAGACCTTACATTTTTACAA-CCGGTCGCTCCGAGCGACTTCGGCCTCGCTAGATCCTAGGATG-AGAACAGAAGGC-TACACTTGTATG-CCTACGT-TGCTTCGACCGTTTTCATCGGTCTCGC-CTGCCTAGTAGATTCGGC-----GAAGAAA--CTAAGAAACTATTTTGTAACACTCAGCACGTGATCGAACTGG-ACAAAGGCGTCCTGGACGCCAACACAGATCCTTTCAAAGATAC-AGTCCTAAG-AGCCAGCGGTGATA--AACGCATCACCGACATTCTG--CACAACTAGGCGTCGCTTTTTGCGGTAC--TTATGG-CATCGG-GCTAACGTCTGACAAGAGGCTCAAG--TG-----CGAGAATCTAATCGATAGAC-TTGCGCCGAGAGTCAGCGG-CACCGGGTTGTTTGCTTGTAACCCGATTAACA----ATTTCCGTGTCATCACGCCTGTGTTCACGCGAGTGTTCAACAACACGCGATATTCGCG
>N furzeri NW 015448848.1:0-49272:10063-12207(+)
GAGCGTGGTGTCGCTGGATTCGGTCAGCTATAGGCTGAACCAAGTAGAACTCGTATCCAGACTAATCGACGCACC-TGGTTTCCAACCAACGACAACTTAGCGAACCACATTG--TAAGTTAATTAGAGCCTCCGCCACGAACACCAGCATCGTAACAGACGCCGTTGTTATGATGTCTCAAGCTCACATGGGTGTATCTTTGTTTAAACAACAG-AAAAACTTAAGT-CG-TTTGTTGGCCGGATTCGTGTT-CAAGACCATGGTTCCG-GACGTG-CCAACCGGTA-TGAAATTCGTCAAGCGGTACAGAATTACGGATCAGCGGGAAGCT--CAACACGGCA-CGTATGATACGATCACCAACGGCGTGTA-GTCCAA-AGAATAC--AGTCAAGAATTTAAACCCAAATCCAAGGTTCTGACTATGCAGTTCGGCTG-TCAACTAAACATC-ACGTGTAGTCCGTCACGAAAGAG-CTGATA--GCGA--GAGAGCTAGATCGAGTTAGCACATCCTGGGAACTCACCAGAACCCTAGAAGTGTTGGAATACTGCGGTGCTCAGCCTACGCTGATCGACAGGA-TCGTTCATAAAACGAAACACGCCAGCCGCGCGAAAGGCTGGACAGTGTTGATCATGGCCGAATTGACGTGTGGCATGATCAACTTGCAACAAGAGTTGTTTCTTT-GCTTGTTAG--AAAATGCAGACAAGTACTAGAAA-GCAACGAGCC-CGAAGTTGTGATAATGGGAGATAGCTATTCCGAATCATCTCACAGCACCACCCCGG----GTCATTGTATATTAAACGAAGAAACGACGCC-GAAGTTC-ATCATGTACACGATAGATA-ACGAACGGTCGACCGGAGGTCACGA-ATTCAC-GATCAAGGAACTCCCCAGCATCGGTACAC-TGGTTCGGGTCTGCATTTCGTCGATGACTCTGAGTCCACCAACCCATCCATACCATGCGAGTCAAATACATCCGGCGGAGGTTCGACACTCACGTGCCAATCGTACATGT-TGACAGCGTGCAAACGGAA-CACGGAATTGCAACACGTCTACTGAACACAAAGCCTTATCCAACGTCGACTGCTTCAAATGGGAGTACTTTACAGTGGGCT-GCACATCT-CCCGCCAACAACA--GCCGT-ACACGTTGCTGAATACAACAGATAAGATGAGCTCAACTACAAGCATGTAGCACTAAGGT-CGCCATCGTACCTTTCTCCACAGACAGA-TGGTGCTGTAGGTCGAT------------CACGCGGGTAACCCGCGCGATTATTCACCAACGTAGCTA-CAGGAAGTGGATGCTGATGAGACGCAT-CATCACCACCGGCTCTG-GCAAACAAGACTGGTACGA-AGACCAATAACCG-CTGCCCTATTGG-A-ATTTGACCCGCATAACATGGTAGTGCCGA------------GCGAAATGGATCGTGAGACCCAGAGTCGCACTGTTC-AATTCCTCCGGTATGAATTCTATACAA-AATGAAC--TGGCTCAGATTGGAAG-CGAGTTACTGTACATTCTCCACATAGCACAAGCTGTCTGCTATTCATCGATCGGA--CGTTGTA-CACGGCTGGCATC-GGCATCATCGCCCAGAGACTGGAC-AAAAAATAGACTG-GTCTATGTTCGCAGACCCAATAGCTACAAAGAAAGAGATCACCTCGCAAGAACA--AACCG--TGCTAAATAAAGTGGAGATATTACACAATGTAACCTATTCCAATCTGTTGTCGGTAAAAGAAACATTTCGGTCTTTGCGTATATATCCGCAGTCCGAGA--ACGGT-ATCCGATTCACGGCAGAAGAATGCGACTACTGT-AATATCATGTACTGGTTCTTTCTACCC-GTAGGCGCAAAGGTGTA----------------------------------------------------------------------------------------------------------------------------------------------------------------------------------------------------------------------------------------------------------------------------------------------------------------------------------------------------------------------------------------------------------------------------------------------------------------------------------------------------TGAGAGGAGC--CGACATACACA--TAAGGACCCTTCGATATGGTG-ATAGCAGA-TGCTTACAACGGCTTCTGTC--CCGAAT-CAGACACCGCCAGCGGGTACTG-GAGACCCTACATTTTTACAA-CCGGTCGCTCGGAGCGACTTCGGCCTCGCTAGATCCTAGGATG-AGAAAGGAAGGT-TACACTTGTATG-CCTATGT-TGCTTCATCCGTTTTCATCGGTCTCGCTTCATCTAGTAGACTCGGC-----AAAGAAA--CTAAGAAGCTATTTTGTAACACTCAGCACGTGATCAAACTGG-ACAAAGGCGTGTTAGACGCCAATACGGATCCTTTCAAAGATAC-GGTCCTAAG-AGCTAGCGGAGATA--AATATATCACAGACATTCTG--CACAACTAGGCGTCGCTTTTTGCGGTAC--TTATGG-CATCGG-GCGAACGTCTGACAAGAGGCTCAAG--TG-----TGAGAATCTGATCGATAGAC-TTGCTCCTAGAGTTAGCGG-CACTGGGCTGTTTGCTTGTAACCCAATTAACA----ATTTCCGTGTCATCACGCCTGTGTTTACTCGAGTGTTCAACAACACTCGATACTCGCG
>M albus NW 018128364.1:26738-149662:56356-57222(+)
GAGCATGGTCAACATAGATTCCGGCAGCTACAAACTAAAAACATTGGAGGTCGTCAAACTTCTGAGCAAGGCTCC-CGAGTTTATCCGTCGGATATGTTCGCTTCGATCGTCGGACAGAGTTCTTAGGCCGTCTGCGGTGAACAGTTCCGTGTCGGCCGAAGCGGTGGTGAAAGTCTTACAGGCGCACATGGGACTGTCTCTCTTCAGGCAACAG-CGAGAGACCAGC-CG-TCTGCTCGCGGGCCTGGTGTA-CAAGATGCTGATCCCG-GAAGTG-CCAACGGGCA-CGCGTTTCTGTAAAAAGTACACCATCACGGATCAGCGCGAAGCT--CAGCGGGGCA-CCTACGACACGGTCAACAACGGGGTCCA-GAGCAG-AACGTAC--AGTCAGGTGTTCACGCACACCTCTAAAGTGGTCACGATGCAGTTCGGTTC-CTTGCTGGCTATC-ACGTACCCGAGGCGGCCGAGGAG-TTGATA--CGAC--GAGAGCTGGAGCGCGTGAGCACGGCGTGGGAGCTGACCAGGACCATCGAGGTGCTGCAATATTGCGCGGCTCAGCCTTCGCTCACGGACAAGG-TCGTGCAAAAGGT-----CGCCCGGCGGTGCGAAAAACTGGACAGCCTTGACGATGTCCGAGCTCATGTGCGGGATGCTGAACGTGCAACCGGACGCGTTCGTCT-GCGTGCTGG--AGAACGCCGCAGGGCGCACACGA-GCGACGGCCC-CGAAGTGATCGTGATGGGCGACACTTGTTTCGGGTGATATCTCAG----------------------------------------------------------------------------------------------------------------------------------------------------------TTTACGAGCGAATCCAGCTTCGCGACCGCTCCTTCGAAATGAGAGTGAACTACATTCGGCGGCGGGACGCAAGCATGATTCCTATCGCGCACGT-GGACGGGGTGCAGATGGAG-CACAGCACCGGGAGACGTCCGTCGAGCACAAAGGTTTCTGCAACAACGAAGGGTTCAAGTGGGAGTACTTCACCGTCGGCT-GCACGGCT-CCGGCGAGGTCTC--GGCTTCCAACGT-GCTCTCGTCCACGGACGCGAGGAGATCAGCTACAAGCAGCTGGCCCTGCGCT-CGCCCTCTATCGTACCTGCACCGACAGA-CGGGTCCGTGGGTGACTCTGAGGGAGTTGCACTCGGGAAATCCCGCCGACTGTTCGGGAACGCAGCTC-CAGGATTTGAACGCTCCTGAGAAAT---GATCACCAAGGGCCCTC-GCGCACACAACTGGTACAA-AGATTAAAAACCG-CGTCGCTGCTGG-A-GTTTGACACGCGCAACATGGCGATTCCCG------------GAAGAATGGACCGTGAGGCCCAGGGTGGCTCTGTTC-AATTCATCGGCGATGAACTGCATCGCC-AACGAAA--TCGCTCAGATCGGCAG-CGAGCTGCTCGCGCTTCGGGACTCGGACCACGCGAAGACCTCTTTCTGAACGACG--CGCTGAATTACGAC------------------------GATTGGAC-CAAGAGCAGACTG-GTCGTGGCTGGCGGATCCCATATGCGCGGTTAAAGAAATTACGGCGAATGAGCG----CCGCGTGTTGTGTCAATTAGAAATGATCAACGGCGTGTTTTATTCAAAGGCGTAGTAGGAAACAGGAAAAATTCCGTGATCGCGTCCATGCCTGCGTGTACTCC--GCGGT-ACCCGGTTTACGTTAGACGACATCGACTATTGT-AACCTGATGTATTGGATCCTCCTGCCG-TTAGGGGCTCGCGTGGANNNNNNNNNNNNNNNNNNNNNNCT--CTCCGCCGCCTCACCGGTGCGTCTTTTCTAAGGGACGCGAGCGATTCGAACCCATCGCGGGGACGGCAGAGGATTTCACCGCAATTCTCGTCACATACATGTGGGCGATCAGAATCGCTAAGATCTCCGAGATCGGCAACTCT-TTGGCG-AAGGCGTTGCTAGGGATGC--ACTACAGCACCCTCTTGGTCCAGTGGTCCGGGATCAC-TACGACACATCTTATTATTCGGGTGTCGTATCTGCTCTTTAGAGGCGTGCGTTTCACGGGCTGCGG-GATTCTCTGATGCCAAAAATCCGCAATGTACGCG-CTAGGCACGGAGGTCTTGTGCAAACC-CACGGCGA-ACAACACTCACCAAGTGCACACCGTGAACCAGTACTGCGAGTCCGTCGTGATCCCGGAGACGCTAGAGTCGCCCGGGTTGTACATCCC-AAACCTGTATATGAAAGACG-TGCGCGGCGG--CGACGTTATCC--TACGATCCCTACGATATGGGG-ATCGCCGA-----------------------------------------------------------------------------------------------------------------------------------------------------------------------------------------------------------------A--GCAACGTCTTATTCGGCGAGGTGCTTCACATTCAGGATTTCG-AGAAGACCGCGCTAGAGCCCGTAAAAGATCCCTTCCACGACAC-TATGGAGAG-AGCGAACGGACGTA--AGCGTTCCACGGAGGTGATG--ACCAACTCGGAGTGGCCTTTTGCGGTAC--TTACAG-CATCGG-TCTAAATTCGGACAAGAAACTGATG--ACGC--CGGAGCCTTTGGCCGAGAGGC-TCGCCCCGAGGATCAGCGG-CACGGGCGTGTTCGCCTGTAACCCCGTGCGGACTA-CGGCN-----------------------------------------------------
>M albus NW 018128371.1:0-165994:159303-161378(-)
G---GTAGTAACAATGGACCCCAGCAGCTACACGCTGAAACCGCTGGAGGCGGTCAGGCGGTTGGTGAAAGCGCC-CGATTTCCTCCGAACGGCGCGTTTGCCGAGTATATGAGACAATATAATCAGAGCCTCGGCCAACAACAGTTCCGTTGTGGCAGACGCCACTGTGGTGATATCGCAGGCTCACATGGGAGTCACTCTGTTTAGACAACAG-AGAGACACGAGC-CG-CCTACTCGCCGGCTTTGTGTA-CAAGATGCTGGTCCCG-GAGGTG-CCCACGGGCA-TGAGATTCTGCCGACGCTACAGGATCACAGATCAGCGCGAGGCT--CAGCAGGGCA-CCTACGACACGGTCGGCAACGGCGTGCA-AACCAA-AGAGTAC--AGCCAAGTGTTTCAGCATACGTCCAAGGTGGTCACGATGCAATTCGGGAG-CCTCCTGAGCATT-ACGTGCCCTCGGTGGCCTTGGAT-CTGATC--AGCA--GAGAGCTAGAACGGGTCGGCACGTCGTGGGAGCTGACCAGGACCATCGAGGTGCTCAGATATTGCGCCGCCCAGCCCACCTTGACGGACAGAG-TGGCGCAAAGGACCAAGACATTCGGTCGAGCGAGAAACTGGACTATAATGGTCATGGCGGAGCTCACGTGCGGCATGATCAACATACAGCCCGACTCCTTTGTCT-GCGCGCTGG--AAAACGCCGGAGGATGCTGGGGA-GCGACAAGCC-TGAAGTCGTGGTCATGGGCGACACCTGTTCCGCGTCATCTCCCAGAGAAGCTCCAGATATGGTCTCAGATTGTCAGCGAGGACACCACCCC-GGAGTTC-TCCGTGTACACCGTGGCCA-ACGAGAGGACGGGGGGAGGCTACGA-GTTCAC-CATGCAACAGGTCACCAGCACAC-TCTGGGTGACAAGGATCTACCCTTCACCAACGAGTCGGCCTTCGGGACCGCTCGATCGACATGAAGGTAAACTACATTCGGAGGAGGCCCCACGACAAGATCCCCGTTGTGCATGT-GGACGGGGTGCAGATGGAG-CACGGAACAGAGACACTTCCACCGAACACAAAGCCTTCTGCAACGCCGACGGCTTCAAGTGGGAGTACTTCACGGTCGGCT-GCACGGCG-CCCGCCAGATCAA--CCCGTCGCACGT-GCTCTCCGCGACCGACTCGAGGACATCAACTACAAGCAGCTCGCCCGGCGAT-CGCCCTCCCTCGTACCTGCACCAGTAGA-CGGGGCGGTCGGTCACTCTTCGGAGCCTGCATCCCGGCAACCCGAAGGACTGTTCTCGAGCGCCGCTG-CAGGACGTGAACGCTGATGAGAGACGC-CGTTCCCGTAGAAACTC-GCGCACAAGACTGGTACGA-AGATAAAGAACCG-CGTCCGTACTCG-A-GTTCGACGCCCGCAACATGGCGGTGCCTCCCGCCGGACGGTGAGCGCTGGGTCGTCAGACCCCGGGTGGCTCTTTTC-AACTCGTCGCCCATGAACAACATTGAC-AACGAAA--TAGCTCAGATCGGCAG-CGAGCTGCTCACGCTTCGGGATACCGAGCACGCCAAGACTTGTTCATCGAACAAG--CGCTCCATTACGAGCGGCATA-CAGTCGATGATTGAGAGACTGGAC-CAAGGGGAGGTTG-GTCTTGGCTAGCCGACCCCATTTGCGCCGTGAAGGAG-TCACCCCGGAGGAGCG--TACCG--TGCTGCTGCAATTGGAGGTGATGACCAGTCTGATCTGTTTAAGGGCATAGTCGGGAGCAGAAACAACTCCGTGATAGCCTCTATGCCCGCGTG------------T---------------------------------------TCA---------TCGTCCTCCCG-ATAGGAGCTCGAGTGTACGCGCAGCCTACCGAACGAGTTCT--CACGGTCGTTTGAACGGTGTGCCTTCTCCAAGGGACATCAGCCATTCGAGCCTACCGCTGCACCGACGCCGGATTCAGCGAGACGTCTGGTCACCTACGTGTGGGCGATCAGAGTGCAGAAGCTGGCGGGCATCAGCAACAAC-CTGGCC-AAGGTCTTGATGGGGCTAC--ATTACAGCACGCTGTTGACGCAGTCATACAGGATCAC-TACGACACCAAGTACTACTCGGGTGTCCTACCTGCTGTTGAGAGGCGTGCGTTTCACGGGATGCGG-CGTTCCCTCATGCCAAAAGTCCGCTCTGTACACG-CTGGGCACCGAGATCGTCTGCAAGCC-CACGGCTC-ACAACACGCACCAGGTGCACACCGTCAACCAGTACTGCGAGTCCGTCGTGATACCGGAGACCCTGGAGTCCCCCGGAGTGTACATGCC-CAATCTGTACATGAAAGACG-TACGCGGGGG--AGACGTGCACA--TGCGGTCCCTTCGACGTCGTG-GTCGCAGA-CGCGTACAACGGGTTCTGCC--CGGAGT-CCGACAGCGCGAGCGGCTACCG-CAGACCTTACATCTTCACGA-CCGGTCGCTCCGAACGGCTACGGCACCGTGGGACCCTATGATG-CGAGCCGAGGCG-TACACGTGCATG-CCGACTC-TGCTCCGTCCGTTTAGCTCCGCCTCGGGCACCCCGGCAGACACCACCACCAGAGGAGA--GCAACAAGCTCTTCTGCAACACCCTTCACATGGTCGAGTTCG-AGAAGGGCGTGCTCGATCCCATCGGAGATCCCTTCAAGGATAC-AGTCGAGAG-AGTGAACGGAGATA--AGCGCACCACGGACATAATG--CAGCCCTGGGAGCGGCCTTCTGCGGTAC--TTACGG-TATAGG-ACTGACGTCTGACAAGAAGCTCATG--TG--ACGGGAAAGCCTGGTCGACAGGC-TGGCACCAAGAATCAGCGG-CACGGGCATATTCGCCTGCAACCCCGTGCAGACCA-CCTCTCGCCTAATCGCTCCCATTTTTAACAGGATCTTCGAGAGCACCCGGTACTCTCG
>M albus NW 018128515.1:0-51141:17838-18849(-)
------------------------------------------------------------ATTGG-----------------------------------------------------------------------------------------------------GGTGGAGGTGTCGCTAG----------------------------ACAG-AGAA--------------CACTC-----CTTTGTG----------------------------------------------------CAATACAGGCCCACTGAGAAACACAA--------------------------------------------------------------------------------------------------------------------------------------------------------------------------------------------------------------------GAAGTGC------------------------------------------------------------------------------------------------GCGGGGCT-----------------------------------------------------------------------------------------------------------------------------------------------------------------------------------------------------------------------------------------------------------------------------------AAAGATC---------------------------------------------------------------------------------GACCCCCGTT-----------------------------------------------------------------------------------------------------CATCCGGCT-------CG-ACCGCCAGATCAA--CCCGTCGCACGT-GCTC-------------------------------------------------------------------CACCAGTAGA-CAGGGCGGTCGGTCACTCTTCAGAGCCTGCACTCCGGCAACCTGAAGGACTGTTCACGAGCACCGCTG-CAGGACGTGAACGCTGATGAGAGACGC-CGTTCCCGTAGAAACTC-ACGCACAAGACTGGTATGA-AGATAAAGAACCG-CGTCCATACTCA-A-GTTCGATGCCCGCAACATGGTGGTGCCTCCCGCCAGACGGTGAGCGCTGGGTCGTCAGACCCCGGGTGGCTCTTTTC-AACTCATCGCCCATGAACAACATTGAC-AACGAAA--TAGCTCACATTGGCAG-CGAGCTGCTCACGCTTTGGGATACTGAGCACGCCAAGACTT---------------------CATTACGAGCGGCATA-CAGTCAATGATTGAGAGACTGGAC-CAAGGGGAGGTTG-GTCTTGGCTAGCCGACCCCATCTACGCCGTGAAGGAG-TCACCCCGGAGGAGCG--TACCG--TGCTGGTGCAATTGGAGGTGATGAACAGTCTGATCTGTTTAAGGGCATAGTCGGGAGCAGAAACAACTCTGTGATAGCCTCTATGCCCGCGTGCGGACC--ACGGT-ACCCGATTCACCTCGGACGATGTGGATTATTGC-AATCTCATGTACTGAATTGTCCTTCCG-GTAGGAACTCGAGTGTA--------------AACGAGTTCT--CACGGTCGTTTGAACGATGTGCCTTCTCCAAGGGACATCAGCCATTCGAGCCTAACGCTGCACCGATGCCGGATTCAGCGAAACGTCTGGTCACCTACGTGTGGGCAATCAGACTGCAGAAGCTGGCGGGCATCAGCAACAAC-CTAACC-AAGGTCTTGATGGGGCTAC--ATTACAGCACGCTGTTGACGCAATCATACAGGATCAC-TACAACACGAAGT----------TGCACTACCTGCTGTTCAGAGGCATGCGTTTCACGGGATGCGG-CGTTCCCTCATGCCAAAAGTCCGCTCTGTACACG-CTGGGCACCGAGATCGTCTGCAAGCC-CACGGCTC-ACAACACGCACCAGGTGCACACCGTCAACCAGTACCGCGAGTCCGTCATGATACCGGAGACCCTGAGGTCCCCTGGGGTGTACATGCC-CAATCTGTACATGAAAGATG-TACGCGGGGG--AGACGTGCACA--TGCGGTCCCTTCGATGTCGTG-GTCACAGA-CGCGTACAACGGGTTCTGCC--CAGAGTAACGACAGTGCGAGTGGCTACCG-CAGACCGAACGTCTTCACGA-CTGGTCACTCCGAACGGCTACGAGACCGTGAGAGCCTATGATG-GGAGCCGAGGCG-TACACGTGCATG-CTGACTC-TGCTCTGTCCGTTTAGCTCCACCTCGGGCACCCCGGCAGACACCACCAC-CGAGGAGA--GCAACAAGCTCTTCTGCAACACCCTTCACATGGTTGAGTTCG-AGAAGGGCGTGCTCAACCCCATCGGAGATCCCTTCAAGGATAC-AGTCGAGAG-AGTGAATGGAGATA--AGCGCACCATGGACATAATG--CAGCCCTGGGAGCGGCCTTCTGCGGTAC--TTACGG-TATAGG-ACTGACGTCTGACAAGAAGCTCATG--TGAC--------------------GGC-TGGCACCTAGAATAAGCGG-CATGGGCAT-------------------------------------------------------------------------------------
>A ocellaris NW 019372706.1:0-210504:20785-24201(-)
GAGTGTGGTAACCATGGACCCGAGCAGCTGCATGCTGAAGCCACTGGAGACAGTCGCACGGCTGGTGAAAGCTCC-CAAATTCTTCCGAGCGGCGCGTTCGCAGAGTTCATCGGACAACATGATCAGGCCGTCGGCCGCCAACAGTTCCGTCTCCGCCGACGCGACCGTCGTCATGTCGCAGGCTCACATGGGAGTCGTCTTGTTCAGACAACAG-AGAGAGACGAGT-CG-CCTGCTCGCCGGCTTTGTGTA-CAAGATGCTGGTCCCG-GACGTG-CCCTTGGGCA-CGAAGTTCCGTAGGTGCTACAGGATCACGGATCAACGTGAGGCG--CAGCAGGGTA-CCTACGACACAGTCACCTGCGGAGTGCA-GACCCG-AGAGTAC--AGCCAAGTTTTCCAGCACACGTCTAAAGTGGTTACGATGCAATTCGGAAG-CCTCCTGAACGTC-ACGTGCCGTCCGTGGCCGTGGAT-CTCATC--AGAA--GAGAGCTGGACAGGGTCAGCACGTCGTGGGAGCTCACCAGGACCATCGAAGTGCTCAAATATTGCGCGGCTCAGCCGACCCTGATCGACATGG-TCGCGCAACGGACCAAGACCTACAGTCCGGCGAGAAACTGGACGATATTGGTGATGGCGGAGCTCCTGTGCGGCGTGATCAACCTACAGCCCGACTCCTTCCTCT-GCGTGCTGG--AAAACGCCGCAGGATGCTGGGAA-GCGATAAGCC-CGAGGTCATCGTGGTGGGCGACACCTGTTCCGCGTGATCTCGCAGAGGTGCACCAACTGTCCGCGCAGATCGTGACCGAGGACACCACCCC-CGAGTTT-TCGGTGTACACAATGGCCA-ACGAGAGAGCCGGAGGAGGCTACGA-GTTCAC-CATGCAACAGCTCACCAGCACGC-TCTGAGCGACAAGGACTTACCCTTCACCAACGAATCCTGCTTCAGGACGGCTCCATCGACATGAAGGTGAGCTACATTCGGCGGAGGTTCCAGGACAAGATACCCATCGCGCACGT-GGACGGGGTGCAGATGGAG-CACGGGACAGAGACACCTCGACCGAACACAAGGCCTTCTGTAACTCGGAAGGGCACAAGTGGGAGTTCGCCACCGTCGGCT-GCACGGCG-CCCGCCAGATCAA--TCCCTCCCACGT-CCTGTCCACCAAAGACTCGAGGACATCAACTACAAGCAGCTCGCCCAGCGAT-CGCCCTCCCTCGTACATCCACCAGTAGA-CGGAGCAGTGGGTCGGTCTTCGCGACCTGCACCCCGGTAACCCGAGAGACTGTTCACGACCGTCGCTG-CAACACGTGAACGTTGATGAGAGGTGC-CGTTCCCGTAGAAACTC-GCACTCAAGACTGGTACGA-AGATAAAGAACCG-CTTCCGTGCTAG-A-GTTTGACACCCGCAACATGGTAGTGCCTCCCGCCGGACACGGAGCGCTGGGTTGTCAGGGCCCGGGTGGCTCTTTTC-AACTCCTCCTCCATGAACAGCATCGAC-AACGAAA--TCGCTCAGATCGGCAG-CGAGTTGCTCACCCTTCGGGACACCGAGCACGCAAAAACCTGTTCCTCGAACAGG--CCCTCCATTACGAACGGTGTC-CAGTCCATGCTTGAAAGACTGGAC-TGAAAAAAGATTG-GTCTTGGTTAGCAGACCCCATCTGTGCAGTGAAGGAG-TCACAGCAGATGAACG--CACCG--TGTTGTTACAGCTAGAGGTGATCAACAGCTTGATCTGTTTAAGAGCATAGTGGGAAGCAGAAACAACTCCGTGATAGCCTCCATGCCAGCGTGCAGGTT--ACGGT-ACCCGGTTCACCTTGAACGACGTGGATTATTGC-AACCTCATGTACTGGATCATACTCCCG-GTCGGGGCTCGAGTGTATCCGCACCCTACAGGACGAGTTCT--CACGGTCGTTTGAACGGTGCGCTTTCTCTAAGGGACGTCAGCGATTCGAGCCCACCGCTGCACCGACAGGGGATTCGATGAGACGTCTCGTCACTTACATGTGGGCGATCAGACTCCGAAAGCTCACGGGCATCAGCAACAGC-CTGGCC-AAGGTGTTGCTGGGCATCC--ATTACAGCACCCTGTTGACTCAGTCATCCAAGAGCAC-TACGACACGAAATACTACTCGGGTGTCCTACCTACTGTTCAGAGGCGTGCGGTTCACGGGATGCGG-CGTTCTCTCATGCCAAAAGTCCGCCCTGTACACG-CTGGGCACCCAGATCGTTTGCAAGCC-GACGGCTC-ACAATACACACCAGGTGCACACGGTCAACCAGTACTGCGAGTCCGTCGTGATACCAGAGACGCTGGAGTCCCCCGGCGTGTACATGCC-CAACCTGTACATGAAAGACG-TACGAGGAGG--AGACGTGCACA--TGCGGTCCCTTCGACATGGTG-GTGGCGGA-TGCTTTCAACGGGTTCTGCC--CAGAGT-CCGACAGCGCCAGCGGCTACCG-CAGACCTTTCATCTTCACCA-CCGGCCGCTCGGAAAGACTACGGTTCCATCGGACCCGATGATG-CGTGCCGAAGCG-TACACTTGCATG-CCAACTC-TTCTCCATCCATTCAGCTCCGCCTCAGGCACGCTAGCAGAAACCGTGACAAGAGGAAA--GTAACAAGCTCTTCTGCAACACCCTTCACATGGTGGAGTTTG-AAAAGGGTGTGCTCGATCCCATCGGAAATCCCTTCAGGGACAC-AGTGGAGAG-AGTCAACGGAGATA--AGCGAACCACAGACATAATG--CAACCCTTGGGGTGGCTTTTTGCGCTAC--TTATGG-CATAGG-GTTGACGTCCGACAAGAAGCTAATG--TGCC--GGGAAACCCTGGTCGATAGGC-TTGCGCCTAGAATCAGCGG-AGTGGGTATCTTTGCGTGCAACCCCATCCAGACGA-CGTCTCGTTTGATCAACCCGATCTTCAACAGGATATTCGAGAGCAACCGCTACTCTCG
>A ocellaris NW 019372706.1:0-210504:187202-190618(-)
GAGTGTGGTAACCATGGACCCGAGCAGCTGCATGCTGAAGCCACTGGAGACAGTCGCACGGCTGGTGAAAGCTCC-CAAATTCTTCCGAGCGGCGCGTTCGCAGAGTTCATCGGACAACATGATCAGGCCGTCGGCCGCCAACAGTTCCGTCTCCGCCGACGCGACCGTCGTCATGTCGCAGGCTCACATGGGAGTCGTCTTGTTCAGACAACAG-AGAGAGACGAGT-CG-CCTGCTCGCCGGCTTTGTGTA-CAAGATGCTGGTCCCG-GACGTG-CCCTTGGGCA-CGAAGTTCCGTAGGTGCTACAGGATCACGGATCAACGTGAGGCG--CAGCAGGGTA-CCTACGACACAGTCACCTGCGGAGTGTA-GACCCG-AGAGTAC--AGCCAAGTTTTCCAGCACACGTCTAAAGTGGTTACGATGCAATTCGGAAG-CCTCCTGAACGTC-ACGTGCCGTCCGTGGCCGTGGAT-CTCATC--AGAA--GAGAGCTGGACAGGGTCAGCACGTCGTGGGAGCTCACCAGGACCATCGAAGTGCTCAAATATTGCGCGGCTCAGCCGACCCTGATCGACATGG-TCGCGCAACGGACCAAGACCTACAGTCCGGCGAGAAACTGGACGATATTGGTGATGGCGGAGCTCCTGTGCGGCGTGATCAACCTACAGCCCGACTCCTTCCTCT-GCGTGCTGG--AAAACGCCGCAGGATGCTGGGAA-GCGATAAGCC-CGAGGTCATCGTGGTGGGCGACACCTGTTCCGCGTGATCTCGCAGAGGTGCACCAACTGTCCGCGCAGATCGTGACCGAGGACACCACCCC-CGAGTTT-TCGGTGTACACAATGGCCA-ACGAGAGAGCTGGAGGAGGCTACGA-GTTCAC-CATGCAACAGCTCACCAGCACGC-TCTGAGCGACAAGGACTTACCCTTCACCAACGAATCCTGCTTCAGGACGGCTCCATCGACATGAAGGTGAGCTACATTCGGCGGAGGTTCCAGGACAAGATACCCATCGCGCACGT-GGACGGGGTGCAGATGGAG-CACGGGACAGAGACACCTCGACCGAACACAAGGCCTTCTGTAACTCGGAAGGGCACAAGTGGGAGTTCGCCACCGTCGGCT-GCACGGCG-CCCGCCAGATCAA--TCCCTCCCACGT-CCTGTCCACCAAAGACTCGAGGACATCAACTACAAGCAGCTCGCCCAGCGAT-CGCCCTCCCTCGTACATCCACCAGTAGA-CGGAGCAGTGGGTCGGTCTTCGCGACCTGCACCCCGGTAACCCGAGAGACTGTTCACGACCGTCGCTG-CAACACGTGAACGTTGATGAGAGGTGC-CGTTCCCGTAGAAACTC-GCACTCAAGACTGGTACGA-AGATAAAGAACCG-CTTCCGTGCTAG-A-GTTTGACACCCGCAACATGGTAGTGCCTCCCGCCGGACACGGAGCGCTGGGTTGTCAGGGCCCGGGTGGCTCTTTTC-AACTCCTCCTCCATGAACAGCATCGAC-AACGAAA--TCGCTCAGATCGGCAG-CGAGTTGCTCACCCTTCGGGACACCGAGCACGCAAAAACCTGTTCCTCGAACAGG--CCCTCCATTACGAACGGTGTC-CAGTCCATGCTTGAAAGACTGGAC-TGAAAAAAGATTG-GTCTTGGTTAGCAGACCCCATCTGTGCAGTGAAGGAG-TCACAGCAGATGAACG--CACCG--TGTTGTTACAGCTAGAGGTGATCAACAGCTTGATCTGTTTAAGAGCATAGTGGGAAGCAGAAACAACTCCGTGATAGCCTCCATGCCAGCGTGCAGGTT--ACGGT-ACCCGGTTCACCTTGAACGACGTGGATTATTGC-AACCTCATGTACTGGATCATACTCCCG-GTCGGGGCTCGAGTGTATCCGCACCCTACAGGACGAGTTCT--CACGGTCATTTGAACGGTGCGCTTTCTCTAAGGGACGTCAGCGATTCGAGCCCACCGCTGCACCGACAGGGGATTCGATGAGACGTCTCGTCACTTACATGTGGGCGATCAGACTCCGAAAGCTCACGTGCATCAGCAACAGC-CTGGCC-AAGGTGTTGCTGGGCATCC--ATTACAGCACCCTGTTGACTCAGTCATCCAAGAGCAC-TACGACACAAAATACTACTCGGGTGTCCTACCTACTGTTCAGAGGCGTGCGGTTCACGGGATGCGG-CGTTCTCTCATGCCAAAAGTCCGCCCTGTACACG-CTGGGCACCCAGATCGTTTGCAAGCC-GACGGCTC-ACAATACACACCAGGTGCACACGGTCAACCAGTACTGCGAGTCCGTCGTGATACCAGAGACGCTGGAGTCCCCCGGCGTGTACATGCC-CAACCTGTACATGAAAGACG-TACGAGGAGG--AGACGTGCACA--TGCGGTCCCTTCGACATGGTG-GTGGCGGA-TGCTTTCAACGGGTTCTGCC--CAGAGT-CCGACAGCGCCAGCGGCTACCG-CAGACCTTTCATCTTCACCA-CCGGCCGCTCGGAAAGACTACGGTTCCATCGGACCCGATGATG-CGTGCCGAAGCG-TACACTTGCATG-CCAACTC-TTCTCCATCCATTCAGCTCCGCCTCAGGCACGCTAGCAGAAACCGTGACAAGAGGAAA--GTAACAAGCTCTTCTGCAACACCCTTCACATGGTGGAGTTTG-AAAAGGGTGTGCTCGATCCCATCGGAAATCCCTTCAGGGACAC-AGTGGAGAG-AGTCAACGGAGATA--AGCGAACCACAGACATAATG--CAACCCTTGGGGTGGCTTTTTGCGCTAC--TTATGG-CATAGG-GTTGACGTCCGACAAGAAGCTAATG--TGCC--GGGAAACCCTGGTCGATAGGC-TTGCGCCTAGAATCAGCGG-AGTGGGTATCTTTGCGTGCAACCCCATCCAGACGA-CGTCTCGTTTGATCAACCCGATCTTCAACAGGATATTCGAGAGCAACCGCTACTCTCG
>S alpinus NW 019942747.1:239374-390989:108646-109848(-)
-GCTGTGGTAACCATGGACCCGAGCAGCTACACGCTGAAACCACTGGAGACCGTTGTGCGTTTAGTGAAAGCCCC-AAACTTCCTCCGAACAGCACATTCGCTGAGTACATGAGATAACATAATCAGAGCCTCGGCCACCAACAGTTCAATCTCGGCCGACGCCACTGTCGTGATATCGCAGGCTCACATGAGAGTTACGCTGTTCAGACAACAG-AGAGACACGAGT-CG-CCTACTCGTTGGCTTTGTGTA-CAAGATGCTGGTGCCG-GAGGTT-CCCACAGGTA-CGAAGTTCTGCAGGCGCTACAGGATCATGGACCAGCACGAGGCG--CAGCAGGGCA-CCTACGACACAATCAGCAACGGAGTGCA-GACTAG-AGAGTAC--AGCCAAGTGTTCCAACATAGGTCCAAGGTGGTCACGATGCAATTCGGAAG-CCTCCTGAGCGTT-ACGTGCCTTCGGTGGCCATGGAT-CTGATC--AGAA--GAGAGTTGCACAGGGTCAGCACTTCCTGGGAGCTAACTTGGACCATTGAGGTGTTCAGATATTGTTCAGCTCAACCCACCTTGACAGACAGAA-TCGCACAAAGGACAAAGAGCTCTAGTTGAGCGAGAAATTGGACTGTATTGGTGATGGCTGAACTCATGTGCGGTATGATCAACATACAGCCCGACTATTTTGTAT-GCGCCCTAG--AAAACGCCGGAGGACACTAGGGA-GCGATAAGCC-CTAAGTCATGATCGTGGGTGACATCTGTTCCGCGTCATCTCCCAGAGAAGCTCCAAATATCGTCTCAGATCGTCAGCGAGGACACCACCCC-GGAGTTC-CCTGTGTACACCATGGCCA-ACGAGAGAGCCGGGGTAGGCTACGA-GTTCAC-CATGAAACAGGTCACCAGCACGC-TCTCGGTGACAAGGACCTACCCTTCACCTATGAATCGTGCTTCAGGACAGGTCAATCGACATGAAGGTAAACTACATTCGGAGGAGGCCCCACGATAAGATCCCCATCGTGCAGGT-GGACGGAGTGCAGATGGTA-CACGGAACAGAGACACGTCCACTGAACACAAGGCCTTCTGTAGCTCCGAAGGATTCAAATGGGAATACTCCACGGTCGGCT-GCATGGCG-CCAGC-----------------CCTGT-TCTCTCCACCACAGAGTCGACGACATCAACTAC----------------------------------------------------------------------------------------------------------------------------------------------------------------------------------------------------G-CGTCCATACTTG-A-GTTCGACACACGCAACATGGTGGTACCTCCCATCTGACAATGAGCGCT-GGTTGTTA-GCCTCGGGTGGCTCTGTTC-AACTCTTCGCCGATGAACAGCATCGAC-GACGAAA--TTGCTCAGAT-GGCAG-CGAGTT-CTCACTCTTCGGGATACAGAGCACGCCAAAACTTG-TCCTTGAACGGG--CGCTCCA-TACGGACGG-TTA-GAGTCAATGATTGAGAGA-TGGAC-CAAGGGAAGACTG-GTCTTGGTTAACCGACCCGATCTGCGCAGTAAAGGAG-TTACAGCCGAGGAACG--TACCG--TATTGTTACAAATTGAGGTGATGAACAGCCTAATCTGTTTAAGGGCATAGTTGGGAGCAGGCGCAACTCTGTGATAGCCTCCATGCCTGTGTTCGGAAT--ATGGT-ACCCAATTCACCTTGGATGATGTGGACTATTGT-AATCTCATGTACTGGATCATCCTCCCA-GTAGGTGCTAGAGTGTATCCTCAACGTACAGAACGAGCTCT--CACGGTCGTTTGAATGGTGCGCTTTCTCCAAGGGATGTCAGTGATTTGAGCCTACCGCTGTACCGATGCCGGATTTAGCGATACGTCTGGTCACGTACATGTGGGCCATCAGACTGCAAAAGCTTGCGGGTATTAGCAACATC-CTAGCC-AAGGTGTTGATGGG-ATGC--ACTACAGCACCTTGTTGACTCAGTCATAGTGGATCAC-TACGACACCAAGTACTACTCGGGTGTCCTACCTACTGTTCAGGGGTGTTCGTTTCACGGGATGTGG-TGTTCCCTCATGCCAGAAGTCCGCTCTATACACA-CTGGGCACGGAGATTGTCTGCAAACC-CACGTCTC-ACAATACGCACCAGGTGCACACCGTCAACCAATACTGCGAGTCTGTCGTTATACCAGAGACCCTAGACTCTCCCGGGGTGTACATCCC-CAACTTGTACATGAAGGACG-TACGAGGAGG--AGACGTGCACA--TGCGGTCCCTTCGACATGGTG-GTCGC-GA-TGCATTCAACGGCTTTTGCC--CAGAGT-CGGACTGCTCGAGTGGCTACCG-CAGACCTTACATTTTCACCA-CGGGCCGATCGGAAAGACTACGGCTCCGTTGGACGCTATGATG-CGAGCACAAGCG-TACACTTGTATG-CCAA-TC-TACTCCAGCCTTTCAGTTCAGCCTCAGGCACGCCGGCAGACACCGCAACCAGAGGAGA--GTAATAAGCTATTCTGCAACACACTTCACATGGTGGAGTTTG-AGAAGGGTGTACTGGATCCCATAGGGGATCC-TTCAAGGATAC-CGTGGAGAG-AGTGAACGGAGATA--AGCGTACCACAGACATAATG--CAGCCCTCGGGGTGGCCTTCTGCGGTAC--TTACAG-TATAGG-GCTGACATCTGACAAGAAGCTCATG--TGCC--GGGAAACACTGGTTGATAGGC-TAGCTCCTAGAATTAGCGG-AACGGGTATATTTGCCTGCAACCCCATGCCGAC-------------------------------------------------------------
>M zebra NW 020192441.1:92051-324064:65114-68484(-)
GAACATCGTAGTGATGGACCCGGGCAGCTACAAGCTGAAACCGGTGGAAGCTGTGGCCAGATTGATCGGAGCCCC-CGGGTTTCTCCAAATAGTGAATTTGCCGAGTACATTGGACAAAGTGATCAGATCCTCCGCTGCCAACACGAGCGTGGTCACGGACGTAACTCTGTTGATGTCCCAGGCTCACATGGGAGTGACTCTGTTTCGACAACAG-CGAGAAACGAGC-CG-TTTGCTGGGGGGGTTCGTTTA-CAAAATGTTAATCCCG-GAGGTG-CCCACGGGCA-CGAAATTCTTCCGAAAGTACAGAATCACGGATCAACGAGAAGCT--CAGCATGGCA-CGTACGACACAATAACCAACGGAGTGCA-GACCAC-CGTGCAC--AGCGAGGAATTCAGGCCCACGTCCAAAGTTGTGACCATGCAATTCGGTAG-TCTGCTGAGCGTG-ACGTGCCGTCGGTCGCCGTCGAC-CTCATC--ACGA--GAGAGCTGGAGATGGCCAGCACGGCCTGGGAACTGACGAGAACGTGCGAAGTCTTGCAATACTGCGCGGCTCAGCCCACGCTAATTGACAGAA-TCGCCCGGCAGACCAAAACGGCAGGCCGCGCGAACGGCTCGACTGTGTTGACCATGGCCGAGCTCACGTGTGGCATGGTGAACATACAGCCCGACACGTTCGTTT-GCGCTTTGG--AAAACGCAGGAGAGTGTTAGAGA-GCGAAAGCCC-AGAGGTTCTGATTATGGGCGAGAGTTATTTAGAATAGTGTCCCAGCAGCACTCCGG-CGAGGTCTCACATAGTTACAGAGGACACCGCGCC-GGAGTTT-GCGGTGTACACCATGGACA-ACGAAAACGCGTCCGACGGTCACCA-ATTTGT-AATGAAAGAAGTAGCCACCACAGCTCTCTG-GGAACGGGCCTGCCTTTCGTGGAGGGGTCTCTGTCCAAGAGTC---------CACCAAGGTGAATTACATCAGGCGGCGGACCGACGACAAGATACCCATCGTACGCGT-GGACGGCGTGCAAATGGAA-CACGGAGTAGGAACACTTCCACCGAGCACAAAGCCTTCTCCAATTCAGAGGGTTTTAAGTGGGAGTATTTCACGGTGGGGT-GCACCGCT-CCCGCCAATTGAA--TCCGT-ACACTTTGCTCGACACCAAAGACGCGACGAGCTCAACTTCAAACACGTGGCGCAGAGGT-CGCCGTCCCACCTTCCTGCACAGATAGA-CGGGGCGGTGGGTCACGCTTCGTAGTCTTCACGCCGGGAACCCCAAGGACTGTTCACGAGCGAAGCTG-CAAGAGGTGGATTCTGATGACCGACACGGATCACCAGAGCGATTG-GCGAAGAAGACTGGTACGA-AGACCAACAACCG-CATCTCTCTTGG-A-GTTCGACACGCGACACATGGTGATACCGC------------GACCGGTGGCTCGTGAGACCTAGGTTCGCGCTGTTC-AACTCCTCGGGCATGAACTCCATCGAG-AACGAAA--TAGCCCAAATCGGAAG-CGAGTTGCTCGCACTTTGGAAAACCACGCAAGCGCAAGCTTGTTTATCGACCACG--CGCTACTACACAGCCGGCATC-CAGGCCATGTTTCAGAGAGTGGCC-GACATCCAGACTG-GTCCCTGTTAACCGATCCCATCTGCACGATTAAAGAAGTTACATCTCAGGAGCG--TACGA--TCTTGGTACAATTGGAGGTCATAAACGGCGTGCTCTATTTCACGCAATCGTCGGCGAAAGAACCAACTCGGTGCTCCCCTACATGGTCGCGTT--------ACGGT-ACCCGATTCACCGCCAACGAGATCGACTACTGC-AACATCATGTACTGGGTAGTGTTGCCT-GTGGGAGCTAGGGTGTACCGACACGTTGCGGAACGAGTTCC--CACGGTCAGATCACCGGTGTTTCTTTTCAAAGAGACGCGACAGATTCGTTCCCACCGCAGCATCGACGCGAGCTTTCACCCCACGTCTCGTCACGTACATGTGGGCCGTCAGGATACACAAACTTACCGGCGTCACCAACTAC-CTTGCC-AAATTCCTCTTGGGAGTAC--ACTATAGCACTCTGTTGACTCGGTCATACAGGACCAC-TACGACACCAAGTATTATTCGGGTGTCGTATCTGATGTTCCGAGGTCTGCGATTTACCGGTTGCGG-GATTCGCTCATGCCAGAAGTCCATGCTGTACACC-TTGGGCACAGGGGTAATATGCAAACC-CACCAGCC-ACAACACTCATCAACTGCTATCCGTCAACCAGTACTGCGAATCGACGATCATCCCAGATACGATGGACTC-CCCGGGTTATACATTTC-TAACATGTACATGAAAGACT-TGCGAGGAGG--AGACGTTCACA--TAAGGTCCGTACGACGTGGTG-GTAGCGGA-CGCGTTTAACGGCTTCTGCC--CCGAAT-CCGACACTTCCTGCGGCGGCCG-CAGACCTTACATTTTCACGA-CCGGTCGTTCGGAGAGACTACCTCCTCGTTTGATCCGAGGATG-CGGACGGAAGGT-TACAGTTGCATA-CCCACCT-TGCTTCACCCTTTCACTTCGGTCACGCCCATTCTCGCAGAGGTAGC-----GAGGAGA--GCAAGAGACTTTTCTGTAAAACCCAGCACGTCGTAGACTTAG-ACAAAGGCGTATTGGACGCCGTGCACGACCCCTTCAAGGACAC-GGTCGACAG-AGCCAGCGGAAACA--AACGGATTACGGACATCATG--CACAATTAGGAGTGGCTTTCTGTGGTAC--TTACGG-CGTGGG-CCTCACGTCGGATAAGAAACTCAAG--TT-----GAGCAATCTGGTCGATCGAC-TGGCTCCTAGAATCAGCGG-CACGGGGCTGTTTGCTAACACCCCGGTTCACAGCG-CGTACCGGCTCATCACTCCTATATTCAACCGCATATTTGAGAGTACGCGATACTCGCG
>O niloticus NW 020327366.1:245075-387557:81619-83664(-)
--------------------------------------------------------------------------------------------------------------------------------------------------------------------------------------------------------------------------------------------------------------------------TCCG------------------------------------------------------------------------------------------------------------------------------------------------------------------------------------------------------------------------------------------------------------------------------------------------------------------------------TCGCGCA-------------------------------------------------------------------------------------------------------------------------------------------------------------------------------------------------------------------------------------------------------------------------------------------------------------------------------------------------------------------------------------------------------------AT----------------------------------------------------------------------------------------------------------------------------------------------------------------------TCCCT-ACACTCTGCTCCACACCAAAGACACGACGAGCTCAACTTCAAACACGTGGCGCAGAGGT-CGCTGTCCCACCTTTCTGCACAGATAGA-CGGCGCGGTGGGTCTCGCTTTGTCATCTTCACGCCGGGAACCCCAAGGACTGTTCACGAGCGAAGCTG-CAAGAGGTGGATTCTGATGACCGACACGGATCACCAGAGCGATTG-GCGAAGAAGACTGGTACAA-AGACCAACAACCG-CGTGTCTCTTGG-A-GTTCGACGTGCGACATATGGTGATACCGC------------GACCGGTGGCTTGTGAGACCTAGATTCGAGCTGTTC-AACTCCTTGGGCATGAACTCCATCGAC-AACGAAA--TAGCCCAAATCGGAAG-CGAGTTGCTCGCGTTTTGGAAAACCACGCAAGCGCAAGCTTGTTTATCGACCACG--CGCTACTACACAGCCGGCATC-CACGGCATGTTTCAGAGAGTGGCC-AACATCTAGACTG-GTCTCTATTAACCGATCCCATCTGCACGATTAAAGAAGTGACACCTCAGGCGCG--TACGA--TCTTGGTACAATTAGAGGTCATAATCAGCGTGTTCTGTTTCATGCAATCGTTGGCAAAAGAACAAACTCGGTGCTCCCCTACATGGTCGTGTT--------GTGGT-ACCCGATTCACCGTCAACGAGATCGACTACTGC-AACATCATGTACTGGGTAGTGTTGCCT-GTGGGAGCTAGGGTGTACCGACATACTGCAGAGCGACTTCC--CACGGTCAGATTACCAGTGTTTCTTTTCAAAGAGATGTGACAGATTCGCTCCCACTACATTAGCGTCGTGAGCTTTCACCCCACGTCTCGTCACGTACATGTGGGCTGTCAGGATACAAAAACTCACCGGCGTCACCAACTAC-CTTGCT-AAATTCCTCTTGGGAGTAC--ACTATAGCACTCTGTTGACCAGGTCATACAAGACCAC-TACGACACCAAGTATTATTCGGGTGTCGTATCTGATGTTCCGAGGTCTGCGATTCACCGGTTGCAG-GATTCGCTCATGCCAGAAGTCCATGCTGTACACC-TTGGGCACAGGGGTGATATGCAAACC-TACCAGCC-ATAACACTCATCAAGTGCTAACCGTGAACCAGTACTGCGAATCGATGATCATCCCAGATATGATGGACTCCCCGGGGTTGCACATGTC-TAACATGTACATGAAAGATT-TGCGAGGAGG--AGACGTTCACA--TAAAGTCCGTTCGACGTGGTG-GTGGCGGA-CGCGTTTAACGGCTTCTGTC--CCGAAT-CCGACACCTCCTGCGGCGACCG-CAGACCTTACATCTTCACGA-CCGGTCGTTCTGAGAGACTAGCTCTTCGTTTGACTCGAGGATG-CGGACGGAAGGC-TACAGTTGCATG-CCCACCT-TGCTTCGCCCTTTCACTTCGGTCTCGCCCATTCTCGTAGAGGTGGC-----GAGGAGA--GCAACAGACTTTTCTGTAAAACCCAGCACGTCGTAGACTTAG-ACAAAGGCGTATTGGA---------CGGCCCCTTCAAAGACAC-GGTCGAGAG-AGCCAGCGGAAACA--AACGGATTACGGACATCATG--CACAATTGGGGGTTGCTTTCTGTGGTAC--TTATGG-CGTGGG-CCTCACCTCGGATAAGAAACT----------------------------------------------------------------------------------------------------------------------------------------------------
>O niloticus NW 020327493.1:0-110059:3156-4634(-)
--------------------------------------------------------------------------------------------------------------------------------------------------------------------------------------------------------------------------------------------------GGGTTTGTTTA-CAAAATGTTAATCCCG-GAGGTG-CCCACGGGCA-CGAAATTCTTCAGAAAATACAGAATCACGGACCAGCGAGAAGCT--CAGCATGGCA-CGTACGACACAATAACCAACGGAGTACA-GACTAC-CGTGCAC--AGCGAGGAATTCAGGCCCACGTCCAAAGTTGTGACCATGCAATTCGGCAG-TCTGCTGAGCGTG-ACGTGCCGTCGGTCGCCGTCGAC-CTCATC--ACGA--GAGAGCTAGAGATGGCCAGCACGGCCTGGGAACTGACGAGAACGTGCGAAGTCTTGCAATACTGCGCGGCTCAGCC-ACGCTAATCGACAGAA-TCGCCCGGCAGACCAAAACGGCGGGCCGCGCGAACGGCTCGACTGTGTTGACCATGGCCGAGCTCACGTGTGGCATGGTGAACATACAGCCCGACACGTTCGTTT-GCGCTCTGG--AAAACGCAGGAGAGTGTTAGATA-GCGAAAGCCC-AGAGGTTGTGATTATGGGCGAGAGTTATTTAGAATAGTGTCCCAGCAGCACTCGGG-TGAGGTCTCACATAATCACGGAGGACACCGCGCC-GGAGTT--GCGGTGTACACCATGGACA-ACGAAAACGCCTCGGACGGTCACCA-ATTTGT-AATGAAAGAAGCAGCAAGCACAGCTCTCTG-GGAACAGGCCTGCCTTTCGTGGAAGGGTCTCTGTCCAAGAGTC---------CAGCAAGGTGAATTACATCAGGCGGCGGACCGACGACAAGATACCCATCGTACACGT-AGACGGCGTGCAAATGGAA-CACGGAGCAGGAACACGTCCACCGAGCACAAAGCCTTCTCCAATTCAGAGGG-TTCAAGT-GGAGTATTTCACGGTGGGGT-GCACCGCT-CCCGCCAATTGAA--TCCCT-ACACTCTGCTCCACACCAAAGACACGACGAGCTCAACTTCAAACACGTGGCGCAGAGGT-CGCCGTCCCACCTTTCTGCACAGATAGA-CGGCGCGGTGGGTCTCGCTTCGTCGTCTTCACGCCGG-AACCCCAAGGACTGTTCACGAGCGAAGCTG-CAAGAGGTGGATTCTGATGACCGACACGGATCACCAGAGCGATTG-GCGAAGAAGACTGGTACAA-AGACCAACAACCG-CGTGTCTCTTGG-A-GTTCGACGTGCGACATATGGTGATACCGC------------GACCGGTGGCTCGTGAGACCTAGATTCGCGCTGTTC-AACTCCTCGGGCATGAACTCCATCGAC-AACGAAA--TAGCCCAAATCGGAAG-CGAGTTGCTCGCGTTTTGGAAAACAACGCAAGCGCAAGCTTGTTTATCGACCACG--CGCTACTACACAGCCGGCATC--------------------------CACGG-----CTG-GTCTCTGTTAACCGATCCCATCTGCACGATTAAAGAAGTGACACCTCAGGCGCG--TACGA--TCTTGGTACAATTAGAGGTCATAAACGGCGTGTTCTGTTTCATGCAATCGTTGGCAAAAGAACAAACTCGGTGCTCCCCTACATGGTCGCGTT--------GCGGT-ACCCGATTCACCGCCAACGAGATCGACTACTGC-AACATCATGTACTGGGTAGTGTTGCCT-GTGGGAGCTAGGGTGTA--------------------------------------------------------AGG------------------------------------------------------TCGTCACGTACATGTGGGCTGTCAGA-TACAAAAACTCACCGGCGTCACTAACTAC-CTTGCT-AAATTCCTCTTGGGAGTAC--ACTATAGCACTCTGTTGACCAGGTCATACAAGACCAC-TACGACACCAAGTATTATTCGGGTGTCGTATCTGATGTTCCGAGGTCTGCGATTCACCGGTTGCGG-GATTCGCTCATGCCAGAAGTCCATGCTGTACACC-TTGGGCACAGGG-TGATATGCAAACC-TACCAGCC-ATAACACTCATCAAGTGCTAACCGTGAACCAGTACTGCGAATCGACGATCATCCCAGATACGATGGACTCCCCGGGGTTGCACATGTC-TAACATGTACATGAAAGACT-TGCGAGGAGG--AGACGTTCACA--TAAAGTCCGTTCGACGTGGTG-GTGGCGGA-CGCGTTTAACGGCTTCTGTC--CCGAAT-CCGACACCTCCTGCGGCGACCG-CAGACCTTACATCTTCACGA-CCGGTCGTTCTGAGAGACTAGCTCTTCGTTTGACCCGAGGATG-CGGACGGAAGGC-TACAGTTGCATG-CCCACCT-TGCTTCGCCCTTTCACTTCGGTCTCGCCCATTCTCGCAGAGGTGGC-----GAGGAGA--GCAACAGACT-TTCTGTAAAACCCAGCACGTCGTAGACTTAG-ACAAAGGCGTATTGGACGCCGTGCACGACCCCTTCAAAGACAC-GGTCGAGAG-AGCCAGCGGAAACA--AACGGAT-ACGGACATCATG--CACAATT-GGGGTGGCTTTCTGTGGTAC--TTATGG-CGTGGG-CCTCACCTCGGATAAGAAACTCAAG--TG-----GAGCAATCTGGTCGATCGCC-TGGCTCCTAGGATCAGCGG-CACGGGGCTGTTTGC-AACAGCCCAGTTCACAGCG-CGTACCAGATCATCACTCCTATCTTCAACCGCATATTTGAGAGCACGCGATACTCGCG
>O niloticus NW 020327499.1:0-41921:15502-18839(-)
GAACATCGTAGTGATGGACCCGGGCAGCTACAAGCTGAAACCGGTGGAAGCTGTGGCCAGATTGATCGGAGCCCC-CGGGTTTTTCCAAATAGTGAGTTTGCCGAATACATTGGACAAAGTGATCAGATCCTCTGCTGCCAACACGACCGTGGTCACGGACGTAACGCTGCTGATGTCCCAAGCTCACATGGGAGTGACTCTGTTTCGACAACAG-CGAGAAACGAGC-CG-TTTGCTGTGGGGGTTTGTTTA-CAAAATATTAATCCCG-GAGGTG-CCCACGGGCA-CAAAATTCTTCAGAAAATACAGAATCACGGACCAGCGAGAAGCT--CAGCATGGCA-CGTACGACACAATAACCAACGGAGTACA-GACTAC-CGTGCAC--AGCGAGGAATTCAGGCCCACGTCCAAAGTTGTGACCATGCAATTCGGCAG-TCTGCTGAGCGTG-ACGTGCCGTCGGTTGCCGTCGAC-CTCATC--ACAA--GAGAGCTAGAGATGGCCAGCACGGCCTGGGAACTGACGAGAACGTGCGAAGTCTTGCAATACTGCGCGGCTCAGCCCACGCTAATCGACAGAA-TCGCCCGGCAGACCAAAATGGCGGGCCGCGCGAACGGCTTGACTGTGTTGACCATGGCCGAGCTCACGTGTGGCATGGTGAACATACAGCCCGACACGTTCGTTT-GCGCTCTGG--AAAACGCAGGAGAGTGTTAGAGA-GCGAAAGCCC-AGAGGTTGTGATTATGGGCGAGAGTTATTTAGAATAGTGTCCCAGCAGCACTCGGG-TGAGGTCTCACATAATCACGGAGGACACCGCGCC-GGAGTTC-GCGGTGTACACCATGGACA-ACGAAAACGCCTCGGACGGTCACCA-ATTTGT-AATGAAAGAAGCAGCAAGCACAGCTCTCTG-GGAACAGGCCTGCCTTTCGTGGAAGGGTCTCTGTCCAAGAGTC---------CACCAAGGTGAATTACATCAGGCGGCGGACCGACGACAAGATACCCATCGTACACGT-AGACGGCGTGCAAATGGAA-CACGGAGCAGGAACACGTCCACCGAGCACAAAGCCTTCTCCAATTCAGAGGGTTTCAAGTGGGAGTATTTCACGGTGGGGT-GCACCTCT-CCCGCCAATTGAA--CCCCT-ACACTCTACTCCACACCAAAGACACGACGAGCTCAACTTCAAACACGTGGCGCAGAGGT-CGCCGTCCCACCTTTCTGCACAGATAGA-CGGCGCGGTGGGTCTCGCTTCGTCGTCTTCACGCCGGGAACCCCAAGGACTGTTCACGAGCGAAGCTG-CAAGAGGTGGATTCTGATGACCGACACGGATCACCAGAGCGATTG-GCGAAGAAGACTGGTACAA-AGACCAACAACCG-CGTGTCTCTTGG-A-GTTCGACGTGCGACATATGGTGGTACCGC------------GACCGGTGGCTCGTGAGACCTAGATTCGCGCTGTTC-AACTCCTCGGGCATGAACTCCCTCGAC-AACGAAA--TAGCCCAAATCGGAAG-CGAGTTGCTCGCGTTTTGGAAAACCACGCAAGCGCAAGCTTGTTTATCAACCACG--CGCTACTACACAGCCGGCATC-CACGGCATGTTTCAGAGAGTGGCC-GACATCTAGACTG-GTGTCTGTTAACCGATCCCATCTGCACGATTAAAGAAGTGACACCTCAGGAGCG--TACGA--TCTTGCTACAATTGGAGGTCATAAACGGCGTGTTCTGTTTCATGCAATCGTTGGCAAAAGAACAAACTCTGTGCTCCCCTACATGGTCGCGTT--------GCGGT-ACCCGATTCACCGCCAACGAGATCGACTACTGC-AACATCATGTACTGGGTAGTGTTGCCT-GTGGGAGCTAGGGTGTACCGACATACTGCAGAGCGACTTCC--CACGGTCAGATTACCGGTGTTTCTTTTCAAAGAGATGTGACAGATTCGCTCCCACTACATTCGCGACGTGAGCTTTCACCCCATGTCTCGTCACGTACATGTGGGCTGTCAGGATACAAAAACTCACCGGCGTCACCAACTAC-CTTGCT-AAATTCCTCTTGGGAGTAC--ACTATAGCACTCTGTTGACCAGGTCATACAAGACCAC-TACGACACCACGTATTATTCTGGTGTCGTATCTGATGTTCCGAGGTCTGCGATTCACCGGTTGCGG-GATTCGCTCATGCCAGAAGTCCATGCTGTACACC-TTGGGCACAGGGGTGATATGCAAACC-TACCAGCC-ATAACACTCATCAAGTGCTAACCATGAACCAGTACTGCGAATCGACGATCATCCCAGATACGATGGACTCCCCGGGGTTGCACATGTC-TAACATGTACATGAAAGACT-TGCGAGGAGG--AGACGTTCACA--TAAAGTCCGTTCGACGTGGTG-GTGGCGGA-CGCGTTTAACGGCTTCTGTC--CTGAAT-CCGACACCTCCTGCGGCGACCG-CAGACCTTACATCTTCACGA-CCGGTCGTTCTGAGAGACTAGCTCTTCGTTTGACCCGAGGATG-CGGACGGAAGGC-TACAGTTGCATG-CCCACTT-TGCTTCGCCCTTTCACTTCGGT------TATTCTCGCAGAGGTGGC-----GAGGAGA--GCAACAGACTTTTCTGTAAAACCCAGCACGTCGTAGACTTAG-ACAAAGGCGTATTGGACGCCGTGCACGACCCCTTCAAAGACAC-GGTCGAGAG-AGCCAGCGGAAACA--AACGGATTACGGACATCATG--CACAATTGGGGGTTGCTTTCTGTGGTAT--TTATGG-CGTGGG-CCTCACCTCGGATAAGAAACTCAAG--TG-----GAGCAATCTGGTCGATCGCC-TGGCTCCTAGAATCAGCGG-CACGGGGCTGTTTGCTAACAGCCCAGTTCA----------CCAAATCATCACTCCTATCTTCAATCGCATATTTGAGAG---------------
>O niloticus NW 020327529.1:0-96779:84616-86259(+)
GAACGTCGTAGTGATGGACCCGGGCAGCTACAAGCTGAAACCGGTGGAAGCTGTGGGCAGACTGATCGGAGCCCC-GGGGTTTCTCCAAATAGTGAATTTGCCGAATACATCAGACAAAGTGATCAGATCCTCTGCTGCCAACACGACCGTGGTGATGGACGTAACGCTGCTGATGTCCCAAGCTCACATGGGAGTGACTCTGTTTCGACAACAG-CGGGAAACGAGC-CG-TTTGCTGTGGGGGTTTGTTTA-CAAAATGTTAATCCCG-GAGGTG-CCCACGGGCA-CGAAATTCTTCAGGAAATACAGAATCACGGACCAGCGAGAAGCT--CAGCATGGCA-CGTACGACACAATAACCAACGGAGGACA-GACTAC-CGTGCAC--AGGGAGGAATTCAGGCCCACGTCCAAAGTTGTGACCATGCAATTCGGCAG-TCTGCTGAGTGTG-ACGTGCCGTCGGTCGCCGTCGAC-CTCATC--ACGA--GAGAGCTAGAGATGGCCAGCACGGCCTGGGAACTGACGAGAACGTGCGAAGTCTTGCAATACTGCGCGGCTCAGCCCACGCTAATCGACAGAA-TCGCCCGGCAGACCAAAACGGCGGGCCGCGCGAACGGCTGGACTGTGCTGACCATGGCCGAGCTCACGTGTGGCATGGTGAACATACAGCCCGACACGTTTGTTT-GCGCTCTGG--AAAACGCAGGAGAGTGTTAGAGA-GCGAAAGCCC-AGAGGTTGTGATTATGGGCGAGAGTTATTTAGAATAGTGTCCCAGCAGCACTCGGG-TGAGGTCTCACATAATCACGGAGGACACCGCGCC-GGAGTTC-GCGGTGTACACCATGGACA-ACGAAAACGCCTCGGACGGTCACCA-ATTTGT-AATGAAAGAAGCAACAAGCACAGCTCTCTG-GGAACAGGCCTGCCTTTCGTGGAAGGGTCTCTGTCCCAGAGTC---------CAGCAAGGTGAATTACATCAGGCGGCGGACCGGCGACAAGATACCCATCGTACACGT-GGACGGCGTGCAAATGGAA-CACGGAGCAGGAACACGTCCACCGAGCACAAAGCCTTCTCCAATTCAGAGGGTTTCAAGTGGGAGTATTTCACGGTGGGGT-GCACCGCT-CCCGCCAATTGAA--TCCCT-ACACTCTGCTCCACACCAAAGACACGACGAGCTCAACTTCAAACACGTGGCGCAGAGGT-CGCCGTCCCACCTTTCTGCACAGATAGA-CGGCGCGGTGGGTCTCGCTTCATCGTCTTCACGCCGGGAACCCCAAGGACTGTTCACGAGCGAAGCTG-CAAGAGGTGGATTCTGATGACCGACACGGATCACCAGAGCGATTG-GCGAAGAAGACTGGTACAA-AGACCAACAACCG-CGTGTCTCTTGG-A-GTTCGACGTGCGACATATGGTGATACCGC------------GACCGGTGGCTCGTGAGACCTAGATTCGCGCTGTTC-AACTCCTCGGGCATGAACTCAATCGAG-AACGAAA--TTGCCCAAATCGGAAG-CGAGTTGCTCGCGTTTTGGAAAACCACGCAAGCGCAA------------------------------------------------------------------------------------------------------------------------------------------------------------------------------------------------------------------------------------------------------------------------------------------------------------------------------------AGCGTA-----------------------------------------------------------------------------------------------------------------TCGTCACGTACATGTGGGCTGTCAGGATACAAAAGCTCACCGGCGTCACCAACTAC-CTTGCT-AAATTCCTCTTGGGAGTAC--ACTATAGC--------------GTGATACAAGAGCAC-TACGACACCAAGTATTATTCAGGTGTCGTATCTGATGTTCCGAGGCCTGCGATTCACCGGTTGCGG-GATTCGCTCATGCCAGAAGTCCATGCTGTACACC-TTGGGCACAGGGGTGATATGCAAACC-TACCAGCC-ATAACACTCATCAAGTGCTAACCGTGAACCAGTACTGCGAATCGACGATCATCCCAGATACGATGGACTCCCCGGGGTTGCACATGTC-TAACATGTACATGAAAGACT-TGCGAGGAGG--AGACGTTCACA--TAAAGTCCGTTCGACGTGGTG-GTGGCGGA-CGCGTTTAACGGCTTCTGTC--CCGAAT-CCGACACGTCCTGCGGCGACCG-CAGACCTTACATCTTCACGA-CCGGTCGTTCTGAGAGACTAGCTCTTCGTTTGACCCGAGGATG-CGGACGGAAGGC-TACAGTTGCATG-CCCACCT-TGCTTCGCCCTTTCACTTCGGTCTCGCCCATTCTCGCAGAGGTGGC-----GAGGAGA--GCAACAGACTTTTCTGTAAAACCCAGCACGTCGTAGACTTAG-ACAAAGGCGTATTGGACGCCGTGCACGACCCCTTCAAAGACAC-GGTCGAGAG-AGCCAGCGGAAACA--AACAGATTACGGACATCATG--CACAATTGGGGGTTGCTTTCTGTGGTAC--TTATGG-CGTGGG-CCTCACCTCGGATAAGAAACTCAAG--TG-----GAGCAATCTGGTCGATCGCC-TGGCTCCTAGGATCAGCGG-CACGGGGCTGTTTGCTAACAGCGCAGTTCACAGCG-CGTACCAGATCATCACTCCTATCTTCAATCGCATATTTGAGAGCACGCGATACTTGCG
>O niloticus NW 020327604.1:0-42562:36893-38896(-)
-------------------------------------------------------------------------------------------------------------------------------------------------------------------------------------------------------------------------------------------------GGGGTTTGTTTA-CAAAATATTAATCCCG-GAGGTG-CCCACGGGCA--CAAATTCTTCAGAAAATACAGAATCACGGACCAGCGAGAAGCT--CAGCATGGCA-CGTACGACACAATAACCAACGGAGTACA-GACTAC-CGTGCAC--AGCGAGGAATTCAGGCCCACGTCCAAAGTTGTGACCATGCAATTCGGCAG-TCTGCTGAGCGTG-ACGTGCCGTCGGTTGCCGTCGAC-CTCATC--ACAA--GAGAGCTAGAGATGGCCAGCACGGCCTGGGAACTGACGAGAACGTGCGAAGTCTTGCAATACTGCGCGGCTCAGCCCACGCTAATCGACAGAA-TCGCCCGGCAGACCAAAATGGCGGGCCGCGCGAACGGCTTGACTGTGTTGACCATGGCCGAGCTCACGTGTGGCATGGTGAACATACAGCCCGACACGTTCGTTT-GCGCTCTGG--AAAACGCAGGAGAGTGTTAGAGA-GCGAAAGCCC-AGAGGTTGTGATTATGGGCGAGAGTTATTTAGAATAGTGTCCCAGCAGCACTCGGG-TGAGGTCTCACATAATCACGGAGGACACCGCGCC-GGAGTTC-GCGGTGTACACCATGGACA-ACGAAAACGCCTCGGACGGTCACCA-ATTTGT-AATGAAAGAAGCAGCAAGCACAGCTCTCTG-GGAACAGGCCTGCCTTTCGTGGAAGGGTCTCTGTCCAAGAGTC---------CAGCAAGGTGAATTACATCAGGCGGCGGACCGACGACAAGATACCCATCGTACACGT-AGACGGCGTGCAAATGGAA-CACGGAGCAGGAACACGTCCACCGAGCACAAAGCCTTCTCCAATTCAGAGGGTTTCAAGTGGGAGTATTTCACGGTGGGTT-GCACCGCT-CCCGCCAATTGAA--CCCCT-ACACTCTGCTCCACACCAAAGACACGACGAGCTCAACTTCAAACACGTGGCACAGAGGT-CGCCGTCCCACCTTTCTGCACAGATAGA-CGGCGCGGTGGGTCTCGCTTCGTCGTCTTCACGCCGGGAACCCCAAGGACTGTTCACGAGCGAAGCTG-CAAGAGGTGGATTCTGATGACCGACACGGATCACCAGAGCGATTG-GCGAAGAAGACTGGTACAA-AGACCAACAACCG-CGTGTCTCTTGG-A-GTTCGACGTGCGACATATGGTGATACCGC------------GACCGGTGGCTCGTGAGACCTAGATTCGCGCTGTTC-AACTCCTCGGGCATGAACTCCATCGAG-AACGAAA--TTGCCCAAATCGGAAG-CGAGTTGCTCGCGTTTTGGAAAACCACGCAAGCGCAAGCTTGTTTATCGACCACG--CGCTACTACACAGCCGGCATC-CACGGCATGTTTCAGAGAGTGGCC-GACATCTAGACTG-GTCTCTGTTAACCGATCCCATCTGCACGATTAAAGAAGTGACACCTCAGGAGCG--TACGA--TCTTGGTACAATTAGAGGTCATAAACGGCGTGTTCTATTTCATGCAATCGTTGGCAAAAGAACAAACTCGGTGCTCCCCTACATGGTCGCGTT--------GCGGT-ACCCGATTCACCGCCAACGAGATCGATTACTGC-AACATCATGTACTGGGTAGTGTTGCCT-GTGGGAGCTAGGGTGTA--------------------------------------------------------AGG------------------------------------------------------TCGTCACGTACATGTGGGCTGTCAGGATACAAAAACTCACCGGCGTCACCAACTAC-CTTGCT-AAATTCCTCTTGGGAGTAC--ACTATAGCACTCTGTTGACCAGGTGATACAAGAGCAC-TACGACACCAAGTATTATTCGGGTGTCGTATCTGATGTTCCGAGGCCTGCGATTCACCGGTTGCGG-GATTCGCTCATGCCAGAAGTCCATGCTGTACACC-TTGGGCACAGGGGTGATATGCAAACC-TACCAGCC-ATAACACTCATCAAGTGCTAACCGTGAACCAGTACTGCGAATCGACGATCATCCCAGATACGATGGACTCCCCGGGGTTGCACATGTC-TAACATGTACATGAAAGACT-TGCGAGGAGG--AGACGTTCACA--TAAAGTCCGTTCGACGTGGTG-GTGGCGGA-CGCGTTTAACGGCTTCTGTC--CCGAAT-CCGACACCTCTTGCGGCGACCG-CAGACCTTACATCTTCACGA-CCGGTCGTTCTGAGAGACTAGCTCTTCATTTGACCCGAGGATG-CGGACGGAAGGC-TACAGTTGCATG-CCCACCT-TGCTTCGCCCTTTCACTTCGGTCTCGCCCATTCTCGCAGAGGTGGC-----GAGGAGA--GCAACAGACTCTTCTGTAAAACCCAGCACGTCGTAGACTTGG-ACAAAGGCGTATTGGACGCCGTGCACGACCCCTTCAAAGACAC-GGTCGAGAG-AGCCAGCGGAAACA--AACGGATCACGGACATCATG--CACAATTGGGAGTGGCTTTCTGTGGTAC--TTATGG-CGTGGG-CCTCACCTCGGATAAGAAACTCAAG--TG-----GAGCAATCTGGTCGATCGCC-TGGCTCCTAGGATCAGCGG-CACGGGGCTGTTTGCTAACAGCCCAGTTCACAGCG-CGTACCAGATCATCACTCCTATCTTCAACCGCATATTTGAGAGTACGCGATACTCGCG
>O niloticus NW 020328862.1:292994-388618:79162-80552(-)
GAACATCGTAGTGATGGACCCGGGCAGCTACAAGCTGAAACCGGTGGAAGCTGTGGCCAGATTGATCGGAGCCCC-CGGGTTTCTCCAAATAGTGAGTTTGCCGAATACATTGGACAAAGTGATCAGATCCTCTGCTGCCAACACGACCGTGGTCACGGACGTAACGCTGCTGATGTCCCAAGCTCACATGGGAGTGACTCTGTTTCGACAACAG-CGAGAAACGAGC-CG-TTTGCTGTGGGGGTTTGTTTA-CAAAATGTTAATCCCG-GAGGTG-CCCACGGGCA-CGAAATTCTTCAGAAAATACAGAATCACGGACCAGCGAGAAGCT--CAGCATGGCA-CGTACGACACAATAACCAACGGAGTACA-GACTAC-CGTGCAC--AGCGAGGAATTCAGGCCCACGTCCAAAGTTGTGACCATGCAATTCGGCAG-TCTGCTGAGCGTG-ACGTGCCGTCGGTCGCCGTCGAC-CTCATC--ACGA--GAGAGCTAGAGATGGCCAGCACGGCCTGGGAACTGACGAGAACGTGCGAAGTCTTGCAATACTGCGCGGCTCAGCCCACGCTAATCGACAGAA-TCGCCCGGCAGACCAAAACGGCGGGCCGCGCGAACGGCTCGACTGTGTTGACCATGGCCGAGCTCACGTGTGGCATGGTGAACATACAGCCCGACACGTTCGTTT-GCGCTCTGG--AAAACGCAGGAGAGTGTTAGATA-GCGAAAGCCC-AGAGGTTGTGATTATGGGCGAGAGTTATTTAGAATAGTGTCCCAGCAGCACTCGGG-TGAGGTCTCACATAATCACGGAGGACACTGCGCC-GGAGTTC-GCGGTGTACACCATGGACA-ACGAAAACGCCTCGGACGGTCACCA-ATTTGT-AATGAAAGAAGCAGCAAGCACAGCTCTCTG-GGAACAGGCCTGCCTTTCGTGGAAGGGTCTCTGTCCAAGAGTC---------CAGCAAGGTGAATTACATCAGGCGGCGGACCGACGACAAGATACCCATCGTACACGT-GGACGGCGTGCAAATGGAA-CACGGAGCAGGAACACGTCCACCGAGCACAAAGCCTTCTCCAATTCAGAGGGTTTCAAGTGGGAGTATTTCACGGTGGGGT-GCACCGCT-CCCGCCAATTGAA--CCCT--ACACTCTACTCCACACCAAAGACACGACGAGCTCAACTTCAAACACGTGGCGCAGAGGT-CGCCGTCCCACCTTTCTGCACAGATAGA-CGGCGCGGTGGGTCTCGCTTCGTCGTCTTCACGCCGGGAACCCCAAGGACTGTTCACGAGCGAAGCTG-CAAGAGGTGGATTCTGATGC---------------------------------AGAGTGG------------------G--------------ACATCTA--------------------------------------------------------------------------------------------------------GAAA-------------------------------------------------------------------------------------------------------------------------------------CTG-GTCTCTGTTAACCGATCCCATCTGCACGATTAAAGAAGTGACACCTCAGGAGCG--TACGA--TCTTGGTACAATTAGAGGTCATAAACGGCGTGTTCTGTTTCATGCAATCGTTGGCAAAAGAACAAACTCGGTGCTCCCCTACATGGTCGCGTT--------GCGGT-ACCCGATTCACCGCCAACGAGATCGACTACTGC-AACATCATGTACTGGGTAGTGTTGCCT-GTGGGAGCTAGGGTGTA--------------------------------------------------------AGG--------------------------------------------------------------------------------ATACAAAAACTCACCGGCGTCACTAACTAC-CTTGCT-AAATTCCTCTTGGGAGTAC--ACTATAGCACTCTGTTGACCAGGTCATACAAGACCAC-TACGACACCAAGTATTATTCGGGTGTCGTATCTGATGTTCCGAGGTCTGCGATTCACCGGTTGCGG-GATTCGCTCATGCCAGAAGTCCATGCTGTACACC-TTGGGCACAGGGGTGATATGCAAACC-TACCAGCC-ATAACACTCATCAAGTGCTAACCGTGAACCAGTACTGCGAATCGACGATCATCCCAGATACGATGGACTCCCCGGGGTTGCACATGTC-TAACATGTACATGAAAGACT-TGCGAGGAGG--AGACGTTCACA--TAAAGTCCGTTCGACGTGGTG-GTGGCGGA-CGCGTTTAACGGCTTCTGTC--CCGAAT-CCGACACCTCCTGCGGCGACCG-CAGACCTTACATCTTCACGA-CCGGTCGTTCTGAGAGACTAGCTCTTCGTTTGACCCGAGGATG-CGGACGGAAGGC-TACAGTTGCATG-CCCACCT-TGCTTCGCCCTTTCTCTTCGGTCTCGCCCATTCTCGCAGAGGTGGC-----GAGGAGA--GCAACAGACTTTTCTGTAAAACCCAGCACGTCGTAGACTTAG-ACAAAGGCGTATTGGACGCCGTGCACGACCCCTTCAAAGACAC-GGTCGAGAG-AGCCAGCGGAAACA--AACGGATTACGGACATCATG--CACAATTGGGGGTGGCTTTCTGTGGTAC--TTATGG-CGTGGG-CCTCACCTCGGATAAGAAACTCAAG--TG-----CAGCAATCTGGTCGATCGCC-TGGCTCCTAGGATCAGCGG-CACGGGGCTGTTTGCCAACAGCCCAGTTCACAGCG-CGTACCAGATCATCACTCCTATCTTCAATCGCATATTTGAGAGCACGCGATACTCGCG
>O niloticus NW 020328863.1:0-47103:3596-6964(-)
GAACATCGTAGTGATGGACCCGGGCAGCTACAAGCTGAAACCGGTGGAAGCTGTGGCCAGATTGATCGGAGCCCC-CGGATTTCTCCAAATAGTGAGTTTGCCGAATACATTGGACAAAGTGATCAGATCCTCTGCTGCCAACACGACCGTGGTCACGGACGTAACGCTGCTGATGTCCCAAGCTCACATGGGAGTGACTCTGTTTCGACAACAG-CGAGAAACGAGC-CG-TTTGCTGTGGGGATTTGTTTA-CAAAATGTTAATCCCG-GAGGTG-CCCACGGGCA-CTAAATTCTTCAGAAAATACAGAATCACGGACCAGCGAGAAGCT--CAGCATGGCA-CGTACGACACAATAACCAACGGAGTACA-GACTAC-CGTGCAC--AGCGAGGAATTCAGGCCCACGTCCAAAGTTGTGACCATGCAATTCGGCAG-TCTGCTGAGCGTG-ACGTGCCGTCGGTCGCCATCGAC-CTCATC--ACGA--GAGAGCTAGAGATGGCCAGCACGGCCTGGGAACTGACAAGAACGTGCGAAGTCTTGCAATACTGCGCGGCTCAGCCCACGCTAATCGACAGAA-TCGCCCGGCAGACCAAAACGGCGGGCCGCGCGAACGGCTCGACTGTGTTGACCATGGCCGAGCTCACGTGTGGCATGGTGAACATACAGCCCGACACGTTCGTTT-GCGCTCTGG--AAAACGCAGGAGAGTGTTAGATA-GCGAAAGCCC-AGAGGTTGTGATTATGGGCGAGAGTTATTTAGAATAGTGTCCCAGCAGCACTCGGG-TGAGGTCTCACATAATCACGGAGGACACCGCGCC-GGAGTTT-GCGGTGTACACCATGGACA-ACGAAAACGCCTCGGACGGTCACCA-ATTTGT-AATGAAAGAAGCAGCAAGCACAGCTCTCTG-GGAACAGGCCTGCCTTTCGTGGAAGGGTCTCTGTCCAAGAGTC---------CAGCAAGGTGAATTACATCAGGCGGCGGACCGACGACAAGATACCCATCGTACACGT-AGACGGCGTGCAAATGGAA-CACGGAGCAGGAACACGTCCACCGAGCACAAAGCCTTCTCCAATTCAGAGGGTTTCAAGTGGGAGTATTTCACGGTGGGGT-GCACCGCT-CCCGCCAATTGAA--TCCCT-ACACTCTGCTCCACACCAAAGACACGACGAGCTCAACTTCAAACACGTGGCGCAGAGGT-CGCCGTCCCACCTTTCTGCACAGATAGA-CGGCGCGGTGGGTCTCGCTTCGTCGTCTTCACGCCGGGAACCCCAAGGACTGTTCACGAGCGAAGCTG-CAAGAGGTGGATTCTGATGACCGACACGGATCACCAGAGCGATTG-GCGAAGAAGACTGGTACAA-AGACCAACAACCG-CGTGTCTCTTGG-A-GTTCGACGTGCGACATATGGTGATACCGC------------GACCGGTGGCTCGTGAGACCTAGATTCGCGCTGTTC-AACTCCTCGGGCATGAACTCCATCGAC-AACGAAA--TAGCCCAAATCGGAAG-CGAGTTGCTCGCGTTTTGGAAAACAACGCAAGCGCAAGCTTGTTTATCGACCACG--CGCTACTACACAGCCGGCATC-CACGGCATGTTTCAGAGAGTGGCC-GACATCTAGACTG-GTCTCTGTTAACCGATCCCATCTGCACGATTAAAGAAGTGACACCTCAGGCGCG--TACGA--TCTTGGTACAATTAGAGGTCATAAACGGCGTGTTCTGTTTCATGCAATCGTTGGCAAAAGAACAAACTCGGTGCTCCCCTACATGGTCGCGTT--------GCGGT-ACCCGATTCACCGCCAACGAGATCGACTACTGC-AACATCATGTACTGGGTAGTGTTGCCT-GTGGGAGCTAGGGTGTACCGACATACTGCAGAGCGACTTCC--CACGGTCAGATTACCGGTGTTTCTTTTCAAAGAGATGTGACAGATTCGCTCCCACTACATTAGCGACGTGAGCTTTCACCCCACGTCTCGTCACGTACATGTGGGCTGTCAGAATACAAAAACTCACCGGCGTCACTAACTAC-CTTGCT-AAATTCCTCTTGGGAGTAC--ACTATAGCACTCTGTTGACCAGGTCATACAAGACCAC-TACGACACCAAGTATTATTCGGGTGTCGTATCTGATGTTCCGAGGTCTGCGATTCACCGGTTGCGG-GATTCGCTCATGCCAGAAGTCCATGCTGTACACC-TTGGGCACAGGGGTGATATGCAAACC-TACCAGCC-ATAACACTCATCAAGTGCTAACCGTGAACCAGTACTGCGAATCGACGATCATCCCAGATACGATGGACTCCCCGGGGTTGCACATGTC-TAACATGTACATGAAAGACT-TGCGAGGAGG--AGACGTTCACA--TAAAGTCCGTTCGACGTGGTG-GTGGCGGA-CGCGTTTAACGGCTTCTGTC--CCGAAT-CCGACACCTCCTGCGGCGACCG-CAGACCTTACATCTTCACGA-CCGGTCGTTCTGAGAGACTAGCTCTTCGTTTGACCCAAGGATG-CGGACGGAAGGC-TACAGTTGCATG-CCCACCT-TGCTTCGCCCTTTCTCTTCGGTCTTGCCCATTCTCGCAGAGGTGGC-----GAGGAGA--GCAACAGACTTTTCTGTAAAACCCAGCACGTCGTAGACTTAG-ACAAAGGCGTATTGGACGCCGTGCACGACCCCTTCAAAGACAC-GGTCGAGAG-AGCCAGCGGAAACA--AACGGATTACGGACATCATG--CACAATTGGGGGTGGCTTTCTGTGGTAC--TTATGG-CGTGGG-CCTCACCTCGGATAAGAAACTCAAG--TG-----CAGCAATCTGGTCGATCGCC-TGGCTCCTAGGATCAGCGG-CACGGGGCTGTTTGCCAACAGCCCAGTTCACAGCG-CGTACCAGATCATCACTCCTATCTTCAATCGCATATTTGAGAGCACGCGATACTCGCG
>O niloticus NW 020328946.1:0-23574:5869-8948(+)
GAACATCGTAGTGATGGACCCGGGCAGCTACAAGCTGAAACCGGTGGAAGCTGTGGCCAGATTGATCGGAGCCCC-CGGGTTTCTCCAAATAGTGAATTCGCCGAATACATCGGACAAAGTGATCAGATCCTCTGCTGCCAACACGACCGTGGTCACGGACGTAACGCTGCTGATGTCCCAAGCTCACATGGGAGTGACTCTGTTTCGACAACAG-CGAGAAACGAGC-CG-TTTGCTGTGGGGGTTTGTTTA-CAAAATGTTAATCCCG-GAGGTG-CCCACGGGCA-CGAAATTCTTCAGAAAATACAGAATTACGGATCAGCGAGAAGCT--CAGCATGGCA-CGTACGACACAATAACCAACGGAGTACA-GACTAC-CGTGCAC--AGCGAGGAATTCAGGCCCACGTCCAAAGTTGTGACCATGCAATTCGGCAG-TCTGCTGAGCGTG-ACGTACCGTCGGTCGCCGTCGAC-CTCATC--ACGA--GAGAGCTAGAGATGGCTAGCACGGCCTGGGAACTGACGAGAACGTGCGAAGTCTTGCAATACTGCGCGGCTCAGCCCACGCTAATCGACAGAA-TCGC-CGGCAGACCAAAACGGCAGGCCGCGCGAGCGGCTTGACTGTGCTGACCATGGCCGAGCTCACGTGTGGCATGGTGAACATACAGCCCGACACGTTCGTTT-GCGCTCTGG--AAAACGCAGGAGAGTGTTAGAGA-GCGAAAGCCC-AGAGGTTGTGATTATGGGCGAGAGTTATTTAGAATAGTGTCCCAGCAGCACTCGGG-TGAGGTCTCACGTAATCACGGAGGACACCGCGCC-GGAGTTT-GCGGTGTACACCATGGACA-ACGAAAACGCCTCGGACGGTCACCA-ATTTGT-AATGAAAGAAGCAACCACCACAGCTCTCTG-GGAACAGGCCTGCCTTTCGTGGAAGGGTCTCTGTCCAAGAGTC---------CAGCAAGGTGAATTACATCAGGCGGCGGACCGACGACAAGATACCCATCGTACACGT-GGACGGCGTGCAAATGGAA-CACGGAGCAGGAACACGTCCACCGAGCACAAAGCCTTCTCCAATTCAGAGGGTTTCAAGTGGGAGTATTTCACGGTGGGGT-GCACCGCT-CCCGCCAATTGAA--CCCCT-ACACTCTGCTCCACACCAAAGACACGACGAGCTCAACTTCAAACACGTGGCGCAGAGGT-CGCCGTCCCACCTTTCTGCACAGATAGA-CGGCGCGGTGGGTCTCGCTTCGTCGTCTTCACGCCGGGAACCCCAAGGACTGTTCACGAGCGAAGCTG-CAAGAGGTGGATTCTGATGACCGACACGGATCACCACAGCAATTG-GCGAAGAAGACTGGTACAA-AGACCAACAACCG-CGTGTCTCTTGG-A-GTTCGACGTGCGACATATGGTGATACCGC------------GACCGGTGGCTCGTGAGACCTAGATTCGCGCTCTTC-AACTCCTCGGGCATGAACTCCATCGAC-AACGAAA--TAGCCCAAATCGGAAG-CGAGTTGCTCGCGTTTTGGAAAACCACGCAAGCACAAGCTTGTTTATCGACCACG--CGCTACTACACAGCCGGCATC-GAGGCCATGTTTCAGAGAGTGGCC-GACATCTAGACTG-GTGCCTGTTGACCGATCCCATCTGCACGATTAAAGAAGTGACACCTCAGGCACG--TACGA--TCTTGGTACAATTAGAGGTCATAAACGGCGTGTTCTATTTCATGCAATCGTGGGCAAAAGAACAAACTCGGTGCTCCCCTACATGACTGTGTT--------GCGGT-ACCCGCTTCACCGCCAACGAGATCGACTACTGC-AACATCATGTACTGGGTACTGTTGCCT-GTGGGAGCTAGGGTGTACCGACATACTGCAGAGCGACTTCC--CACGGTCAGATTACCGGTGTTTCTTTTCAAAGAGATGTGACAGATTCGCTCCCACTACATTAGCGACGTGAGCTTTCACCCCACGTCTCGTCACGTACATGTGGGCTGTCAGGATACAAAAACTCACCGGCGTCACCAACTAC-CTTGCT-AAATTCCTCTTGGGAGTAC--ACTATAGCACTCTGTTGACCAGGTGATACAAGAGCAC-TACGACACCAAGTATTATTCGGGTGTCGTATCTGATGTTCCGAGGCCTGCGATTCACCGGTTGCGG-GATTCGCTCATGCCAGAAGTCCATGCTGTACACC-TTGGGCACAGGGGTGATATGCAAACC-TACCAGCC-ATAACACTCATCAAGTGCTAACCGTGAACCAGTACTGCGAATCGACGATCATCCCAGATACGATGGACTCCCCGGGGTTGCACATGTC-TAACATGTACATGAAAGACT-TGCGAGGAGG--AGACGTTCACA--TAAAGTCCGTTCGACGTGGTG-GTGGCGGA-CGCGTTTAACGGCTTCTGTC--CCGAAT-CCGACACCTCCTGCGGCGACCG-CAGACCTTACATCTTCACGA-CCGGTCGTTCTGAGAGACTAGCTCTTCGTTTGACCCGAGGATG-CGGACGGAAGGC-TACAGTTGCATG-CCCACCT-TGCTTCGCCCTTTCACTTCGGTCTCGCCCATTCTCGCAGAGGTGGC-----GAGGAGA--GCAACAGACTCTTCTGTAAAACCCAGCACGTCGTAGACTTAG-ACAAAGGCGTATTGGACGCCGTGCACGAC------------------------------------------------------------------------------------------------------------------------------------------------------------------------------------------------------------------------------------------------------------------------------------
>O niloticus NW 020328947.1:0-16115:6-1037(+)
----------------------------------------------------------------------------------------------------------------------------------------------------------------------------------------------------------------------------------------------------------------------------------------------------------------------------------------------------------------------------------------------------------------------------------------------------------------------------------------------------------------------------------------------------------------------------------------------------------------------------------------------------------------------------------------------------------------------------TGG--AAAACGCAGGAGAGTGTTAGAGA-GCGAAAGCCC-AGAGGTTGTGATTATGGGCGAGAGTTATTTAGAATAGTGTCCCAGCAGCACTCGGG-TTGAGTCTCACA--ATCACGGAGGACACCGCGCC-GGAGTTC-GCGGTGTACACCATGGACA-ACGAAAACGCCTCGGACGGTCACCA-ATTTGT-AATGAAAGAAGCAGCCACCACAGCTCTCTG-GGAACAGGCCTGCCTTTCGTGGAAGGGTCTCTGTCCAAGAGTC---------CAGCAAGGTGAATTACATCAGGCGGCGGACCGACGACAAGATACC-ATCGTACACGT-GGACGGCGTGCAAATGGAA-CACGGAGCAGGAACACGTC-ACCGAGCACAAAGCCTTCTCCAATTCAGAGGGTTTCAAGTGGGAGTATTTCACGGTGGGGT-GCACCGCT-CCCGCCAATTGAA--CCCCT-ACACTCTGCTCCACACCAAAGACACGACGAGCTCAACTTCAAACACGTGGCGCAGAGGT-CGCCGTCCCACCTTTCTGCACAGATAGA-CGGCGCGGTGGGTCTCGCTTCGTCGTCTTCACGCCGGGAACCCCAAGGACTGTTCACGAGCGAAGCTG-CAAGAGGTGGATTCTGATGACCGACACGGATCACCACAGCAATTG-GCGAAGAAGACTGGTACAA-AGACCAACAACCG-CGTGTCTCTTGG-A-GTTCGACGTGCGACATATGGTGATACCGC------------GACCGGTGGCTCGTGAGACCTAGATTCGCGCTCTTC-AACTCCTCGGGCATGAACTCCATCGAC-AACGAAA--TAGCCCAAATCGGAAG-CGAGTTGCTCGCGTTTTGGAAAACCACGCAAGCGCAAGCTTGTTTATCGACCACG--CGCTACTACACAGCC--------------------------TGG-------------------------------------------------------------------------CATCG------------------------------------------------------AGGCCAAGAACAAACTCGGTGCTCCCCTACATGACTGTGTT--------GCGGT-ACCCGCTTCACCGCCAACGAGATCGACTACTGC-AACATCATGTACTGGGTACTGTTGCCT-GTGGGAGCTAGGGTGTACCGACATACTGCAGAGCGACTTCC--CACGGTCAGATTACCGGTGTTTCTTTTCAAAGAGATGTGACAGATTCGCTCCCACTACATTAGCGACGTGAGCTTTCAC-CCACGTCTCGTCACGTACATGTGGGCTGTCAGGATACAAAAACTCACCGGCGTCACCAACTAC-CTTGCT-AAATTCCTCTTGGGAGTAC--ACTATAGCACTCTGTTGACCAGGTGATACAAGAGCAC-TACGACACCAAGTATTATTCGGGTGTCGTATCTGATGTTCCGAGGCCTGCGATTCACCGGTTGCGGATAT-CGCTCATGCCAGAAGTCCATGCTGTACACC-TTGGGCACAGGGGTGATATGCAAACC-TACCAGCC-ATAACACTCATCAAGTGCTAACCGTGAACCAGTACTGCGAATCGACGATCATCCCAGATACGATGGACTC-CCCGGGTTGCACATGTC-TAACATGTACATGAAAGACT-TGCGAGGAGG--AGACGTTCACA--TAAAGTCCGTTCGACGTGGTG-GTGGCGGA-CGCGTTTAACGGCTTCTGTC--CCGAAT-------------------------------------------------------------------------------------------------------------------CCGACC----------------------------------------------------------------------------------------------GTAGACTTAG-ACAAAGGCGTATTGGACGCCGTGCACGACCCCTTCAAAGACAC-GGTCGAGAG-AGCCAGTGGAAACA--AACGGATTACGGACATCATG--CACAATTGGGAGTGGCTTTCTGTGGTAC--TTATGG-CGTGGG-CCTCACCTCGGATAAGAAACTCAAG--TG-----GAGCAATCTGGTCGATCGCC-TGGCTCCTAGGATCAGCGG-CACGGGGCTGTTTGCTAACAGCCCAGTTCACAGCG-CGTACCAGATCATCACTCCTATCTTCAACCGCATATTTGAGAGTACGCGATACTCGCG
>L crocea NW 020861315.1:2372921-2494990:66119-69365(-)
GAGTGTCGTGACCATGGACCCAAGCAGCTGCATGCTGAGACCACTGGAGACGGTCAGACGGCTAGTGAAAGCTCC-CAAATTCCTGCAAGCGGCGCATTCGCGGAGTTCATCGGACAACATGATCAGACCGTCGGCCGCCAACAGTTCCATCTCTGCCGACGCCACTGTCGTCGTGTCGCAGGCTCACATGGGAGTTACTCTGTTCAGACAACAG-AGAGATACGAGT-CG-CCTGCTCGCCGGCTTTGTGTA-CAAGATGCTGGTCCCA-GACGTG-CCCACGGGCA-CGAGATTCCGCAAGTGCTACAGGATCACGGATCAGCGCGAGGCG--CAGCAGGGTA-CCTATGACACAGTCACCAACGGAGTGCA-GACCAG-TCTGGAA--GACCAAGTCTTCCAGCACACGTCTAAAGTGGTCACGATGCAATTCGGAAG-CCTCCTGAACGTC-ACGTGCCGTCCGTGGCCATGGAT-CTGATC--AGAA--GAGAGCTGGACAGGGTCAGCACATCGTGGGAGCTCACTAGGACTATCGAAGTGCTCAAATATTGTGCGGCTCAGCCAACCCTGACCGACATGG-TCGCGCAGCGGACCAAGACCTACTCTCCGGCGAGAAGCTGGACGATATTGGTGATGGCGGAGCTCCTGTGCGGCGTGATCAACCTACAGCCCGACTCCTTCCTCT-GCGTGCTGG--AAAACGCCGCAGGATGCTGGGAA-GTGATAAGCC-TGAGGTCATCGTGGTGGGCGACACCTGTTCCGCATCATCTCCCAGAGGAGCTCCAACTGTGCACACAGATCGTCACCGAGGACACCACCCC-TGAGTTT-TCGGTGTACACGATGGCCA-ACGAGAGAGTCGGCGGAGGCTACGA-GTTCAC-CATGCAACAGCTCACCAGCACGC-TCTGGGCGACAAGGACTTGCCCTTCACCAACGAGTCCTGCTTCAGGACAGCTCCATCGACATGAAGGTGAGCTACATTCGGCGGAGGTTCCAGGACAAGATACCCATCGTGCATGT-GGACGGGGTGCAGATGGAG-CACGGGACCGAGACACCTCCACTGAACACAAGGCCTTCTGTAACACGGAAGGGCACAAGTGGGAGTTTGCCACCGTCGGCT-GCACGGCG-CCCGCCAGATCAA--TCCCTCCCACGT-CCTGTCCACCAAAGACTCGAGGACATCAACTACAAGCAGCTTGCCCAGCGAT-CCCCCTCCCTCGTACATCCACCAGTAGA-CGGAGCGGTGGGTCAGTCTTCGTGACCTGCACCCCGGTAACCCGAAAGATTGTTCACGACCGTCGCTG-CAACATGTGAACGCTGATGAGAGATGC-TGTTCCCGTAGAAACTC-GCTCTCAAGACTGGTACGA-AGATAAAGAACCG-CTTCGGTGCTAG-A-GTTTGATGCCCGCAACATGGTAGTACCTCCCGCCGCCTGCGGAGCGTTGGGTTGTCAGGCCCCGGGTGGCTCTTTTC-AACTCCTCCTCCATGAACAGTATCGAC-AACGAAA--TCGCTCAGATTGGCAG-CGAGCTGCTCACTCTTTGGGACACCGAGCACGCGAAAACCTGTTCCTCGAACAGG--CTCTCCATTACGAACGGTGCG-ATGTCCATGCTTGAGAGACTGGAC-TGGAGGAAGGTTG-GTCTTGGTTAGCAGACCCCATCTGTGCAGTAAAGGAG-TCACAGCAGATGAACG--CACCG--TGTTGTTACAGCTAGAGGTGATGAACAGCTTGATCTGTTTAAGAGCATAGTGGGAAGCAGAAACAACTCCGTGATAGCCTCCATGCCTGCGTGCAGTAC--ATGGT-ACCCGGTTCACCTTGGACGATATGGATTATTGC-AATCTCATGTACTGGATCATACTCCCG-GTGGGGGCTCGAGTGTATCTG--------------------------------------------------------------------------------TGCACCAACAGGGGATTCAGCGACACGTCTCGTCACCTACATGTGGGCGATCAGACTCCAAAAGCTGGCAGGCATCAGCAACAGC-CTGGCC-AAGGTGTTGCTGGGCATCC--ATTACAGCACCCTGTTGACTCAGTCATACAGGAGCAC-TACGATACAAAATACTACTCGGGTGTCCTACCTACTGTTCAGAGGTGTGCGGTTCACGGGATGCGG-CGTTCCCTCATGCCAAAAGTCCGCCCTGTACACA-CTGGGCACCGAGATCATTTGCAAGCC-CACGGCTC-ACAATACACATCAGGTGCACACGGTCAACCAATACTGCGAGTCCGTCGTGATACCAGAGACGCTGGAGTCTCCCGGCGTGTACATGCC-CAACCTGTACATGAAAGATG-TACGAGGAGG--AGACGTGCACA--TGCGGCCCCTTCGACATGGTG-GTGGCAGA-CGCTTTCAACGGGTTCTGCC--CAGAGT-CCGACAGCGCCAGCGGCTACCG-CAGACCTTTCATCTTCACCA-CCGGCCGCTCGGAAAGACTACGGGTCCATCGGACCCTATGATG-CGAGCCGAAGCG-TACACTTGCATG-CCAACTC-TGCTCCATCCATTCAGCTCCGCCTCAGGCACGGTAGCAGAAACCGTGACAAGAGGAAA--GTAACAAGCTCTTCTGCAACACCCTTCATATGGTGGAGTTTG-AGAAGGGTGTGCTCGATCCCATCGGAAACCCCTTCAGGGACAC-AGTGGAGAG-AGTCAATGGAGATA--AGCGAACCACGGACATAATG--CAACCCTCGGGGTGGCTTTCTGTGCTAC--TTATGG-TATAGG-GTTGACATCTGACAAGAAGCTAATG--TGCC--GGGAAACCCTGGTCGATAGGC-TGGCACCTAGAATCAGCGG-AGTGGGTATCTTTGCGTGCAACCCCATCCAGACGA-CATCTCGTTTAATCAACCCCATCTTCAGCAGGATATTCGAGAGCAATCGCTACTCTCG
>P ranga NW 021144806.1:70557-377649:152086-155526(-)
GAGTACGGTAACGATGGACCCCAACACCTACAAGCTGAAACCACTGGAGGTGATCAGAAGACTCATCGACGCTCC-GGATTTCATTCCGCGGACGCGTTCACCTCCTACATGGAAAAACACGATCAGACCCTCCGCCTCGAACGGCTCGATTTCAGCAGAAGCCACGGTGAAAATATCCCAAGCCCACATGGGGGTTTCTCTGTTTCGGCAGCAG-AGAGAGACCAGT-CG-TCTGCTCGCAGGGCTGGTGTA-CAAAATCATGGTCCCC-GAGGTA-CCCACCGGCA-CTCGATTCCTGAAACAATACAAGGTCACAGACCAGCGCGAAGCT--CAGCGCGGCA-CCTGGGACACCGTGGGCAACGGAGTAAA-GACCAG-AGAGTAC--AGTCAGGTGTTCCAGCATACCTCCAAAGTGCTCACCATGAGCTTCGGCAG-CCTGCTGGGCATC-ACGTGCCCTCCGTCGCCGCGGAG-CTGATA--CGGA--GGGAGTTCGAACGCGTCGGGACGTCGTGGGAGCTTACCAGAACCATAGAGGTGCTGCAGTACTGCACCGCGCAACCCACGTTGACGGACAGGA-TCGCTCAGAGGCTCGGCAGATACTCCAGAGCGAGAGGCTCAACAGTGCTCGTCATGGCCGAGCTCACGTGCGGCATGGTGAACGTGCACCCCGACGCTTTCGTCT-GCATCCTGG--AGAATGCCGCAGGGTGCTCGGCG-GAGACAGGGA-CGAGGTCCTTGTGATGGGCGACACCTGTTCAAGGTGATTTCGCA---AAGCTCTGGATCCGAACCCGCATCGTCTCGGAGGTGGCTATTCC-CGAGGTG-GAGGTGTATAGTGCCAGCA-ACGAGAGAGGCGACGGGACGTACGA-GTTCAC-CATGGAGCAGGTGGCAAGGGCGC-CCTGGGTTCAGGGGCCTCGCTTTTCACCGAAGAATCGAGTTTCGAGACAAGAGCATAGAAATGGTCGTGAACTACGTTCGGCGGGGGGAGGACTCCAATATCCCCATCGCGCGCGT-AGACTCCGTGCAGATGGAG-CACGGGGCAGAGACACCTCGACCGAATACAAAGCCTTCTGCAACACCCAAGGGTTCAAGTGGGAATATTTCACGGTGGGAT-GCACGGCT-CCCGCCAGGTCGT--GGCCTCCAATGT-GCTCTCGTCCGTAGAGACGACGAGATCAACTACAAGCACCTCGCTCAGCGCT-CGCCTTCTCTCCTACCTGCACAGTTAGA-CGGCTCGGTCGGTGACGCTCAGGGAACTGCACAAAGGCAACCCGAAAGATTTTTCGGGGGCGCAGCTG-CAAGAGCTGAACAATCGCGAGAAA----GATGACCGTGGAACCTT-GCCCGTACGACTGGTACGA-AGCTGAAAAATCA-CCTCGGTGCTAG-A-GTTTGACGCCCGCAACATGGTGATGCCCGCCTCCTGAGGCTGCCCGCTGGCTTGTGAGACCCAGAGTCGCGCTCTTC-AACTCGTCTTCCATGAACAACATAGAT-AGCGAGA--TCGCCCAGATCGGTAG-CGAACTGTTGACTCTTCGGGAGACCGAGGAAGCCGAGACGTGCTGTTGAACATCG--CGATGCAGAACGCTCGGGGTG-CAGTCTGCGTTTGAGGGAGTGGGC-GAAGGGCAGGCTG-GTCTTGGATGGCTGATCCCATATGCGCGGTTAAGGAAATATCAGACACCGAATG--CGCGG--TGCTGTGTGAACTCGAAGTGATCAACGGCGTGCTCTGTTCAAACGCGTGGTGGGAAACAGGAGGAATTCGGTGATCGCCTCAATGCCTTCGTGCGGACT--ACGGT-ACCCCATTCACTTTGGACGAGGTCGACTACTGC-AACCTGATGTATTGGATCATTCTTCCG-ATAGGAGCTCGAGTGTATACGCGCGCTATAGGAAGAACTCC--GTCGGTCGCCTGAGAGGTGCGTGTTCTCCAAGGGACGTAAGCGATTCGAACCCACTGCTGTCGGGATACGGGATTCGACGGCACATCTAGTCACGTACATGTGGGCCATCAGGTTGCAGAAGCTGTCCGAAATCAGTAACACT-CTGGCC-AAGGTGCTGCTGGGGCTGC--ATTACAGCACCCTTTTGACGCAGTGATGCAGAACCAC-TACGATACGACGTACTACTCGGGTGTCGTACCTGTTGTTCAGAGGCGTGAGGTTCACCGGTTGCGG-CGTGCGCTGATGCCAGAAGTCGGCGTTGTACGCG-CTGGGGACGGGCGTCACCTGCAAGCC-CACCGCCC-ACAACACCCACCAAGTGCAAACCGTGAACCAGTACTGCGAGTCGGTGGTGATCCCGGAGACGCTGGAGTCGCCCGGGCTGTATATCCC-CGACCTGTATATGAAGGACG-TGCGAGGAGG--CGAAGTGCACG--TGGGGGCCGTACGCCATGGTG-ATCGCGGA-CGCCTTCAACGGCTTCTGCC--CCGAGT-CGGACAGCGCGAGCGGGTACCG-CAGACCCTATCTGTTCACCA-CGGGGCGCTCTCAGGCCCTGGCGGAACGCTAGACCCTCTCATG-GACTGCGACGCT-TACACTTGCATG-CCCACGT-TGCTCCGTCCGTTCAGCTCGGC------TGCGGCAGTAGGAATAACGAA--GACGAGA--GCAACGACCTGTTCTGCGACACCCTTCACGTGCAGGAGTTCG-AAAAGAGCGTTCTGGATTCCATCGGAGATCCGTTCCAAGACAC-CGTAGAAAG-AGCCAACGGGAACA--AACGGTCCACCGACATAATG--CAACCCTCGGGGTGGCCTTCTGCGGTAC--TTACAG-CATCGG-GAAGACTTCGGACAAGAAGCTCATG--TG--CGCGGAATCCCTGGCGGAAAGGC-TAGCGCCTAGGATCAGCGG-GACAGGGGTGTTCGCTTGCAACCCCATGCCGACGA-CGTCTAATCTGATCGCTCCCGTGTTTACCAGGATTTTCGACACATCCAGGTACGATAG
>P flavescens NW 021166526.1:108933-252101:51733-55116(-)
GAGTGTGGTGAACCTGGACCCGAGCAGCTACAAGCTGAAACCATTGGACACGATCGAGCGCTTGTTGAAAGCCCC-CGGATTCATCCCCACAGCTCATTTGCCCAGTTTGTGGGACAACCTAACCAGAGCCTCGGCCACCAATAGTTCCATCACCGCAGAGGCCACCGTGATGATGGCGCAAGCTCACATGGGAGCAACTCTGTTTAGGCAACAG-AAAGACACGAGT-CG-TCTACTCGCTGGCTTCGTCTA-CAAGATGCTAGTTCCA-GAGGTG-CCCACTGGTA-CCAGATTCTGCAAGCGCTACAGGATCACGGATCAGCGCGAGGCT--CAGCATGGCA-CCTACGACACAATCACCAATGGAGTCCA-GAGCAG-AGAGTAC--AGCCAAGTGTTCCAGCACAAGTCCTTTGTGGTCACCATGCAATTTGGATG-CCTCCTCAGCGTC-ACGTGCCCACAGAGGCTTTCGAC-CTGATC--AAAA--GAGAGTTGGACATGGCCAGTACTTCCTGGGAGCTGACAAGGACCACTGAAGTGCTCCGTTACTGCGCCGCTCAACCCACCCTGACGGACAGGA-TCGCGCACAGGACCACCACCGTCAGTCGTGCGAGAAATTGGACTGTGTTGATCATGGCAGAACTCATGTGCGGCATGGTCAACATACAGCCCGACTCCTTTGTCT-GCGCGCTGG--AAAACGCCGGAGGATCCTGGCAA-GCGATAAGCC-TGAAGTTGTGATCGTAGGTGACACCTGTTCCGCGTCATCTCCCAGAGAAGCTGCAA-TCTGGCTTCAGATAGTCAGCGAGGACACCCCGCC-CGAGTTC-TCCGTGTACACAATGGCCA-ACGAGAGAGGCGGGGGAGGGTACGA-TTTTAC-CATGCAACAGGTCACCAACAGGC-TCTGGGTGACAAAGATCTACCTTTCACCAACGAGTCGTGCTTCGGGACAGCCCGTTCGACATGAAAGTACACCACATTCGGAGGAGGCCCTACGACAGGATCCCCATTGTGACCGT-GGACTCGGTACAGATGGAG-CTGGGCAGAGAAACACTTCCACAGAACACAAGGCCTTCTGTAACTCGGAGGGTTTCAAGTGGGAGTACTTCACTGTCGGTT-GCACGGCG-CCTGCCAAATCAA--CCCTTCGAACGT-GCTCTCCACGACAGACTCGACGGCGTCAACTACAAGCAGCTTGCCCAGCGAT-CACCCTGCCTCGTACCTTCACCAGTAGAC-GGTGCAGTCGGTCAGTCTCCGTAGCCTGCACCCCGGTAACCCGGAGGACTGTTCACGAGCGCAGCTG-CAACAGGTCAACACTGATGAGAGACGC-CATCTCTGTAGCTACTT-GCGCGCAAGACTGGTACAA-AGATAAACAACCG-CGTCCGTACTGG-A-GTTTGACACGCGCAACATGGTGGTACCTACC----------GGACAATGGCTGGTCAGACCCAGAGTGGCTCTTTTC-AACTCGTCGGCCATGAACAGCATCGAC-AACGAAA--TGGCCCAGATCGGCAG-TGAGTTACTCACGCTTTGGGACACCCAGCAGGCTAAAACTTGTTCCTCGACCGGG--CGCTCCACCACGAACGGCATA-GGGTCAATGATTAAGAGAATGGAC-CAAGGGCAGGTTG-GTCGTGGATAGCCGACCCGATCTGCGCGGTAAAAGAGGTCACCGCAGAGGAACG--TACCG--TGTTGTTACAACTCGAGGTGATGAACGGCCTCATCTGTTCAAGGCCATCGTTGGATGTAGACTCAACTCTGTGATAGCCTCAATGCCTGCGTGCAGACT--ATGGT-ACCCGATTTAGTTTGGATGATGTGGACTATTGC-AATCTCATGTACTGGATCATCCTACCA-GTCGGAGCTCGAGTGTACCCGCGTTCTACAGAGGGAGTTCT--CACGGTCGTTTGAATGGTGCGCTTTCTCCAAGGGACGTGAGTGATTTGAGCCTACTGCTCTAGCGACACCGGATTCAGCGCAACATCTGGTCACCTATATGTGGGCGATCAGACTGCAAAAACTCACGGGTATCAGCAACGAC-CTAGCC-AAGGTGTTACTGGGGATGC--ACTACAGCACCCTGTTGACCCAGTCATACAAGAGCAC-TACGATACAAAGTACTACTCGGGTGTCCTACCTGCTTTTCAGAGGCGTGCGTTTCACGGGATGTGG-TGTTCTCTCATTCCAAAAGTCAGCTTTGTACACA-CTGGGCACCGAGATCCTCTGTAAACC-CACGTCTC-ACAATACGCACCAGGTGCACACCGTGAACCAATACTGCGAGTCTACTGTCATACCAGAGACCATAGAGTCCCCCGGGGTCCACATCCC-CAACCTGTACATGAAAGACG-TGCGAGGAGG--AGACGTGCACA--TATGGCCCCTTCGACATGGTG-GTCGCGGA-CGCGTTCAACGGTTTCTGCC--CAGAGT-CAGAGTGCTCGAGCGGTTACCG-CAGACCTTACATCTTCACAA-CAGGTCGCTCCGAAAGACTACGGGTCCATTGGACCCCTGGATG-CTAGTCGACGCG-TACACTTGTATG-CCAAGTC-TACTCCATCCCTTCAGCTCCGTCGCAGGTACACCAACAGAGACCGCAAC--GAGGAAA--GCAACAAGCTCTTCCGAGAGACACTTCACATTGCGGAGTTTG-AAAAGGGAGTACTCGACCCCATTGGCGATCCCTTCAAGGATAC-TGTGGAGAG-AGTGAATGGAGACA--AGCGTACCACAGACATAATG--CAGCCCTTGGAGTGGCCTACTGTGGTAC--CTATAG-TATAGG-GCTCACATCTGACAAGAAGCTCATG--TGCC--AGGAGACCCTGCTCGAGAGGC-TAGCGCCTAGAATCAACGG-AACGGGTATATTTGCCTGCAACCCCATCCAGACAACCAC-TCGCCTGATCAACCCTATATTCAACAGGATATTCGCAAATACCAGGTACTCCCG
>P flavescens NW 021166680.1:459706-577935:56995-57672(+)
GAGTGTGGTGAACCTGGACCCGAGCAGCTACAAGCTGAAACCGTTGGACACAATCGAGCGCTTGTTGAAAGCCCC-CAGATTCATCCCCACAGCTCATTTGCCCAGTTCGTGGGACAACCTAA------------CCACCAATAGTTCCATCACCGCAGAGGCCACCGTGATGATGGCGCAAGCTCAAATGGGAGCTACTCTGTTTAGGCAACAG-AAAGACACGAGT-CG-TCTACTCGCTGGCTTCGTCTA-CAAGATGCTAGTCCCA-GAGGTG-CCCACTGGTA-CCAGATTCTGCAAGCGCTAAAGGATCACGGATCAGCGCGAGGCT--CAGCATGGCA-CCCACGACACAATCACCAATGGAGTGCA-GAGCAG-AGAGTAC--AGCCAAGTGTTCCAGCACAAGTCCTTTGTGGTCACCATGCAATTTGGATG-CCTCCTCAGCGTC-ACGTGCCCACAGAGGCCTTCGAC-CCGATC--AAAA--GAGAGTTGGACATGGCCAGTACTTCTTGGGAGCTGACAAGGACCACTGAAGTGCTCCGTTACTGTGCCGCTCAACCCACCCTGATGGACAGGA-TCGCGCACAGGACCACCACCGTCAGTCGTGCGAGAAATTGGACTGTGTTGATCATGGCAAAACTCATGTGCGGCATGGTCAACATACAGCCCAACTCCTTTGTC-----------------------------------------------------------------------------------------------------------------------------------------------------------------------------------------------------------------------------------------------------------------------------------------------------------------------------------------------------------------------------------AAAACACTTCCACAGAACACAAGGCCTTCTGTAACTCGGAGGGTTTCAAGTGGGAGTACTTCA------------------------CAAATCAA--CCCTT-GAACGT-GCTCTCCACGACAGACTCGACGGCGTCAACTACAAGCAGCTTGCCCAGCGAT-CATCCTGCCTCGTACCTTCACCAGTAGAC-GGTGCAGTTGGTCAGTCTCCGTAGCCTGCACCCCGGTAACCCGGAGGACTGTTCACGAGCGCAGCTG-CAACAGGTCAACACTGATGAGAGACGC-CATCCCTGTAGCTACTTCGCGCGCAAGACTGGTACAA-AGATAAACAACCG-CGTCCGTACTGG-A-GTTTGACACGCGCAACATGGTGGTACCTACC----------GGACAATGACTGGTCAGACCCAGAGTGGCTCTTTTC-AACTCGTCAGCCATGATCAGCATCGAC-AATGAAA--TGGCTCAGATCGGCAG-TGAGTTACTCACGCTTTGGGACACCCAGCTGGCTAAAACTTGTTCCTTGACCGGG--CGCTCCATCACGAACGGCATA-GGGTCAATGATTAAGAGAATGGAC-CAAGGGCAGGTTA-GTCGTGGATAGCCGACCCGATCTGCGCGTTAAAAGGGGTTACCGCAGGCGAACG--TACCG--TGTTGTTACAACTCGAGGTGA------------------------------------------------------------------------------------------------GTTTGGATGATGTGGACTATTGC-AATCTCATGTACTGGATCATCCTACCA-GTCGAAGATCGAGTGTACCCGCGTTCTACAGAGGGAGTTCT--CACGGTCGTTTGAATGGTGCGCTTTCTCCAAGGGACGTGAGTGATTTGAGCCTACTGCTCTAGCGACACCGGATTCAGCGCAACATCTGGTCACCTATATGTGGGCGATCAGACTGCAAAAACTCACGGGTATCAGCAACGACTCCAGCC-AAGGTGTTACTGGGGATGC--ACTACAGCACCCTGTTGACCCAGTCATACAAGAGCAC-TACAATACAAAGTACTAATCGGGTATCCTACCTGCTTTTCAGAGGCGTGCGTTTCACGGGATGTGG-TGTTCTCTCATTCCAAAAGTCAGCTTTGTACACA-CTGGGCACCAAGATCCTCTGTAAACC-CACTTCT---CAACACGCACCAGGTGCACACCGTGAACCAATACTGCGAGTCTACTGTCATACCAGAGACCATAGAGT-CCCCGGGGTCCACGTCCC-CAACCTGTACATGAAAGACG-TGTGAGGAGG--AG-CGTGCACA--TATGGCCCCTTCAACATGGTG-GTCGCGGA-CGCGTTCAACGGTTTCTGCC--CAGAGT-CAGAGTACTCG-GCGGTTACCG-CAGACCTTACATCTTCACAA-CC-GTCGCTCCG-AAGACTACGGGTCCATTGGACCCCTGGATG-CTAGTCGACGCG-TACACTTGTATG-CCAAGTC-TACGCCATCCCTTCAGCTCCG-CGCGGGTACACCAACAGAGACCGCAAC--GAGGAAA--GCAACAAGCTCTTCCGAGAGACACTTCACATTGCGGAGTTTG-AAAAGGGAGTACTCGACCCCATTGGCGAT------------------------------------------------------------------------------------------------------------------------------------------------------------------------------------------------------------------------------------------------------------------------------------
>S trutta NW 021823412.1:36690-209526:104638-108042(+)
GAGTGTGGTAACCATGGACCCGAGCAGCTACACGCTGAAACCACTGGAGACCGTTGTGCGTTTGGTGAAAGCCCC-AAACTTCCTCCTAACAGCACATTCGCTGAGTACATGAGATAACATAATCAGAGCCTCGGCCACAAACAGTTCCATCTCCGCTGATGCCACCGTTGTGATATCTCAGGCTCACATGGGAGTTACCCTGTTCAGACAACAG-AGAGAAACGAGT-CG-CCTACTCGCTGGCTTTGTATA-CAAGATGCTGGTACCG-GAAGTT-CCCACAGGTA-CAAGGTTCTGCAGGCGCTACAGGATCACGGACCAACGCGAGGCT--CAGCAGGGCA-CCTACGACACAATTAGCAACGGAGTGCA-GACTAG-AGAGTAC--AGCCAAGTGTTCCAGCATAGGTCCAAGGTGGTCACGATGCAATTCGGAAG-CCTCCTGAGCGTT-ACGTGCCTTCGGTGGCAATGGAT-CTGATC--AGAA--GAGAGTTAGACAGGGTCAGCACCTCCTGGGAGCTAACTAGAACCATTGAGGTGCTCAGATATTGCTCCGCTCAACCAACCTTGACAGACAGAA-TCGCGCAAAGGACAAGGACCTCCGGTCGTGCGAGAAATTGGACTATCTTGGTGATGGCGGAGCTCATGTGCGGCACGATCAACATACAGCCCGACTCTTTTGTTT-GCGCCCTGG--AAAACGCCGGAGGATACTGTCGA-GTGATAAGGC-CGAAGTCATGATCATGGGCGACACCTGTTCCGCGTCATCTCCCAGAGAAGCTCCAAATACGGTCTCAGATCGTCAGCGAGGACACCACCCC-CGAGTTC-TCTGTGTACACCATGGCCA-ACGAGAGAGCAGGGGTAGGCTACGA-GTTCAC-CATGAAACAGGTCACCAGCACGA-CATTGGTGACAAGGACCTGCCCTTCACCAACGAATCGTGTTTCAGGACAGCTCAATGGACATGAAGGTAAACTACATTCGGAGGAGGCCCCACGATAAGATACCCATCGTGCAGGT-GGACGGAGTGCAGATGGAA-CACGGAACAGAGACACGTCCACTGAACACAAGGCCTTCTGTAACTCTGAAGGTTTCAAATGGGAGTACTTCACGGTCGGCT-GCGTGGCG-CCAGCCAGATCAA--CCCGTCACATGT-TCTCTCTACTACAGAATCGACGACATCAACTACAAGCAGCTTGCTCAGCGAT-CACCCTGCCTCATACCTCCACCAGTAGA-CGGAGCGGTGGGTCACTCTTCGTAGCCTACACCCCGGTAACCCGAAAGACTGTTCAGGCTCGCCGCTG-CAAGATGTCAACTCTGATGAGAGACTC-CATTTCTGTAGAAACTC-GGGCACAAGACTGGTACGA-AGATAGAAAACCG-CGTCCATACTTG-A-GTTCGACACACGCAACATGGTGGTACCTCCCACCTGACGATGAGCGCTGGGTTGTTAGGCCTCGGGTGGCTCTGTTC-AACTCTTCGCCGATGAACAGCATCGAC-AACGAAA--TTGCTCAGATCGGCAG-CGAGTTACTCACTCTTTGGGATACAGAGCACGCCAAAACTTGTTCCTTGAACGTG--CGCTCCATTACGGACGGGTTA-GAGTCAATGATTGAGAGACTGGAC-CAAGGGAAGGTTG-GTCTTGGTTAACCGACCCGATCTGCGCACTAAAGGAG-TTACCACGGAGGAACG--TACCG--TATTGTTACAAATTGAGGTGATGAACAGCCTAATCTGTTTAAGGGCATAGTTGGGAGCAGGCGCAACTCTGTGATAGCCTCCATGCCTGTGTGGGGAAT--ATGGT-ACCCAATTCACCTTGGATGATGTGGACTATTGT-AATCTCATGTACTGGATCATCCTCCCA-GTAGGTGCTAGAGTGTATCCTCAAACTACAGAACGAGTTCT--CACGGTTGTTTGAATGGTGCGCCTTCTCCAAGGGATGTCAGCGATTTGAGCCTACCGCTGTACCGATGCCGGATTTAGCGATACGTCTGGTCACGTACATGTGGGCCATCAGACTGCAGAAGCTTGCGGGCATTAGCAACATC-TTGGCC-AAGGTGTTGATGGGGCTGC--ATTACAGCACCTTGTTGACTCAGTCATAGTGGATCAC-TACGACACCAAGTACTACTCGGGTGTCCTACCTACTGTTCAGAGGTGTTCGTTTCACGGGATGTGG-TGTTCCCTCATGCCAAAAGTCCGCTCTATACACA-CTGGGCACGGAGATCGTCTGCAAACC-CACGTCTC-ACAATACGCACCAGGTGCACACGGTCAACCAATACTGCGAGTCTGTCGTTATACCTGAAACCCTAGACTCTCCCGGGGTGTACATCCC-TAACTTGTACATGAAGGACG-TACGAGGAGG--AGACGTGCACA--TGTGGTCCCTTCGACATGGTG-GTCGCAGA-TGCTTTCAACGGGTTTTGCC--CAGAGT-CAGACTGCTCGAGTGGCTACCG-CAGACCTTACATTTTCACCA-GGGGCCGATCGGAAAGACTACGGCTCCGTTGGACACTATGATG-CGAGCCCAAGCG-TACACTTGTATG-CCAACTC-TACTCCAGCCTTTCAGTTCAGCCTCAGGCACGCCAGCAGACACCGCAACCAGAGGAGA--GTAATAAGCTATTCTGCAACACACTTCACATGGTGGAGTTTG-AAAAGGGTGTACTGGATCCCATAGGGGATCCCTTCAAGGATAC-CGTGGAGAG-AGTGAACGGAGATA--AGCGTACCACAGACATAATG--CAGCCCTGGGGGTGGCCTTCTGCGGTAC--TTACAG-TATAGG-GCTGACATCTGACAAGAAGCTCATG--TGCC--GGGAAACACTGGTCGATAGGC-TAGCTCCTAGAATTAGCGG-AACGGGTATATTTGCCTGCAACCCCATCCAGACCA-CCTCTCGCTTAATCAACCCCATATTTAACAGGATATTCGAGAGCACCCGGTACTCTCG
>S aurata NW 022045112.1:20064-243958:40000-43410(-)
GAGTGTTGTAACCATGGACCCGAGCAAATACACACTAAAACCGCTGGAAACGATCAGGCGATTGGTGAAAGCGCC-CGATTTCCTCCAAACGGTGCCTTCGCGGAGTACATTGGATAAGATAGTCCGAGCCTCGGCCACCAACACTTCCATCTCAGCCGACGCTACAGTTGTGATAGCGCAGGCTCATATGGGAGTTCTCCTGTTCAGACAACAG-AAATACACGAGT-CG-TCTACTCGCCGGCTTTGTGTA-CACAATGTTGGTCCCA-GATGTG-CCAACGGGTC-TGAAATTCTGCAAAACGTACAGGATCACAGATCAACGCGAGGCA--CAACAGGGTA-CCTACGACACAATCGGCAACGGAGTGCA-GACCAG-GGAGTAC--AGGCAAGTCTTCCAGCATACGTCTCGAGTGGTCACGATGCAATTTGGAAG-CTTGCTGAGCGTC-ACGTGCCCTCAGTGGCTATGGAT-CTGATC--AGAA--GAGAGTTGGACAGAGTCGGCACTTCTTGGGAGCTGACAAGGACTATCGAGGTGCTGAGATATTGTGCCGCTCAGCCCACCCTAACGGACAGGG-TGGCGCAAAGGACCAAGACTGCCACTCGCGCGAGAAATTGGACGATATTGGTGATGGCCGAGCTCATGTGCGGCATGATCAACATACAACCCGATTCTTTAGTCT-GTGCACTGG--AAAATGCCGTAGGGTACTTGGGA-GCGATAGGCC-TGAAGTCATGATCGTAGGTGACACCTGTTTCGCGTCATCTCCCAGAGGAGCGCCAAATATGGTCTCAGATCGTCTGCGAGGACACAAATCC-AGAGTTC-TCCGTGTACACCATGACCA-ACGAGATAGGAGGAGGAGGTTACGA-GTTCAC-CATGCAGCAGGTTACCAGCACGC-TCTGGGTGACAAGGACCTACCTTTCACCAACGAGTCCTCGTTCAGGACCGCTCGATCGATGTGAAAGTAAACTACATTCGGAGGAGGCCCTAGGATAGAATTCCCATCGTTCCCGT-GGACAGGGTGCAGATGGAG-CACGGGGCAGAGACACGTCCACAGAACACAAGGCGTTCTGTAACTCAGAAGGTTTCAAGTGGGAGTACTTTACACTCGGCT-GCACGGCA-CCAGCCAGATCAA--CCCCTCTCACGT-GCTTTCCACGACAGATGCGATGAAGTCAACTACAAGCAGCTTGCGCAGCGTT-CGCCGTGTTTCGTACATCCATCAGTAGA-CGGCTCTGTTAGTCAGTCTTCGAAACGTGCATCCCGGTAACCCGATAGACTCTTCACGGGCGTCGCTG-CAAGATGTGAACGCTGATGAGAAACGG-CATCCCCGTGCGCCCTC-GCACACAAGACTGGTACAA-AGATAAAGAACCG-CCTCGGTGCTCG-A-GTTTGACACCCGCAACATGGTGGTACCTTCGGCGCGA----GAGCGCTGGTCCGTTAGGCCCCGTGTGACCCTTTTC-AACTCCTCGTCCATGAACAACATTGAC-AACGAAA--TCGCTCAGATTGGCAG-CGAGCTACTCACTCTTTGGGATACAGAGCATGCAAAAACTTGTTCCTTGAGGATG--CGCTTCACTACAACCGGCGTA-GATACGATGCTTGAGAAACTGGAC-ACAAGGAAGATTG-GTCTTGGCTGGCCGACCCCATTTGCGCCGTAAAAGAG-TTACCGCGCAAGAACG--TACCG--TATTGGTACAAGTGGAGGTGATGAATAGTCTGATCTGTTGAAGGGTATAGTCGGGAATAGAAACAACTCTGTGATAGCCTCCATGCCATTGTACGGTCT--ACGGT-ACCCAATTCACCTTGGACGAGGTGGACTATTGC-AATCTCATGTACTGGATCATCCTCCCA-GTAGGAGCTCGAGTGTACCCGCGCCATACAGAACGAGTTCT--CACGGTCGTTTGAACGGTGCTACTTCTCCAAGGGACGTCAGCGATTTGAGCCTACAGCTGCACCGACACGGGATTTAGCGAGACGTCTCGTCACCTACATGTGGGCGATCAGACTGCATAAGCTCGCAGGCATCAGCAACAAC-CTAGCC-AAAGTGTTACTGGGGATTC--ATTACAGCACCCTGCTGACACAGTCATACAAAATCAC-TACGATACGAAATACTACTCGGGTGTCCTACCTACTGTTCAGGGGTGTGCGTTTCACGGGATGCGG-CGTACACTCATGCCAAAAGTCCGCTCTGTACACG-CTAGGCACTGAGATTGTCTGCAAACC-CACGGCTC-ACAACACCCATCAGGTGCACACGGTCAACCAATACTGCGAGTCTGCGGTGATACCAGAGACGCTAGAATCGCCCGGGGTGCACATCCC-CAATCTGTACATGAAAGATG-TACGAGGAGG--AGACGTGCACA--TGCAGTCCCTTCGACATGGTG-GTAGCGGA-CACCTTCAACGGGTTCTGTC--CCGAGT-CCGAGAGTGCGAGCGGGTACCG-TAGACCGTACATCTTCACGA-CCGGTCGCTCCGAACTACTACGGGGTCGTTGGACCCTCTGATG-CGAGCTGAAGCG-TACACCTGTATG-CCAACTC-TACTGCGTCCCTTCAGTTCTGTCTCAGGCACAACGGCAG-------CAGACGAGCACA--GTAACAAGCTGTTCTGTAACACCCTTCACATGGCCGAATTTG-AGAAGGGTGTACTCGATCCCATTGGAGACCCGTTCAAAGATAC-TGTGGAGAG-AGTCAATGGAGACA--AGCACACCACCGACATAATG--CAGCCCTGGGGGTGGCCTTCTGCGGTAC--TTACAG-TATAGG-CTTGACATCTGACAAGAAACTCATG--TGCC--GCGAAACGTTGGCCGACAGGC-TAGCACCCAGAATCTGCGG-AACGGGGATATTTGCCTGCAATCCCATCCACACTA-CCTCGCAAATAATCAATCCTATTTTCAACAGGATATTCGAAAGCACGCGGTACTCTCG
>E spectabile NW 022603151.1:17858-167823:137744-141127(+)
GAGTGTGGTGAACCTGGACCCAAGCAGCTACAAGCTGAACCCGTTGGACACTATTGAGCGCTTGGTGAAAGCCCC-CGGATTTATCCCCACAGCGCATTTGTGCAGTACGTGGGACAATGTAACCAGAGCCTCGGCCACCAACAGTACCATCACAGCCGAGGCCACCGTGATGATGGCGCAAGCCCACATGGGAGCAACCCTGTTCAGGCAACAG-AAAGACACGAGC-CG-TCTACTCGCGGGCTTTGTCTA-CAAGATGCTAGTCCCA-GAGGTG-CCCACAGGCA-CAAGGTTCTGCAAGCGCTATAGGATCACGGACCAGCGCGAGGCC--CAGCAGGGCA-CCTACGACACAATCGCCAACGGAGTGCA-GACCAG-AGAATAC--AGCCAGGTGTTCCAGCACAAGTCCTTTGTAGTCACGTTGCAATTCGGATG-CCTTCTCAGCCTC-ACGTGCCCACAGAGGCCATTGAC-TTGATC--AGCA--GAGAGTTGGCCAGAGCCAGCACTTCCTGGGAGCTGACAAGGACCGCAGAAGTGCTCCGTTACTGCGCCGCCCAACCCACACTCACAGACAGGA-TCGCACAAAGGACCAACCCGGCCAGTCGTGCGAGAAATTGGACTGTGTTGATTGTGGCGGAGCTCATGTGCGGTATGGTCAACATACAGCCCGACTCCTTCGTCT-GCGCCCTGG--AAAACGCCGGCGGATACTTGCGA-GCGATAAGCC-CGAAGTAGTGATTCTAGGTGACACCTGTTCCGCGTCATCTCCCAGAGAAGCTCGAA-TCTGGCTTCAGATAGCCAACGAGGACACCACACC-AGAGTTC-TCTGTGTACACAATGGCCA-ATGAGCGCGGCGGGCGAGGTTACGA-GTTCAC-TATGCAACAGGTCACCAGCAGGC-TCTGGGTGACAAAGATCTACCCTTCACCAACGAATCGTGCTTCAGGACAGCCCGATCGACATGAAAGTGCACTACATTTGGAGGAGGCCCTACGACAGGATCCCCATTGTTACCGT-GGACACGGTGCAGATGGAG-CTGGGAAGAGAAACACGTCCACAGAACACAAGGCCTTCTGTAGCCCGGACGCTTTCAAGTGGGAGTACTTCACAGTCGGTT-GCACGGCG-CCTGCCAAATCAA--CCCTTCAAATGT-GCTCTCCACCACGGACTCGACGAGGTCAACTACAAGCAACTTGCCCAGCGAT-CCCCTTGCCTCGTACCTTCACCAGTAGAT-GGTGCGGTCGGTCACTCTGCGTAGCCTGCACCCCGGTAACCCCCAGGACTGTTTACGAGCGCAGCTC-CAACAGGTGAACACTGATGAGAGACGC-TATCCCTGTAGCTACTT-GCGCGTGAGATTGGTACAA-AGATAAACAACCG-CGTCCGTACTGG-A-GTTTGACGTGCGTAACATGGTGGTGCCTGCC----------AAACAATGGGTGGTCAGGCCCCGAGTGTCTCTTTTC-AACTCATCGGCCATGAACAACATCGAC-AACGAAA--TGGCTCAGATCGGCAG-CGAGTTACTCACACTTTGGGACACCAAGCAGGCTAAGACTTGTTCCTCGAGCAGG--CGCTCCATCATGAACGGCATA-GCGTCAATGATTGAGAGGATGGAC-CAAGACAAGATTG-GTCCTGGATAGCCGATCCAATCTGCGCTGTAAAAGAGGTCCCCGCAGAGGAACG--TACAG--TGTTGATACAGCTCGAGGTGATGAACAGCCTTCTCTGTTCAAGGGCATTGTTGGGTGCAGACTCAACTCTGTGATAGCCTCGCTGCCTGCGTGCAGAAT--ATGGT-ACCCGATTTAGTTTGGATGATGTGGACTATTGC-AATCTCATGTACTGGATCATCCTTCCA-GTGGGAGCTCACGTGTATTTGCATTCTACAGACGGAGTTCT--CACAGTCAATTGAACGGTGTGCTTTCTCCAAGGGACGTGAGTGATTCGAGCCTACCGCCCTAGCAGCACAGGTTTCAGCACTACATCCGGTCACCTATATGTGGGCAATCAGAGTGCAGAAACTCACTGGCATCAGCAATGAC-CTAGCC-AAGGTGCTACTGGCAATGC--ACTACAGCACCCTGTTGACCCAGTCATGCGAGATCAC-TACGACACAAAGTACTACTCTGGTGTCCTACCTGCTTTTCCGAGGGGTGCGTTTCACGGGATGTGG-TGTTCTCTCATTCCAAAAGTCAGCCCTGTACACG-CTGGGCACCGAGGTCCTCTGTAAACC-CACGTCCC-ACAATACACACCAGGTGCTCACCGTAAACCAATACTGTGAGTCTACTGTGATACCAGAGACCATAGAGTCCCCGGGGGTACACCTCCC-TAACTTGTACATGAAAGACG-TGCGCGGCGG--AGACGTGCGCA--TACGACCCCTTTGACATGGTG-GTTGCAGA-CGCGTTTAACGGTTTCTGCC--CAGAGT-CAGAATGTTCAAGTGCCTATCG-CAGACCTTACATCTTTACAA-CCGGTCGCTCCGAAAGGCTACGGGTCCGTTGGACCCCTGGATG-GAAGACAGAGCA-TACACGTGCATG-CCAACTC-TACTACAACCCTTTAGCTCCGTCACAGGTACACCAACAGGGACCGAAAC--GAGGAAA--GCAACAAGCTCTTCCGAGAAACGCTTCATTTCTCAGAGTTTG-AAAAGGGAGTACTCGATCCCATTGGTGATCCCTTCAAAGACAC-TGTTGAGAG-AGTAAATGGAGACA--AGCGTACCACAGACATACTT--CAGCCCTCGGAGTGGCCTTCTGCGGTAC--GTATAG-TGTAGG-GCTTACATCTGACAAGAAGCTCATG--TGCC--GGGAGACTCTGCTCGAGAGGC-TAGCTCCTAGAATCAACGG-AACGGGTATATTCTCCTGCAACCCCATCCAGACAACCAC-TCGCCTTATCAACCCTATCTTCAACAGGCTATTTCAGAACACCAGGTATTCCCG
>E spectabile NW 022605623.1:0-336289:199891-203158(-)
GAGCGTGGTGAACCTGGACCCAAGCAGCTACAATCTG-AACCGTTTG-CACAATCGAGCGTTTGGTG--AGCTCC-CGGATTTATCCCAGCAGTGCATTTGCCCAGTATGTGTGATAACGTAACCAGAGCCTCGGCCACCAACAGT--CATCTCGGCCGAGGCCACCGTGATG-TTGCGCAAGCTCACA-GGGGTCAACCCTGTTCGGGCAACAT-GAAGACACAAGTCCG-TCTCCTCGCGGGCTTTGTGTAGCAAGATGCTA-TGCCACGAGGTG-CCCCCCGGTA-CTA-ATTCTTCAAGCGCTACA-GATCACGGATCA---CGGAGCT--C--CAAGGCAGCCTACGACAC-ATCACCAA-GTCGTGCA-GACC-T-AGAGTAC--AGCCAATTGTTTCAGCA-AAGTCGTTT-TGGTCACATTGCAATC--GATGCCCTGCTCAGTGTC-ACGTACCCACAGA-GCCTTCGACGCTGGTC--AAAACCGAGAATTGGACAGAGCC-GCACTTTCTGGAAA-TGACAAGGACC-CAGAAGTGCTCCGTT-CTGCGTCTCT-AACCCACCCTGACGGACA-AA-TTGCGC-AAAGACCATCACGGCTAGTCG-GCGAGAACATGGACTGTGTTGATCTCTGC-GCGCTCAT-TGCAGCATGGTCAACA-ACAGCCC-ACTCCGGCGTGTGGCGCGCTGG--AGAAT-CCGGAGGA-ACTGGCGA-GCGACAAGCC-TGAAGGTGTGATTATAGGTGACACC-GTTCCGTGTGCTCTCCCAGAGAA-CTCCAA-TGTGG-TTCATATAGTCAGCGAGGACACCACGCC-CGAGTTCTTCCGTGGACACAATGGCCACGCTAGGGAGGC-GGGGATCTTACGATTTTCAC-CATGCAACA-GTCACCAGCAGGCGTCTAGGTGACACAGATCTACCCTTCACCAACGAA-CGTGTGTCGGGACAGCTCGATTGACATGCGAGTGCACTACATTCGGAGGATGCCCTACGCTACGATCCCC-TTGTG-ACGT-GGACCTCGTGCAAATGGAGTCTTGGAAGCGAAACACTTCT--CGAACACAAGGCCTTC-GTAACTCGGAAGGTTTCAATTGGGAATACTTTACGGTCTGTTGGTACGGCG-CCTGCCAAATTGA---CCCTCAAACGT-GCTTTCC-CAA-GGACTTGACGGCGTGAACTACACGCAGCTT-CCCAACGATCCACCCTGTCTCGTACCTTCACC--TAGACCGGTGCGGTCGGTC-GTCTCC-TAGCTCA-ATGCCGGCAATCCAGAGGACTGTTTACGAGCGCAGCTGCCAACAGGTCAACACTGATGAGAGACGCGCGTGCCTG-AGCTACTT-GCAC-TGAGACTGGTAT-A-AGATAAAC-ACCG-CTTCCGTACTGGAA-GTTTGACGCGCGCAACATG--TGTACCTCCC----------GGCCAA-GGGTGGTCAGACCCAGGGTGGCTCTTTTC-AACTCATCTTCCATGAACAACATTGAC--ACGAAACTCGGCTCAGATCGGCAGTTGAATTACTCACACTTTGGGACACCAAGCAGGCT-AAACTTGTTCCTGGAGCAGG--CGCTCCATCAC--CCGGCATA-GGGTCGATGGTTGAGAGAATGGAC-AAGGGGAAGATTG-GCCCTGGATAGCAGACCCAATCTGCTCGGTAATAGAGGTCACCGCAGAGGAAAG--TACCG--TATTGA-ACAACTCG-GGTGATGAACGTCC-TGTCTGTTTCAGA-CATCGTGGGGTGTA-ACTCACCTCTGTGATAGCCTCGATGCCTGCGGGCAGAAT--ATGGT-ATCCTGTTTAGTTTTGACTATGTGGACTATTGCAAATCTCATGTACTGGCTCATCCTCCCGCG---GTGCCCG---ATATCCTTGTGCTACAG-ACGAGTTC---CAC-GTCGATTGAATGGTGTGCTTTCTCCAA-AGATGTAGCGGATTT-AGCCGACTGCT-TAGCGACAC-GGATTCCGCGTTACCTCTGGTCACCTATAATGTGGCACTC-GACTGCAAAAACTTGCGGGTATCAGCCACGAC-CC-TCA-AAGGTGTTACT-GCAATGCCTACAGCATCACGCTGTTG-CTCAGTCATACACGATCAC-TACGAC---CAATACT-CTCGGGTGTCCTACCTGC-TTTCAGAGGGTCGC-TTTCAC-GGATGCGG-CGTTCTCCCCCTCCAAAAGT--GCTCTGTACACA-CT-GGCACCGAGAT-CTCTGT-AACC-CACATCCC-ACAATAC-CACCAGGTGCACACCAT-AACCAATACTGCGAGTCCACTGTGATACCAGAGACCATAGAGTCACCC--GGTCCCATCCCC-CAACCTGTACATGAAAGACG-TGCGAGGCTG--ACAGTTGGCAC--TATTACCCCCTTG-CA-GGTG-GTGTCAGA-TGCATTCA--TGTTTCTGCCCTCCGATT-CA---TATGTCAGTGGTTACCG-CAGACCTTATATATTCACCA-CAGTCCTCTCCT-ACGACTACTGTCGGTCCGGACCCCTGGATT-TTAGCCTATGCGTTACACTTGTATT-CCAAG-TCTACTCCATCCGTTCAGCTCCGTCGCA--TACACCAAAAGAGCC--TCAC--GA-GAGA--GCAACAG--CCTTCCGAGAGACGCTTCACATTGCAGAGTTTG-CTAA-GGAGTACTCGATCCCAGTG--TGTCCCGTTAAGGATACGTTTTGAGAG-AGTGAATGGTGACA--AGCG-ACCACAGACATCATG--GAAACCTTGGAGTGGCCTT-TGC-GTAC--TGACCGTTATAGGTGCTTACATCTGCCAAGACGCTCATG--TGCC--AGGAGACAC-GCTTGAGAGGCTTAGCG-CTAGAATCAATGGAAACGGGTATATTTTCCTGCAATCCCATTCAGACGACCACTTCGCCTAATCACCCCTATAATTCAC--GCT-TTCGAGA----------------
>E spectabile NW 022605623.1:0-336289:234087-235902(-)
----------------GACACAAGCAGCTACAAGC-GGAACCGTTTGCACAAGTCGAGCGTTTGG--GAAGCTCCACGGATTTATCCCAGCAGTGCATTTGCAGAGTGTGT--GATAAC-TAACCAGAGCCTCGGCCACCAACAGTCCATT--CGGCCGAGGCCACCGTGAGTGTTGCGCAAGCTCACATGGGGG--AACCTGTT--GGCAACAGAAAAGACACAAGT-CG--TTCCTCG--GGGCTTGTGTAGCAAGATGCTC-TGCCA-GAGGTGTCCCCCCGGTA-CTAATTCTGTCAAGCGCTACAGGATCACGGATCA-CGGGAGCAT---CGCAAGGCA-CCTACGACACAATCA-CACAAGTGTGCAGGACCAGTAGAGTAC--AGCCAATTGTTTCAGCACAAGTC-GTTTTGGTCACATTGCAATTCGATGC-CCTGCTCAGTGTC-ACGTACCACAGCAGGCCTTAGAC-CTGGTCCAAAAACCGAGAATTGGGACAGAGCCGCA-ATCTTGGGAAT--ACAAGGACCACAGAAGGGCTC-GGTACTGGCGTCATCTACCCACCCTG-CGGACAGAAGTTGCGCA-AAGACCATCACGGCTAGTCGTGCGAGAACATGGACTGTGTTGATCATGCGCGCGACCAT-TGCGGCATGGTCAACACGCCGCACTCCGCGTGTGC---GCGCGCTGG--AGAATGCCGGAGGATACTGGCGA-GCGACAAGCCTTGAAGGTGTGATTCATAGGGACAATCGTTCAGTGTGCTCTCCCAGAGAACTCATG--TGTGGTTC---ATAGTCAGCGAGGACACCAGCCAACGAGTTC-TCCGTGTAAACAATGGACA-ACGCTAGAGGCGGGGGATCTTACGA--TTCACGCATGAAA--GGTCACCAGCAGGCGTCTAGGTGACACAGATCTACCCCTTCCCAACGAACGTTG---CGGGACAGTCGATTGACTGCGA--GTGCAATACATGTCGAGGAG-CCCTACGCTACGATCCCCATTGTG-ACGT--GGCCTCGTGCAAATGGAGGTCTGTGCAGGAAACACTTCT----CGAACCAGGCCTTCTGTAACTCGGAAGGTTTCAAGAAGGAATACTTTACGGTCGGTT-GTACGGCG--CTGCCAAATGAC--CCCTCAAAACGTGGCTTTCCACACAGGACTTGACGGCGTGAAATCAAGGCAGCTTGCCCAACGATCCACCCTGTCTCGTA-CTTCACC-GTAGACGGTGGCGGTCG-TCAGTCTCCGTAG-CTGCAT-CCGGCAATCCAGAGGAC-GTTTACGAGCGCAGCTG-CAACGGTCAAACACTGATGAGAGACGCGCGTGCATGTAGCTACTT-GCACGTGAGACTGG-ATAACAGATAAACAACCGACTTCCGT-CTGG-A-GTTTGACGCGCGCAACATGGTGGTACCTCCCTGATGCAA--GG-CCAAGGGTGGTCAGACACAGGGTGGCTCTTTTCAAAATCATCTCACATGAACAACATTGAC--ACGAAA-CTCGCTCAGAT-GGCAG-TGAATACTACACAATTTGGGACACC-AGCAGGCCTAAACTTGTTCCTGGAGCAGG--CGCTACATCA---ACGGCATAGGGGTCGATGGTTGAGAGAATGGAC--AAGGGAAGATGGCATCCTGGGTAGCAGACCCAATCTGCTCGGTAAA-----------------------------------------------------------------------------------------------------------------------------------------------------------------------------------------------------------------------------------------------------------------------------------------------------------------------------------------TGGTCACCTATATGTGGGCAATCGGACTGCAAAA-CTTGCGGGTA-CAGCCACGAC-CTGGCCAAAGGTGTTACTGCAAGC----ACTACAGCATCATGTTGACTCAGTCATACACGATCCACTACGACACAA--TACTA-TCGGGTGTCCTACCTGT--TTCAGCGTAGGGTCGTTGCAGGGATGCGGCCGTTCTCTATAGCCAAAAGT-AGCTCTGTACACA-CTGGGCACCGAGATC-TCTGTAAACCACACATCCC-ACAATAC-CACCAGGTGCACACCATAAACCAATACTGCGAGTCCACTGTGATACCAGAGACCATAGAGTCACCAGGG-TCCACATCACCCA--CTGTACATGAAAGACG-TGCGAGGCGA--CAGGTTGCACA---ATGACCCCTT--GCATGGTGTGTGTCAGA--GCATTCAATG-----TGTCTGCCCAGCTCGAGGTTATAGAGTGGTTACCG-CAGACCTTATATAT-CACCA--CAGTCGCTCGATCAGACTACGGTCTGGTCAGGACCTGGGATGTTGAGCCTAGCGTGTACACTTGTATGTCCAAGTTCTACTCCATCGTT-CAGCCCGGC------TACACCAACAGAGCCGTCA----CGAGAGA--GCATCACAGCCTTCCGAGAGCACGCTCACATGCATGAGTT---GCTAAGGAGT-CTCGAAGTCCCATGTGGCCCTGTTAAGGATAC-GTTTGAGAG-AGTGAATGGTACAA--AGC--GACACAGACATAATGGAAACCACTTGGAGTGGCCTTTTGCG-TAC--TGACAG-TATAGG-GCT-ACATTG---CAGAACGTCATG--TGCC---AGGGACACTGCTGAGAGCGCTTAGCG-CGAGAATCAATGG-AACGGGTAT-TTTGCCTGCAATCCC-TTCAGACGAC----------------------------------------------------------
>E spectabile NW 022605623.1:0-336289:262150-265539(+)
GAGCGTGGTGAACCTGGACCCAAGCAGCTACAAGCTGAAACCGTTGGCCACAATCGAGCGTTTGGTGAAAGCTCC-CGGATTTATCCACACAGTGCATTTGCACAGTATGTGGGATAACTTAACCAGAGCCTCGGCCACCAACAGTTCCATCTCAGCCGAGGCCACCGTGATGATGGCGCAAGCTCACATGGGGGCAACCCTGTTCAGGCAACAG-AAAGACACAAGT-CG-TCTCCTCGCGGGCTTTGTGTA-CAAGATGCTAGTGCCA-GAGGTG-CCCACCGGTA-CTAGATTCTGCAAGCGCTACAGGATCACGGATCAGCGGGAGGCT--CAGCAAGGCA-CCTACGACACAATCACCAACGGCGTGCA-GACCAG-AGAGTAC--AGCCAAGTGTTTCAGCACAAGTCGTTTGTGGTCACATTGCAATTCGGATG-CCTGCTCAGTGTC-ACGTACCCACAGAGGCCTTCGAC-CTGGTC--AAAA--GAGAATTGGACAGAGCCAGCACTTCCTGGGAACTGACAAGGACCACAGAAGTGCTCCGTTACTGCGTCGCTCAACCCACCCTGACGGACAGAA-TTGCGCAAAAGACCATCACGGCTAGTCGTGCGAGAAACTGGACTGTGTTGATCATGGCGGAGCTCATGTGCGGCATGGTCAACATACAGCCCGACTCCGTCGTGT-GCGCGCTGG--AGAATGCCGGAGGATACTGGCGA-GCGACAAGCC-TGAAGTTGTGATTATAGGTGACACCTGTTCCGTGTGCTCTCCCAGAGAAGCTCCAA-TGTGGCTTCAGATAGTCAGCGAGGACACCACGCC-CGAGTTC-TCCGTGTACACAATGGCCA-ACGAGAGAGGCGGGGGAGCTTACGA-GTTCAC-CATGCAACAGGTCACCAGCAGGC-TCTAGGTGACAAAGATCTACCCTTCACCAACGAATCGTGCTTCGGGACAGCTCGATTGACATGCGAGTGCACTACATTCGGAGGAGGCCCTACGCTAGGATCCCCATTGTGAACGT-GGACTCGGTGCAAATGGAG-CTGGGAAGCGAAACACTTCTACAGAACACAAGGCCTTCTGTAACTCGGAAGGTTTCAAGTGGGAATACTTTACGGTCGGTT-GTACGGCG-CCTGCCAAATTGA--CCCCTCAAACGT-GCTTTCCACAACGGACTTGACGGCGTGAACTACAAGCAGCTTGCCCAACGAT-CACCCTGTCTCGTACCTTCACCAGTAGA-CGGTGCGGTCGGTCAGTCTCCGTAGCCTGCATGCCGGCAATCCAGAGGACTGTTTACGAGCGCAGCTG-CAACAGGTCAACACTGATGAGAGACGC-CGTGCCTGTAGCTACTT-GCACGTGAGACTGGTATAA-AGATAAACAACCG-CTTCCGTACTGG-A-GTTTGACGCGCGCAACATGGTGGTACCTCCC----------GGACAATGGGTGGTCAGACCCAGGGTGGCTCTTTTC-AACTCATCGGCCATGAACAACATTGAC-AACGAAA--TGGCTCAGATCGGCAG-TGAATTACTCACACTTTGGGACACCAAGCAGGCTAAAACTTGTTCCTGGAGCAGG--CGCTCCATCACGAACGGCATA-GGGTCAATGGTTGAGAGAATGGAC-CAAGGGAAGATTG-GTCCTGGATAGCAGACCCAATCTGCTCGGTAAGAGAGGTCACCGCAGAGGAACG--TACCG--TATTGATACAACTCGAGGTGATGAACGGCCTTATCTGTTCAAGAGCATCGTGGGGTGTAGACGCAACTCTGTGATAGCCTCGATGCCTGCGTGCAGAAT--ATGGT-ATCCTGNNNNNTTTGGACGATGTGGACTATTGC-AATCTCATGTACTGGCTCATCCTCCCG-GTGGGTGCCCGAGTATATCCGTGTGCTACAGAACGAGTTCT--CACAGTCGATTGAATGGTGTGCTTTCTCCAAGAGATGTGAGTGATTTGAGCCTACTGCTCTAGCGACACAGGATTCAGCGTGACATCTGGTCACCTATATGTGGGCAATCAGACTGCAAAAACTTGCGGGTATCAGCAACGAC-CTGGCC-AAGGTGTTACTGGCAATGC--ACTACAGCACGCTGTTGACTCAGTCATACAAGATCAC-TACGACACAAAATACTACTCGGGTGTCCTACCTGCTTTTCAGAGGTGTGCGTTTCACGGGATGCGG-CGTTCTCTTATTCCAAAAGTCAGCTCTGTACACA-CTGGGCACCGAGATCCTCTGTAAACC-CACATCCC-ACAATACGCACCAGGTGCACACCATAAACCAATACTGCGAGTCCACTGTGATACCAGAGACCATAGAGTCACCCGGGGTCCACATCCC-CAACCTGTACATGAAAGACG-TGCGAGGCGG--ACAGGTGCACA--TATGACCCCCTTGACATGGTG-GTGGCAGA-TGCATTCAATGGTTTCTGCC--CAGAGT-CAGAGTGTTCAAGTGGTTACCG-CAGACCTTATATCTTCACCA-CAGGTCGCTCCGAAAGACTACGGGTCTGTCGGACCCCTGGATG-TTAGCCGATGCG-TACACTTGTATG-CCAAGTC-TACTCCATCCGTTCAGCTCCGTCGCAGGTACACCAACAGAGACCGTCAC--GAGGAGA--GCAACAAGCTCTTCCGAGAGACGCTTCACATTGCAGAGTTTG-CTAAGGGAGTACTCGATCCCATTGGTGATCCCTTTAAGGATAC-CGTTGAGAG-AGTGAATGGTGACA--AGCGTACCACAGACATAATG--GAACCCTTGGAGTGGCCTTCTGCGGTAC--TTACAG-TATAGG-GCTTACATCTGACAAGAAGCTCATG--TGCC--AGGAGACACTGCTTGAGAGGC-TAGCGCCTAGAATCAATGG-AACGGGTATATTTGCCTGCAATCCCATTCAGACGA-CCACTCGCCTAATCAACCCTATATTCAACAGGCTATTCGAGAGCACCAGACACTCTCG
>E lucius NW 022995031.1:22049-122495:40000-43401(-)
GAGTGTGATAAACATGGACCCAAACAGCTACACGCTGAAACCACTGGAAACTGTCTCGCGTTTGGTGAAAGCTCC-CAACTTCCTCCGAACAGCACATTCGCAGAGTACATGGGACACCTTAATCAGAGCCTCGGCCACCAACAGTTCCATCTCAGCAGATGCTACCGTAGTGATATCACAGGCTCACATGGGAGTTACCCTGTTCAGACAACAG-AGAGAAACGAGT-CG-GCTACTCGCTGGCTTTGTGTA-CAAGATGTTGGTCCCG-GAGGTG-CCCACGGGTA-CGAGATTCTGCAGGCGCTACCGGATTACGGACCAGCGTGAGGCT--CAGCAAGGCA-CCTACGACACAATCAGCAATGGAGTGCA-GAGCAG-GGAGTAC--AGCCAAGTGTTCCAACATTCGCAAAAGGTGGTCACAATGCAATTCGGATG-CCTCCTGAGTGTT-ACGTGCCCTCAGTGGCCCTGGAT-CTGATC--AGAC--GAGAGTTGGACAGGGTCAGCTGTTCATGGGAGCTAACTAGGACCATTGAGGTGCTCAGATATTGCACAGCTCAACCCACTTTGACAGATAGAG-TCGCGCAAAGGACCAACACGGCCACTCGCGCGAGAAACTGGACTATATTGGTGCTTGCTGAACTCATGTGCGGTATGATCAACATACAACCCGACTCTTTTTTAT-GTGCGCTAG--AAAACGCCGGAGAATACTGGGAA-GCGATAAGGC-CGAAGTGATGATCCTTGGTGACACTTGTTCCGCATAATCTCACAGATAAGCACGAACTTTGGTCTCAGATCGTGAGCGAGGACACAACCCC-GGAGTTC-TCGGTGTACACCATGGCTA-ATGAGAGAAGCGGCGGGGGTTATGA-GTTTAC-CATGCAACAGGTTACCGGACCGC-TCTAGGCGATAAGGACCTACCGTTTACCAACGAATCCTGTTTCAGGACAGCTCAATCAGCATGAAGGTAAACTACATTTGGAGGAGGACCGACGATAAGATCCCAATTGTGCACGT-GGATCGGGTGCAGATGGAG-CAATGAAGAGAGACACATCCACTGAACACAAGGCATTCTGTAACACAGAAGGATTCAAGTGGGAGTACTTCACGGTTGGCT-GCATGGCC-CCAGCCAGATCAC--CCCTTCGCACGT-TCTCTCAACCAAAGACTCGACGAACTCAACTACAAGCAGCTGGCCCAGAGAT-CACCCTCTTGCATATCTACACCAGTAGA-CGGAGCTGTTGGTCAGTCTGCGTAACCTACACCTGGGTAACCCTAAAGACTGTTCACGAGCGTATCTG-CAAGATGTGAACGCTGATGAGAGACGC-CATACCCGTACACACTT-GCACACAAGACTGGTACAA-AGATAGCGAACCG-CGTCCATTCTCG-A-GTTCGATACTCGCTACATGGTGGTGCCTCCCAGCGGGGAATGAGCGCTGGGTTGTCAGGCCCAGGGTTGCGCTTTTC-AACTCCTCTGCCATGAACAACATCGAG-AACGAAA--TTGCTCAGATCGGAAG-CGAGTTACTCACTCTTTGGGACACAGAGCATGCAAAACCCTGTTCCTGGACCGTG--CGCTTCATGTTGAACGGAATA-GTGTCGATGATTTAGAGAATGGAG-CAAGGGGAGATTG-GTATTGGTTGACCGATCCAATCTGCGCGGTCAAGGAG-TTACCGACGAGGAACG--TACCG--TTTTGGTACAGTTGGAGGTGATGAACAGTGTGATCTGTTTAGGGGCATAGTTGGGAACAGAAACAACTCTGTGATAGCCTCGTTGCCTATGTGCAGACT--ATGGT-ACCCAATTCACTCTGGAGGACGTGGACTATTGT-AATCTCATGTACTGGGTCATCCTGCCA-GTGGGAGCTCGAGTGTATCCAAACCCTACAGAACGAGTTCT--TACCGTCGTTTGAATGGTGCGTGTTCTCGAAGGGAGGTTAGCGATTTGAGCCTACCGCTGCACCAATACCGGATTTAGTGAGACATCTGGTCACCTATATGTGGGCGATCAGAATACAAAAACTTGCGTGTGTCAGCAACAAC-CTAGCC-AAGGTATTGCTGGGGATGC--ATTACAGCACCCTGTTGACGCAGTCATACGGGATCAC-TACGATACAAAGTACTACTCGGGTGTCCTATCTACTGTTCAGGGGCGTGCGTTTCATGGGATGTGG-TGTTCGCTCATGCCAGAAATCCGCTCTATACACG-TTGGGCACCGAGATCGTGTGCAAACC-CACCGCTC-ACAATACGCACCAGGTGCACACTGTCAACCAATACTGCGAGTCTGTGGTGATACCAGAGACCTTAGAATCTCCCGGGGTGTACATCCC-CAACCTCTACATGAAAGACG-TACGAGGAGG--AGATGTTCACA--TGCGGTCCATTCGATATGGTA-GTGGTTGA-CGCGTTCAATGGGTTCTGCC--CAGAGT-CCGAGAGCGCGAGCGGCTACCG-CAGACCCTATATCTTCACGG-CCGGGCGATCTGAAAGACTACGGCTCGGTTGGACCCTATGATG-CGGGCTGAAGCG-TACACCTGTATG-CCAACTC-TACTCCGGCCGTTCTGCTCCGCCTAAGGCACCCCGGTAGAACCCGAAACAGGAGGAAA--GTAATAAGCTCTTCTGTAACACCCTTCATATGGTTGAGTTTG-ACAAGGGTGTACTCGAACCCATTGGGGATCCTTTCAAGGACAC-TGTAGAACG-AGTGAACGGAGATA--AGCGTACCACAGACATAATG--CAACCCTAGGAGTTGCCTTCTGCGGTAC--TTACAG-TATAGG-GCTGACCTCTGATAAGAAGCTCATG--TGCC--AGGAGACCTTGGTCGATAGAC-TAGCTCCTAGAATTAGTGG-AACAGGTATATTTGCATGCAACCCCATCCAGACAA-CCTCTCGCTTGATCAACCCAATATTTAACAGGATATTCGAGAGCACCAGACACTCTCG
>O keta NW 023370560.1:0-25791:24074-25789(+)
GAGTGTGGTAACCATGGACCCGAGTAGCTACACGCTGAAACCACTGGAGACAGTTGTGCGTTTGGTGAAAGCCCC-AAACTTCCTCCGAACAGCACATTCGCTGAGTACATGAGATAACATAATCAGAGCCTCGGCCACCAACAGTTCCATCTCGGCCGAYGCCACTGTCCTGATATYGCAGGCTCACATGGGAGTTACGCTTTTCAGACAACAG-AGAGACACGAGT-CG-CCTACTCGCTGGCTTTGTGTA-CAAGATGCTGGTGCCG-GAGGTT-CCCAAAGGTA-CGAGGTTCTGCAGGCGCTACAGGATCACGGACCAGCGCGAGGCT--CAGCAAGGCA-CCTATGACACAATCAGCAACGGAGTGCA-GACTAG-GGAGTAC--ATCCAAGTGTTCCAACATAGGTCCAAGGTGGTCACGATGCAATTCGGAAG-CCTCCTGAGCGTT-ACGTGCCTTCGGTGGCCATGGAT-CTGATC--AGAA--GAGAGTTGGACAGGGTCAGCACTTCCTGGGAGCTAACTAGGACTATTGAGGTGCTCAGATATTGTTCAGCTCAACCCACCTTGACAGACAGAA-TCGTACAAAGGACAARGAGCTCTAGTCGAGCGAGAAATTGGACTGTATTGGTGATGGCTGAACTCATGTGCGGTATGATCAACATACAGRCCGACTCTTTTGTTT-GCGCCCTAG--AAAACGCCGGAGGATACTGGGGA-GCGATAAGCC-CGAAGTCATGATTGTGGGTGACACCTGTTCCGCGTCATCTCCCAGAGAAGCTCCAAATATCGTCTCAGATCGTCAGCGAGGACACCACCCC-GGAGTTC-TCTGTGTACACCATGGCCA-ACGAGAGAGCCGGGGCAGGCTACGA-GTTCAC-CATGAAACAGGTCACCAGCACGC-TCTCGGTGACAAGGACCTACCCTTCACCAACRAATCGTGCTTCAGGACAGGTCAATCGACATGAAGGTAAACTACATTCGGAGGAGGCCCCAAGATAAGATCCCCATCGTGCAGGT-GGACGGAGTGCAGATGGAA-CACGGAACAGAGACACGTCCACTGAACACAAGGCCTTCTGTAACTCCGAAGGATTCAAATGGGAGTACTTCACGGTCGGCT-GCATGGCG-CCAGCCAGATCAA--CCCGTCACATGT-CCTCTCTACCACAGAATCGACGACATCAACTACAAGCAGCTTGCTCAGCGAT-CACCCTGCCTCATACCTCCACCAGTAGA-CGGAGCGGTGGGTCACTCTCCGTAGCCTACACCCCGGTAACCCGAAAGACTGTTCAAACACGTCGCTG-CAGGATGTCAACTCTGATGAGAGACGC-CATTTCTGTAGAACCTC-GGGTACAAGACTGGTACAA-AGATAGAAAACCG-CGTCTATACTTG-A-GTTCGACRCCCGCAACATGGTGGTACCTCCCCCCTGACAATGAGCGCTGGGGTGTTAGACCTCGCGTGGCTCTGTTC-AACTCRTCGCCCATGAACAGCATCGAA-AACGAAA--TTGCTCAGATAGGCAG-CGAGTTACTCACTCTTCGGGATACAGAGCATGCCAGAACTTGTTCCTTGAACGGG--CG---------------------------------------------------------------------------------------------------------------------------------------------------------------------------------------------------------------------------------------------------------------------------------------------------------------------------------------------------------------------------------------------------------------------------------------------------------------------------------------------------------------------------------------------------------------------------------------------------------------------------------------------------------------------------------------------------------------------------------------------------------------------------------------------------------------------------------------------------------------------------------------------------------------------------------------------------------------------------------------------------------------------------------------------------------------------------------------------------------------------------------------------------------------------------------------------------------------------------------------------------------------------------------------------------------------------------------------------------------------------------------------------------------------------------------------------------------------
>O melastigma NW 023416972.1:0-154378:31250-34699(-)
GAGCGTGGTCAAAACGGACCCCAGCGTTTACGCGCTGAGATCTCTGGAGGCGGCCAAACGACTGGTCAAAGCACC-GAGATTCTTTCGACCGGAGCGTTCGCTGAGCTCATGGGAGAACGTGATCAGGGCTTCGGCAGCAAACACTTCGGTGTCGGCCGAGTCGGTCGTGATGATACTGCAGGCCCACATGGGAGTGTCTCTCTTCAAACAGCAG-AAGGACACGAGC-CT-TCTGCTGGCCGGCCTGGTGTA-CAAGATGCTGATCCCG-GACGTG-CCCACGGGCA-CGCGGTTCACGCGGCGTTACAAGATCACTGATCAGCGAGAGGCC--CAGAGAGGTA-CCTACGACACGATAGGAAACGGGGTTCA-GACCAG-AGAGTAC--AGCCAAGTGTTTCAGCACACGTCCAAAGTGGTGACGATGCAGTTTGGATT-TCTGCTCGGCATC-ACGTGCCCTCTGTTGCTGAAGAG-CTGATA--CGGA--GAGAGCTGGAGCAGGCCAGGACTTCGTGGGAGCTCACCAAGACCATAGAGGTCCTGGAGTACTGCGCTGCTCAGCCCACGCTCACGGACAGGA-TATGTCAAAAGCTGGGCTCCCTCTCCCGAGCGAAAAGCTGGATTGTGCTGACGATGGCCGAGCTCATGTGCGGCACGGTGAACGCGCATCCGGACTCTTTCGTGT-GCGTGGTCG--AGAACGCCGCAGGGTTCTCGGTA-GCGACAAGTC-CGAAGTCCTCGTCATGGGAGACACCTCTTCAGGGTGATGTCTCA---AGACTTGAG-TCAGGACGCGCATCACCTGTGAGAACACAACACC-CGAGTTC-TGCGTCTACACCGCCGCGA-ACGAGAGCGGCGACGGTCTCTACGA-GTTCAC-TATGGAGTTTGTCAAAAACGCAC-CCTGGGAGACGAAGACCTGACTTTTACAGACGACTCTAGCTTAGGGACCAGGTCGTGGAGATGCCGGTGCACCACATTCGGCGGCGGGCGTTCGTCAGCATTCCCATCGTCCTGGT-GGACGGGGTCCAGATGGAA-CACGGGCCAGGGAGACGTCGACGGAACACAAAGCGTTCAGCAACACCCAGGGTTTCAAGTGGGAGTACTTCACGGTGGGCT-GCATGGCT-CCAGCCAGATCTC--ACCGTCCAAAGT-GCTTTCTGCGACAGACTCGAAGAGGTCGGGTACAAGCAGCTGGCCCAGCGGT-CGCCCTCTCTCGTACCTGCACCAATAGA-TGGAGCTGTGGGTGACCCTCAGGGAGCTGCACTGCGGCAGCACTCAAGCCTCTTTGGGAACGCAGCTC-CAGGACTTGAATGCTCATGAGGAGAGG-GATCACCGTGAGACTTG-GCACACACGACTGGTACCA-AGATCAAGAACCG-CTTCGTTGCTGG-A-GTTCGACGTCCGCAACATGGTGGTGCCTGCCTCAGAACGCTGCGCGCTGGGTGGTGAGGCCCAGGGTGGCCCTTTTC-AACTCCTCGTCGATGAACAACCTCTCC-AACGAGA--TAGCGCAGATCGGCAG-CGAGCTTCTCGCTCTTCGGGACGGCGAACACGCCAAGACCTTTTTCTCAACAAAG--CCCTGTACTACCGCGGGCGCG-GAGCGCATGCTTGAGA---TGGAC-GAAGGGCCGTCTG-GTCCTGGATCGCAGATCCCATATGCGCCGTCAGAGAGATTACCGCGGAGGAACG--GGAGG--TCCTGGTGCAGCTCGAGGTGATAAACGGGATCCTCTGTTCAGAAACGTGGTAGGGGACAGGGCTAACTCTGTCGTGGCCTCCATGCCCTGCTGCCGAAC--ACGGT-ACCCTGTTCACCTTAGACGACGTAGACTACTGC-AACCTGATGTATTGGATTATCCTGCCG-TTCGGGGCTCGCGTGTTTGCGCCACATACAGCGTGAGCTTT--GACTGTCGACTGACCGGTGCGTGCTGTCCAAGGGACGTGAGCGATTTGAACCCACGGCTGCACGGATCAGGGATTCCACGGCAACTCTGGTCACGTACATGTGGTCGATAAGAATCAGGAAGATAGCCAGCATCGGAAACAAC-CTGGCA-AAAGCGCTGCTGGGCATGC--ACTTCAGCACCCTGCTGACCCAGTGGTGAGGGACCAC-TTTGACAAGGTCTACTACTCGGGTGTCCTATCTCATGTTCAGAGGAGTCAGGTTCACCGGTTGCGG-AGTTCCCTGATGCCAAAAGTCAGCGCTCTACGCG-CTGGGGACGCAGGTGCTGTGCAACCC-GACGGCGA-ACAACACTCACCAGGTGTGCACCGTGAACCAGTATTGCGAGTCGGTGGTCATTCCGGACACATTGGAATCCCCCGGGCTGTACATCCC-CAACCTGTACATGAAGGATG-TGCGAGGGGG--AGACGTGCACCTAGGAGGGCCCTACGACATGGTG-ATTGCGGA-CGCCTTCAACGGCTTCTGCC--CTGAAT-CGGACAGCGCGTGCGGCTACCG-AAGACCGTACATTTTCACCA-CCGGTCGGTCCCAGAGCCTACGGGCGAGGTGGATCCGCTCATG-CGTTCCGAGGCC-TACACCTGCATG-CCCACTC-TGCTCAGGCCTTTCAGCTCTGCCTGAGG--------CAGAGGCGACAGCGAGAGGAGA--GTAACGGCATTTTTTGTGAAGCCCTGCACGTTGCGGAGTTCG-AAAAGAGCGTGTTGGATCATGTGGGAGATCTTTTCAGGGACAC-CACTGAGAG-AGCCAACGGGAACA--AACGAGCCACGGACATCATG--CAGCCCTCGGGGTGGCTTTCTGCGGTAC--TTATAG-CATCGG-GACGACCTCGGACAGGAGGCTCATG--AGTC--GCGAACCCCTCGTCGACAGGC-TCGCGCCCAGGATCAGCGG-AACAGGCATATTTGCTTGCAACCCCATGCAGACCA-CCGCTCGCTTGATAGCCCCCATATTCAGTAGGATATTTGAGAGCCCCAACCACGGCCG
>O mykiss NW 023493666.1:81195-339395:144242-147646(+)
GAGTGTGGTAACCATGGACCCGAGCAGCTATACGCTGAAACCACTGGCGACCGTTGTGCGTTTGGTGAAAGCCCC-AACCTTCCTCCAAACAACACATTCGCTGAGTACATGAGATAACATAATCAGAGCCTCGGCCACCAACAGTTCCATCTCTGCTGATGCCACCGTTGTGATATCTCAGGCTCACATGGGAGTTACCCTGTTCAGACAACAG-AGAGAAACGAGT-CG-CCTACTCGCTGGCTTTGTATA-CAAGATGCTGGTACCG-GAAGTT-CCCACAGGTA-CGAGGTTCTGCAGGCGATACAGGATCACGGACCAACGCGAGGCT--CAGCAGGGCA-CCTACGACACAATTAGCAACGGAGTGCA-GACTAG-AGAGTAC--AGCCAAGTGTTCCAACATCGGTCCAAGGTGGTCACGATGCAATTCGGAAG-CCTCCTGAGCGTT-ACGTGCCTTCGATGGCAATGGAT-CTGATC--AGAA--GAGAGTTAGACAGGGTCAGCACTTCCTGGGAGCTAACTAGAACCATTGAGGTGCTCAGATATTGCTCTGCTCAACCAACCTTGACAGACAGAA-TCGCGCAAAGGACAAAGACCTCCGGTCGTGCGAGAAATTGGACTATCTTGGTGATGGCGGAGCTCATGTGCGGCATGATCAACATACAGCCCGACTCTTTCGTTT-GCGCCCTGG--AAAACGCCGGAGGATACTGGGGA-GCGATAAGGC-CGAAGTCATGATCATGGGCGACACCTGTTCCGCGTCATCTCCCAGAGAAGCTCCAAATACAGTCTCAGATTGTCAGCGAGGACACCACCCC-CGAGTTC-TCTGTGTACACCATGGCCA-ACGAGAGAGCAGGGGTAGGCTACGA-GTTCAC-CATGAAACAGGTCACCAGCACGA-CATTGGTGACAAGGACCTACCCTTTACCAACGAATCGTGTTTCAGGACAGCTCAATCGACATGAAGGTAAACTACATTCGGAGGAGGCCCCACGATAAGATACCCATCGTGCAGGT-GGACGGAGTACAGATGGAA-CACGGAACAGAGACACGTCCACTGAACACAAGGCCTTCTGTAACTCAGAAGGTTTCAAATGGGAGTACTTCACGGTCGGCT-GCATGGCG-CCAGCCAGATCAA--CCCATCACATGT-GCTCTCTACCACAGAATCGACGACATCAACTACAAGCAGCTTGCTCAGCGAT-CACCCTGCCTCATACCTCCACCAGTAGA-CGGAGCGGTGGGTCACTCTTCGTAGCCTACACCCCGGTAACCCGAAAGACTGTTCAGGCTCGTCGCTG-CAAGATGTCAACTCTGATGAGAGACTC-CATTTCTGTAGAAACTC-GGGTACAAGACTGGTACAA-AGATAGGAAACCG-CGTCCATACTTG-A-GTTCGACACACGCAACATGGTGGTACCTCCCATCTGACAATGAGCGCTGGGTTGTTAGGCCTCGGGTGGCTCTGTTC-AACTCTTCGCCGATGAACAGCATCGAC-GACGAAA--TTGCTCAGATCGGCAG-CGAGTTACTCACTCTTCGGGATACAGAGCACGCCAAAACTTGTTCCTTGAACAGG--CGCTCCATTACGGACGGTTTA-GAGTCAACGATTGAGAGACTGGAC-CAAGGGAAGACTG-GTCTTGGTTAACCGACCCGATCTGCGCAGTAAAGGAG-TTACCCCTGAGGAACG--TACCG--TATTGTTACAAATTGAGGTGATGAACAGCCTAATCTGTTTAAGGGCATAGTTGGGAGCAGGCGCAACTCTGTGATAGCCTCCATGCCTGTGTTGGGATT--ATGGT-ACCCAATTCACCTTGGATGATGTGGACTATTGT-AATCTCATGTACTGGATCATCCTCCCA-GTAGGTGCTAGAGTGTATCCTCACCGTACAGAACGAGCTCT--CACGGTCGTTTGAATGGTGCGCTTTCTCCAAGGGATGTCAGTGATTTGAGCCTACCGCTGTACCGATGCCGGATTTAGCGATACGTCTGGTCACGTACATGTGGGCCATCAGACTGCAAAAGCTTGCGGGTATTAGCAACATC-CTAGCC-AAGGTGTTGATGGGGATGC--ATTACAGCACCTTGTTGACTCAGTCATAGTGGATCAC-TACGACACCAAGTACTACTCGGGTGTCCTACCTACTGTTCAGGGGTGTTCGTTTCACGGGATGTGG-TGTTCCCTCATGCCAGAAGTCCGCTCTATACACA-CTGGGCACGGAGATCGTCTGCAAACC-CACGTCTC-ACAATACGCACCAGGTGCACACCGTCAACCAATACTGTGAGTCTGTCGTTATACCAGAGACCCTAGACTCTCCCGGGGTGTACATCCC-CAACTTGTACATGAAGGACG-TACGAGGAGG--AGACGTGCACA--TGCGGTCCCTTCGACATGGTG-GTCGCAGA-TGCATTCAACGGCTTTTGTC--CAGAGT-CAGACTGCTCGAGTGGTTACCG-GAGACCTTACATTTTCACCA-CGGGCCGATCGGAAAGACTACGGCTCCGTTGGACACTATGATG-CGAGCAGAAGCG-TACACTTGTATG-CCAACTC-TACTCCAGCCTTTCAGTTCAGCCTCAGGCACGCCAGCAGACACCGCAACCAGAGGAGA--GTAATAAGCTATTCTGCAACACACTTCACATGGTGGAGTTTG-AGAAGGGTGTACTGGATCCCATTGGGGATCCCTTCAAGGATAC-CGTGGAGAG-AGTGAACGGAGATA--AGCGTACCACAGACATAATG--CAGCCCTCGGGGTGGCCTTCTGCGGTAC--TTACAG-TATAGG-GCTGACATCTGACAAGAAGCTCATG--TGCC--GGGAAACACTGGTTGATAGGC-TAGCTCCTAGAATTAGCGG-AACGGGTATATTTGCCTGCAACCCCATCCCGACCA-CCTCCCTCTTAATCAACCCCATATTTAACAGGATATTCGAGAGCACCCGGTACTCTCG
>O mykiss NW 023493797.1:0-143701:2295-5678(-)
GAGTGTGGTAACCATGGACCCGAGCAGCTATACGCTGAAACCACTGGCGACCGTTGTGCGTTTGGTGAAAGCCCC-AACCTTCCTCCAAACAACACATTCGCTGAGTACATGAGATAACATAATCAGAGCCTCGGCCACCAACAGTTCCATCTCTGCTGATGCCACCGTTGTGATATCTCAGGCTCACATGGGAGTTACCCTGTTCAGACAACAG-AGAGAAACGAGT-CG-CCTACTCGCTGGCTTTGTATA-CAAGATGCTGGTACCG-GAAGTT-CCCACAGGTA-CGAGGTTCTGCAGGCGATACAGGATCACGGACCAACGCGAGGCT--CAGCAGGGCA-CCTACGACACAATTAGCAACGGAGTGCA-GACTAG-AGAGTAC--AGCCAAGTGTTCCAACATCGGTCCAAGGTGGTCACGATGCAATTCGGAAG-CCTCCTGAGCGTT-ACGTGCCTTCGATGGCAATGGAT-CTGATC--AGAA--GAGAGTTAGACAGGGTCAGCACTTCCTGGGAGCTAACTAGAACCATTGAGGTGCTCAGATATTGCTCTGCTCAACCAACCTTGACAGACAGAA-TCGCGCAAAGGACAAAGACCTCCGGTCGTGCGAGAAATTGGACTATCTTGGTGATGGCGGAGCTCATGTGCGGCATGATCAACATACAGCCCGACTCTTTCGTTT-GCGCCCTGG--AAAACGCCGGAGGATACTGGGGA-GCGATAAGGC-CGAAGTCATGATCATGGGCGACACCTGTTCCGCGTCATCTCCCAGAGAAGCTCCAAATACAGTCTCAGATTGTCAGCGAGGACACCACCCC-CGAGTTC-TCTGTGTACACCATGGCCA-ACGAGAGAGCAGGGGTAGGCTACGA-GTTCAC-CATGAAACAGGTCACCAGCACGA-CATTGGTGACAAGGACCTACCCTTTACCAACGAATCGTGTTTCAGGACAGCTCAATCGACATGAAGGTAAACTACATTCGGAGGAGGCCCCACGATAAGATACCCATCGTGCAGGT-GGACGGAGTACAGATGGAA-CACGGAACAGAGACACGTCCACTGAACACAAGGCCTTCTGTAACTCAGAAGGTTTCAAATGGGAGTACTTCACGGTCGGCT-GCATGGCG-CCAGCCAGATCAA--CCCATCACATGT-GCTCTCTACCACAGAATCGACGACATCAACTACAAGCAGCTTGCTCAGCGAT-CACCCTGCCTCATACCTCCACCAGTAGA-CGGAGCGGTGGGTCACTCTTCGTAGCCTACACCCCGGTAACCCGAAAGACTGTTCAGGCTCGTCGCTG-CAAGATGTCAACTCTGATGAGAGACTC-CATTTCTGTAGAAACTC-GGGTACAAGACTGGTACAA-AGATAGGAAACCG-CGTCCATACTTG-A-GTTCGACACACGCAACATGGTGGTACCTCCCATCTGACAATGAGCGCTGGGTTGTTAGGCCTCGGGTGGCTCTGTTC-AACTCTTCGCCGATGAACAGCATCGAC-GACGAAA--TTGCTCAGATCGGCAG-CGAGTTACTCACTCTTCGGGATACAGAGCACGCCAAAACTTGTTCCTTGAACAGG--CGCTCCATTACGGACGGTTTA-GAGTCAACGATTGAGAGACTGGAC-CAAGGGAAGACTG-GTCTTGGTTAACCGACCCGATCTGCGCAGTAAAGGAG-TTACCCCTGAGGAACG--TACCG--TATTGTTACAAATTGAGGTGATGAACAGCCTAATCTGTTTAAGGGCATAGTTGGGAGCAGGCGCAACTCTGTGATAGCCTCCATGCCTGTGTTGGGATT--ATGGT-ACCCAATTCACCTTGGATGATGTGGACTATTGT-AATCTCATGTACTGGATCATCCTCCCA-GTAGGTGCTAGAGTGTATCCTCACCGTACAGAACGAGCTCT--CACGGTCGTTTGAATGGTGCGCTTTCTCCAAGGGATGTCAGTGATTTGAGCCTACCGCTGTACCGATGCCGGATTTAGCGATACGTCTGGTCACGTACATGTGGGCCATCAGACTGCAAAAGCTTGCGGGTATTAGCAACATC-CTAGCC-AAGGTGTTGATGGGGATGC--ATTACAGCACCTTGTTGACTCAGTCATAGTGGATCAC-TACGACACCAAGTACTACTCGGGTGTCCTACCTACTGTTCAGGGGTGTTCGTTTCACGGGATGTGG-TGTTCCCTCATGCCAGAAGTCCGCTCTATACACA-CTGGGCACGGAGATCGTCTGCAAACC-CACGTCTC-ACAATACGCACCAGGTGCACACCGTCAACCAATACTGTGAGTCTGTCGTTATACCAGAGACCCTAGACTCTCCCGGGGTGTACATCCC-CAACTTGTACATGAAGGACG-TACGAGGAGG--AGACGTGCACA--TGCGGTCCCTTCGACATGGTG-GTCGCAGA-TGCATTCAACGGCTTTTGTC--CAGAGT-CAGACTGCTCGAGTGGTTACCG-GAGACCTTACATTTTCACCA-CGGGCCGATCGGAAAGACTACGGCTCCGTTGGACACTATGATG-CGAGCAGAAGCG-TACACTTGTATG-CCAACTC-TACTCCAGCCTTTCAGTTCAGCCTCAGGCACGCCAGCAGACACCGCAACCAGAGGAGA--GTAATAAGCTATTCTGCAACACACTTCACATGGTGGAGTTTG-AGAAGGGTGTACTGGATCCCATTGGGGATCCCTTCAAGGATAC-CGTGGAGAG-AGTGAACGGAGATA--AGCGTACCACAGACATAATG--CAGCCCTCGGGGTGGCCTTCTGCGGTAC--TTACAG-TATAGG-GCTGACATCTGACAAGAAGCTCATG--TGCC--GGGAAACACTGGTTGATAGGC-TAGCTCCTAGAATTAGCGG-AACGGGTATATTTGCCTGCAACCCCATCCCGACCA-CCTCCCTCTTAATCAACCCCATATTTAACAGGATATTCGAGAG---------------
>O mykiss NW 023493841.1:0-114294:4957-8127(-)
GAGTGTGGTAACCATGGACCCGAGCAGCTATACGCTGAAACCACTGGCGACCGTTGTGCGTTTGGTGAAAGCCCC-AACCTTCCTCCAAACAACACATTCGCTGAGTACATGAGATAACATAATCAGAGCCTCGGCCACCAACAGTTCCATCTCTGCTGATGCCACCGTTGTGATATCTCAGGCTCACATGGGAGTTACCCTGTTCAGACAACAG-AGAGAAACGAGT-CG-CCTACTCGCTGGCTTTGTATA-CAAGATGCTGGTACCG-GAAGTT-CCCACAGGTA-CGAGGTTCTGCAGGCGATACAGGATCACGGACCAACGCGAGGCT--CAGCAGGGCA-CCTACGACACAATTAGCAACGGAGTGCA-GACTAG-AGAGTAC--AGCCAAGTGTTCCAACATCGGTCCAAGGTGGTCACGATGCAATTCGGAAG-CCTCCTGAGCGTT-ACGTGCCTTCGATGGCAATGGAT-CTGATC--AGAA--GAGAGTTAGACAGGGTCAGCACTTCCTGGGAGCTAACTAGAACCATTGAGGTGCTCAGATATTGCTCTGCTCAACCAACCTTGACAGACAGAA-TCGCGCAAAGGACAAAGACCTCCGGTCGTGCGAGAAATTGGACTATCTTGGTGATGGCGGAGCTCATGTGCGGCATGATCAACATACAGCCCGACTCTTTCGTTT-GCGCCCTGG--AAAACGCCGGAGGATACTGGGGA-GCGATAAGGC-CGAAGTCATGATCATGGGCGACACCTGTTCCGCGTCATCTCCCAGAGAAGCTCCAAATACAGTCTCAGATTGTCAGCGAGGACACCACCCC-CGAGTTC-TCTGTGTACACCATGGCCA-ACGAGAGAGCAGGGGTAGGCTACGA-GTTCAC-CATGAAACAGGTCACCAGCACGA-CATTGGTGACAAGGACCTACCCTTTACCAACGAATCGTGTTTCAGGACAGCTCAATCGACATGAAGGTAAACTACATTCGGAGGAGGCCCCACGATAAGATACCCATCGTGCAGGT-GGACGGAGTACAGATGGAA-CACGGAACAGAGACACGTCCACTGAACACAAGGCCTTCTGTAACTCAGAAGGTTTCAAATGGGAGTACTTCACGGTCGGCT-GCATGGCG-CCAGCCAGATCAA--CCCATCACATGT-GCTCTCTACCACAGAATCGACGACATCAACTACAAGCAGCTTGCTCAGCGAT-CACCCTGCCTCATACCTCCACCAGTAGA-CGGAGCGGTGGGTCACTCTTCGTAGCCTACACCCCGGTAACCCGAAAGACTGTTCAGGCTCGTCGCTG-CAAGATGTCAACTCTGATGAGAGACTC-CATTTCTGTAGAAACTC-GGGTACAAGACTGGTACAA-AGATAGGAAACCG-CGTCCATACTTG-A-GTTCGACACACGCAACATGGTGGTACCTCCCATCTGACAATGAGCGCTGGGTTGTTAGGCCTCGGGTGGCTCTGTTC-AACTCTTCGCCGATGAACAGCATCGAC-GACGAAA--TTGCTCAGATCGGCAG-CGAGTTACTCACTCTTCGGGATACAGAGCACGCCAAAACTTGTTCCTTGAACAGG--CGCTCCATTACGGACGGTTTA-GAGTCAACGATTGAGAGACTGGAC-CAAGGGAAGACTG-GTCTTGGTTAACCGACCCGATCTGCGCAGTAAAGGAG-TTACCCCTGAGGAACG--TACCG--TATTGTTACAAATTGAGGTGATGAACAGCCTAATCTGTTTAAGGGCATAGTTGGGAGCAGGCGCAACTCTGTGATAGCCTCCATGCCTGTGTTGGGATT--ATGGT-ACCCAATTCACCTTGGATGATGTGGACTATTGT-AATCTCATGTACTGGATCATCCTCCCA-GTAGGTGCTAGAGTGTATCCTCACCGTACAGAACGAGCTCT--CACGGTCGTTTGAATGGTGCGCTTTCTCCAAGGGATGTCAGTGATTTGAGCCTACCGCTGTACCGATGCCGGATTTAGCGATACGTCTGGTCACGTACATGTGGGCCATCAGACTGCAAAAGCTTGCGGGTATTAGCAACATC-CTAGCC-AAGGTGTTGATGGGGATGC--ATTACAGCACCTTGTTGACTCAGTCATAGTGGATCAC-TACGACACCAAGTACTACTCGGGTGTCCTACCTACTGTTCAGGGGTGTTCGTTTCACGGGATGTGG-TGTTCCCTCATGCCAGAAGTCCGCTCTATACACA-CTGGGCACGGAGATCGTCTGCAAACC-CACGTCTC-ACAATACGCACCAGGTGCACACCGTCAACCAATACTGTGAGTCTGTCGTTATACCAGAGACCCTAGACTCTCCCGGGGTGTACATCCC-CAACTTGTACATGAAGGACG-TACGAGGAGG--AGACGTGCACA--TGCGGTCCCTTCGACATGGTG-GTCGCAGA-TGCATTCAACGGCTTTTGTC--CAGAGT-CAGACTGCTCGAGTGGTTACCG-GAGACCTTACATTTTCACCA-CGGGCCGATCGGAAAGACTACGGCTCCGTTGGACACTATGATG-CGAGCAGAAGCG-TACACTTGTATG-CCAACTC-TACTCCAGCCTTTCAGTTCAGCCTCAGGCACGCCAGCAGACACCGCAACCAGAGGAGA--GTAATAAGCTATTCTGCAACACACTTCACATGGTGGAGTTTG-AGAAGGGTGTACTGGATCCCATTGGGGATCCCTTCAAGGATAC-CGTGGAGAG-AGTGAACGGAGATA--AGCGTACCACAGA------------------------------------------------------------------------------------------------------------------------------------------------------------------------------------------------------------------------------
>P pungitius NW 023617736.1:134182-226282:58381-61782(+)
GAGCGTGGTAACCGTGGACCCGAGCAGCTACACGCTGAGGCCTCTGGAAACCGTCGCGCGCCTGGTGAAAGCTCC-CGACTTCCTCCGACGAGCGCTTTTGCCGAGTACATGAGACAACCTAATCAGAGCCTCGGCTGCCAACAGTTCCATCGTGGCCGACGTTACCGTGTTGATATCGCAGGCCCACATGGGTGTTACGCTGTTCAGACAACAG-AGGGACACGAGT-CG-CCTGCTCGCCGGCTTTGTGTA-CAAAATGCTGGTCCCG-GAGGTG-CCCACGGGGA-CGCGTTTCTGCAGGCGCTACACGATCACGGACCAGCGTGAAGCT--CAGCAGGGCA-CCTACGACACCGTGGGCAACGGTGTGCA-GACCAG-AGAGTAC--AGCCAAGTGTTTCAGCACACGTCAAAGGTGGTCACGATGCAATTCGGAAG-CCTCCTGAGCGTC-ACGTGCCTTCGCTGGCCACGGAA-TTGATC--AGAA--GGGAGCTGGACCGGGTCAGCACTTCGTGGGAGCTGACCAGGACCATCGAGGTGCTGAGATATTGCGCTGCTCAACCCACGTTGACGGACAGGA-TCGCGCAAAGGACCCGGACGGACGGTCGCGCGAGAAGCTGGACTATATTGGTGATGGCGGAACTCATGTGCGGCATGATCAACCTGCAGTCCGACTCGTTGGTCT-GCGCGCTGG--AAAATGCCGCAAGGTGCTAGGGA-GCGACAACCC-CGAGGTCCTGATCGTCGGTGACACCTGTTCCGGGTCATCTCCCAGAGGAGTGCCAAATATGCTCCCAGATAGTCAGTGAGGACACCGCCCC-GGAATAC-TCGGTGTACACCGTGGCCA-ACGAGAGAATCGGCGGAGGTTACGA-GTTTAC-CATGCAGCCGGTCACCAGCACAC-TCTGGCACACAAGGACCTGCCCTTCGTCAGCGAATCGAGCTTCGCGACAGCTCGATCCGGATGAAGGTCAACCACATTTGGCGGCGGCGCCACGATAGGATCCCCATCGTGCACGT-GGACGGGGTGCAGATGGAG-CACGGGACAGAGACACGTCAACCGAACACAAGGCCTTCTGCAACACCCAAGGTTTCAAGTGGGAGTACTTCACGGTCGGCT-GCGCGGCG-CCCGCCAGGTCAA--CCCCTCGCACGT-GCTCTCCACCACCGACTCGACGACGTCAACTACAAGCAGCTTGCCCAGCGAT-CGCCCTCTCTCCTACCTCCACCAGTAGA-CGGAGCGGTCGGTCAGCCTGCGTAGCCTGCACCCCGGTAACTCGAAAGACTGTTCACGAGCGCAGCTG-CAAGACGTGAATGCTAATGAGAGACGC-CATCCCCGTGGAACCTC-GCCTACTGGACTGGTACGA-AGATCGGGAATCG-CGTCCGTACTCG-A-GTTCGACGCCCGCAACATGGTGGTACCCGCCACCCGACAACGAGCGCTGGGCGGTTAGGCCTCGCGTGGCCCTCTTC-AACTCGTCGCCCATGAACAACCTCGAC-AACGAGA--TCGCTCAAATCGGCAG-CGAGTTACTCGCTCTTTGGGACACGGAGCACGCCAAATCTTGTTCCTCGACCGGG--CGCTCCATTACGAGCGGCATA-GAGTCGATGATTGAGA---TGGAC-CAAGGGAAGATTG-GTCTTGGGTGGCCGATCCGATTTGCGCCGTCAAAGAAATCACCGCGGAGGAGCG--GACCG--TGTTGGTGCAATTGGAGGTGATGGACAGCCTGATCTCTTTAAGGGCATTGTCGGGAACAGAAAAAACTCTGTGATAGCCTCCATGCCTCTGTGCGGAAC--ACGGT-ACCCGGTTCACCTCGGACGAGGTGGACTATTGC-AATCTAATGTACTGGATGATTCTCCCG-GTGGGAGCTCGGGTGTATTCGCGGCCTACAGGAGGAGTTCT--CACCGCCGCCTGAACGGTGCGCCTTCTCCAAGGGATGTCAGCAATTTGAGCCCACCGCTGCACGGACCCCGGCTTTAGCGAGACCTCTCGTCACGTACATGTGGGCGATCAGACTGCAGAAGCTGTCGGGCGTCGGCAACACC-CTGGCC-AAGGTCTTGCTGGCGATGC--ACTACAGCACGCTGTTGACGCAGTCGTGCGGGATCAC-TACGACACGAAATACTACTCGGGTGTCCTATCTGCTGTTCCGAGGCGTGCGCTTCACGGGCTGCGG-CGTTCCCTCATGCCAAAAGTCCGCCTCGTACACG-CTGGGCACCGGCATCGTCTGCAAACC-CACGGCCC-ACAATACGCACCAGGTGCACACCGTCAACCAGTACTGCGAGTCCACAGTGATACCGGAGACCCTGGAATCCCCCGGCGTGTACATTCC-CAACCTGTACATGAGAGACG-TGCGAGGAGG--CGACGTGCACG--TGTGGTCCATTCGACATGGTG-GTCGCGGA-CGCGTTCAACGGGTTCTGCC--CAGAGT-CCAGTACGGCGAGCGGATACCG-GAGACCTTACATCTTTACGA-CCGGTCGCTCCGAAAGGCTGTGGCGCTGTTAGACCCTCTGATG-AGATCCGAGGCG-TACACGTGCATG-CCAACTC-TACTCCATCCGTTTAGCTCGGTCTCAGGCACGCCAACAGACACCGCCACGCGAGGAGA--GCAAAAAGCTCTTTTGTAACACCCTGCACGTGGCGGAGTTCG-AGAAGGGCGTGCTCGATCCCATCGGGGACCCCTTCAAGGACAC-CGTCGACAG-AGTGAACGGAGATA--AGCGTACCACGGACATAATG--CAGCCTTGGGAGTGGCGTTTTGCGGTAC--TTACAG-TATCGG-GCTGACGTCCGACAAGAAGCTCATG--TGCC--GCGAAACCCTGGTCGATAGGC-TGGCGCCTAGAATCAGCGG-AACGGGTATATTTGCCTGCAACCCCATGGAAACCA-CCTTTCGCCTGATCAACCCCATCTTCAACAGGATATTCGGGAGCATGCGGTACTCTCG
>M salmoides NW 024043372.1:40156722-40405000:46823-48310(-)
GAACATCGTAACCATGGACCCGAGTAGTTATAAACTAAAACCTCTAGAGCTGATCACCCGTTTGGTGAAAGCCCC-GGACTTTTTCCGAATAGGGTGTTCGTAGATTATATTTGATAAAATAATCCGAGCCTCCGCCAGCAATACTTCGATATCGGCTGATGTGACTGTGATGATCTCTCAGGCTTACATGGGAGTGAATTTATTTAGACAACAG-AAAGAAACCAGT-CA-TCTGCTCTCCGGGTTCGTCTA-CAAGATGCTGGTCCCC-GATGTG-CCCACGGGCA-CTAAGTTTAGTAAGCGTTACGTGATCACGGATCAGAGAGAGGCT--CAACAGGGTA-CGTACGATACTGTCGGTAACGGAGTCCA-GACCAG-AGAGTAC--AGTCAAGTGTTTCAACACACCTCCAAGGTGGTAACTATGCAATTCGGGAG-TTTACTCAGTGTC-ACGTACCATCTCTGGCAGAGGAA-CTGATC--CGAA--GGGAGTTGGACAGGGTCAGTACATCGTGGGAACTCACTAGAACCATCGAGGTACTTAGATACTGCGCCGCTCAGCCCACCTTGACCGACAGGG-TCGCGCAAAGAACTAGAACTTCTGGGCGCGCGAGAAATTGGATTATATTGACCATGTCAGAACTCATGTGCGGTATGATCAACGTACAACCTGCCTCCTTTGTAT-GCGCACTGG--AGAATGCCGCAGGGTTCTCAGGA-GCGATCGCGG-TGAGGTTCTCGTTGTGGGCGATACCTGTTCAGAGTTATTTCGCAAAAAAGCCTTAACTAGGCACCTACATTGTAAGCGAACCCACGACTCC-AGAGTTC-ATTGTGTACACCATGGTCA-ACGAAAAACCAGGAGACGGTTACGC-GTTTAC-CATGCAGGAGATGAACGGAGCGC-CCTGTGTGATAAAGATCTGCCTTTCACCAACGAATCCTGTTTCAGGACAACTCCTTTGACATGACTGTGAACTACGTTCGGAGGAGGTCCAACGACAAGATTCCGATCGTGCACGT-AGACGGGGTTCAGATGGAG-CACGGAACCGTGACACTTCTACCGAGCACAAAGCGTTTAGCAATACTCAAGGCTTCAAATGGGAATACTTCACTGTGGGTT-GCACGGCA-CCCGCCAGATTGA--CCCTTCGCATGT-GCTCTCAGCCGCGGACTCGATGAAATCAACTACAAGCAGCTCGCGAGAAGAT-CCCCTTCCTTCGTACATACATCAATAGA-CGGAGCTGTCAGTGACCCTACGAGATCTGCACCCTGGAAATCCGAAGGACTATTCACCAGCGCAGTTA-CAAGATGTCAACGCTGATGAGAAACGC-GATATCGATCCGAGCTC-GGCCATAGTCTTGGTACGA-AGATAAAGAACCG-CTTCTCTGTTGG-A-GT---------------------------------------CAGCAGTGGATCGTTAGACCCAGAGTGGCTCTCTTC-AACTCGTCCCCCATGAACAGTATCGAA-AACGAAT--TCGCACAAATCGGCAG-CGAATTACTAGCTCTTCGGGACGCGGACCGGGCTAAGATCTGTTGATAGAATACG--GACTTCGTTACGGTGGGTGTA-CGTAATGCGATTTAGGGGGTGGAC-CAGGGGTAGATTG-GTCTTGGGTTTCGGATCCGATATGCGCTGTGAAAGAT-TCACTAAAGACGAATC--GACCG--TTCTGGTGCAGCTCGAGATGTTTTACGGACTATTTTGTTCAACAGCGTGCTAGGGGACAGAACCAACTCCGTGCTGGCTAGCATGCCCTCGTGCAGGGT--GCAAT-ATCCAATTTACATCGGCAGACGCGGATTATTGC-AATCTCATGTACTGGGTGATTCTCCCA-CTGGGAGCTAGGCTTTA---GAGCCCTTGAGCACGATGTTT--ATCTGTCAACTCTGGACTGTGTTTTTGCTAAGGGATGTAAGCGATTCGCACTTACAGCC------ACGTTGGATTCAGCCCCACCGCTGGTGACTTACATGTGGGCGATTAGACTTCAGAAGCTCTCGGGTATCAACAACGTG-CTCGCG-AAGGTGCTACTCGGGATCC--ATTACAGTACCTTACTGACACAGTGATACAAGACCAC-TACGATACTACGTATTACTCGGGTGTCCTACCTATTATTCAGAGGCGTCAGGTTCACTGGCTGCGG-AGTTCTCTCATGCCAAAAGTCGGCTCTGTACACA-CTGGGTACGGGTATCGTGTGTCAACC-CACTAGTA-ACAACACGCATCAGATTCACACCGTGAATCAGTATTGCGAATCTGTGGTAATCCCCGAGACTCTAGAATCGCCCGGTGTATACGTTCC-GAACTTGTACATGAAAGACG-TAAGAGGGGG--CGACGTGCTCC--TGGAGCCCATTCGATCTGGTG-GTCGCGGA-CGCTTTCAACGGATTCTGCC--CGGAAT-CCGACAGCGCGAGCGGATACCG-AAGACCGTACATTTTTACCA-CCGGACGTTCTGATAGACTACGGTTCTATAGGATCCTCTGACT-CGCGTACCGGCT-TACACATGTATG-CCAACGC-TGCTCAGACCGTTCAGTTCCGTTTC------ACTAGCACGCACAGAGACAAGAGGAGG--GTAACAAACTGTTTTGCGCTACCCAGTACACGGTGGACTTCG-AGAAGGGTATGTTCGAGCCCATAGGCGATCCGTTCAAGGATAC-CGTAGACAG-GGTGAACGGTGACA--AACATACCACGGACATCATG--CAACCCTCGGTGTGGCCTTCTGCGGTAC--TTATGG-TATAGG-GCTCACCTCGGACATAAAGCTCCTT--TGCC--GAGAAACTTTGGTAGACAGAC-TCGCGCCCAGAATCAGTGG-AACAGGAATCTTCGCTTGTAACCCGATTCACACCA-CGGCACGCTTAATTACACCCATCTTCAACCGAATCTTCGAAAGTAGCCGCTATAACCG
>M salmoides NW 024043372.1:40459314-40555008:46144-49481(-)
GAACATCGTAACCATGGACCCGAGTAGTTATAAACTAAAACCTCTAGAGCTGATCACCCGTTTGGTGAAAGCCCC-GGACTTTTTCCGAATAGGGTGTTCGTAGATTATATTTGATAAAATAATCCGAGCCTCCGCCAGCAATACTTCGATATCGGCTGATGTGACTGTGATGATCTCTCAGGCTTACATGGGAGTGAATTTATTTAGACAACAG-AAAGAAACCAGT-CG-TCTGCTCTCCGGGTTCGTCTA-CAAGATGCTGGTCCCC-GATGTG-CCCACGGGCA-CTAAGTTTAGTAAGCGTTACGTGATCACGGATCAGAGAGAGGCT--CAACAGGGTA-CGTACGATACTGTCGGTAACGGAGTCCA-GACCAG-AGAGTAC--AGTCAAGTGTTTCAACACACCTCCAAGGTGGTAACTATGCAATTCGGGAG-TTTACTCAGTGTC-ACGTACCATCTCTGGCAGAGGAA-CTGATC--CGAA--GGGAGTTGGACAGGGTCAGTACATCGTGGGAACTCACTAGAACCATCGAGGTACTTAGATACTGCGCCGCTCAGCCCACCTTGACCGACAGGG-TCGCGCAAAGAACTAGAACTTCTGGGCGCGCGAGAAATTGGATTATATTGACCATGTCAGAACTCATGTGTGGTATGATCAACGTACAACCTGCCTCCTTTGTAT-GCGCACTGG--AGAATGCCGCAGGGTTCTCAGGA-GCGATCGCGG-TGAGGTTCTCGTTGTGGGCGATACCTGTTCAGAGTTATTTCGCAAAAAAGCCTTAACTAGGCACCTACATTGTAAGCGAACCCACGACTCC-AGAGTTC-ATTGTGTACACCATGGTCA-ACGAAAAACCAGGAGACGGTTACGC-GTTTAC-CATGCAGGAGATGAACGGAGCGC-CCTGTGTGATAAAGATCTGCCTTTCACCAACGAATCCTGTTTCAGGACAACTCCTTTGACATGACTGTGAACTACGTTCGGAGGAGGTCCAACGACAAGATTCCGATCGTGCACGT-AGACGGGGTTCAGATGGAG-CACGGAACCGTGACACTTCTACCGAGCACAAAGCGTTTAGCAATACTCAAGGCTTCAAATGGGAATACTTCACTGTGGGTT-GCACGGCA-CCCGCCAGATTGA--CCCTTCGCATGT-GCTCTCAGCCGCGGACTCGATGAAATCAACTACAAGCAGCTCGCGAGAAGAT-CCCCTTCCTTCGTACATACATCAATAGA-CGGAGCTGTCAGTGACCCTACGAGATCTGCACCCTGGAAATCCGAAGGACTATTCACCAGCGCAGTTA-CAAGATGTCAACGCTGATGAGAAACGC-GATATCGATCCGAGCTC-GGCCATAGTCTTGGTACGA-AGATAAAGAACCG-CTTCTCTGTTGG-A-GTTCGATACACGGAACATGGTAGTGCCTCCAGGA-------CAGCAGTGGATCGTTAGACCCAGAGTGGCTCTCTTC-AACTCGTCCCCCATGAACAGTATCGAA-AACGAAT--TCGCACAAATCGGCAG-CGAATTACTAGCTCTTCGGGACGCGGACCGGGCTAAGATCTGTTGATAGAATACG--GACTTCGTTACGGTGGGTGTA-CGTAATGCGATTTAGGGGGTGGAC-CAGGGGTAGATTG-GTCTTGGGTTTCGGATCCGATATGCGCTGTGAAAGAT-TCACTAAAGACGAATC--AACCG--TTCTGGTGCAGCTCGAGATGTTTTACGGACTATTTTGTTCAACAGCGTGCTAGGGGACAGAACCAACTCCGTGCTGGCTAGCATGCCCTCGTGCAGGGT--GCAAT-ATCCAATTTACATCGGCAGACGCGGATTATTGC-AATCTCATGTACTGGGTGATTCTCCCA-CTGGGAGCTAGGCTTTA---GAACCCTTGAGCACGATGTTT--ATCTGTCAGCTCCGGACTGTGTTTTTGCTAAGGGATGTAAGCGATTCGCACTTACAGCC------ACGTTGGATTCAGCCCCACCTCTGGTGACTTACATGTGGGCGATTAGACTTCAGAAGCTCTCGGGTATCAACAACGTG-CTCGCG-AAGGTGCTACTCGGGATCC--ATTACAGTACCTTACTGACACAGTGATACAAGACCAC-TACGATACTACGTATTACTCGGGTGTCCTACCTATTGTTCAGAGGCGTCAGGTTCACTGGCTGCGG-AGTTCTCTCATGCCAAAAGTCGGCTCTGTACACA-CTGGGTACGGGTATCGTGTGTCAACC-CACTAGTA-ACAACACGCATCAGATTCACACCGTGAATCAGTATTGCGAATCCGTGGTAATCCCCGAGACTCTAGAATCGCCCGGTGTATACGTTCC-GAACTTGTACATGAAAGACG-TAAGA-GGGG--CGACGTGCTCC--TGGAGCCCATTCGATCTGGTG-GTCGCGGA-CGCTTTCAACGGATTCTGCC--CGGAAT-CCGACAGCGCGAGCGGATACCG-AAGACCGTACATTTTTACCA-CCGGACGTTCTGATAGACTACGGTTCTATAGGATCCTCTGACT-CGCGTACCGGCT-TACACATGTATG-CCAACGC-TGCTCAGACCGTTCAGTTCCGTTTC------ACTAGCGCGCACAGAGACAAGAGGAGG--GTAACAAACTGTTTTGCGCTACCCAGTACACGGTGGACTTCG-AGAAGGGTATGTTCGAGCCCATAGGCGATCCGTTCAAGGATAC-CGTAGACAG-GGTGAACGGTGACA--AACATACCACGGACATCATG--CAACCCTCGGTGTGGCCTTCTGCGGTAC--TTATGG-TATAGG-GCTCACCTCGGACATAAAGCTCCTT--TGCC--GAGAAACTTTGGTAGACAGAC-TCGCGCCCAGAATCAGTGG-AACAGGAATCTTCGCTTGTAACCCGATTCACACCA-CGGCACGCTTAATTACACCCATCTTCAACCGAATCTTCGAAAGTAGCCGCTATAACCG
>S namaycush NW 024057829.1:0-68166:15562-16020(-)
-----------------------------------------------------------------------------------------------------------------------------------------------------------------------------------------------GGAGTTACGCTGTTCAGACAACAG-AGAGACACGAGT-CG-CCTACTCGTTGGCTTTGTGTA-CAAGATGCTGGTGCCG-GAGGTT-CCCACAGGTA-CGAGGTTCTGCAGGCGCTACAGGATCACGGACCAACGCGAGGCT--CAGCAGGGCA-CCTACGACACAATTAGCAACGGAGTGCA-GACTAG-AGAGTAC--AGCCAAGTGTTCCAACATCGGTCCAAGGTGGTCACGATGCAGTTCGGAAG-CCTCCTGAGCGTT-ACGTGCCTTCGATGGCAATGGAT-CTGATC--AGAA--GAGAGTTAGACAGGGTCAGCACCTCCTGGGAGCTAACTAGAACCATTGAGGTGCTCAGATATTGCTCTGCTCAACCAACCTTGACAGACAGAA-TCGCGCAAAGGACAAAGACCTCCGGTCGTGCGAGAAATTGGACTATCTTGGTGATGGCTGAGCTCATGTGCGGA-------------------------------------------------------------------GTGATAAGGC-CGAAGTCATGATCATGGGCGACACCTGTTCCGCGTCATCTCCCAGAGAAGCTCCAAATACGGTCTCAGATCGTCAGCGAGGACACCACCCC-CGAGTTC-TCTGTGTACACCATGGCCA-ATGAGAGAGCAGGGGTAGGCTACGA-GTTCAC-CATGAAACAGGTCACCAGCACGA-CATTGGTGACAAGGACCTACCCTTCACCAACGAATCGTGTTTCAGGACAGCTCAATCGACATGAAGGTAAACTACATTCGGAGGAGGACCCACGATAAGATACCCATCGTGCAGGT-GGACGGAGTACAGATGGAA-CACGGAACAGAGACACGTCCACCGAACACAAGGCCTTCTGTAACTCAGAAGGTTTCAAATGGGAGTACTTCACGGTCGGCT-GCATGGCG-CCAGCCAGATCAA--CCCGTCACATGT-GCTCTCTACTACAGAATCGACGACGTCAACTACAAGCAGCTTGCTCAGCGAT-CACCCTGCCTCATACCTCCACCAGTAGA-CGGAGCGGTGGGTCACTCTCCGTAGCCTACACCCCGGTAACCCGAAAGACTGTTCAGGCTCGTCGCTG-CAAGATGTCAACTCTGATGAGAGACTC-CATTTCTGTAGAAACTC-GGGCACAAGACTGGTACAA-AGATAGGAAACCG-CGTCCATACTTG-A-GTTCGACACACGCAACATGGTGGTACCTCCCACCTGACAATGAGCGCTGGGTTGTTAGGCCTCGGGTGGCTCTGTTC-AACTCTTCGCCGATGAACAGCATCGAC-GACGAAA--TTGCTCAGATCGGCAG-CGAGTTACTCACTCTTCGGGATACAGAGCACGCCAAAACTTGTTCCTTGAACGGG--CGCTCCATTACGGACGGTTTA-GAGTCAATGATTGAGAGACTGGAC-CAAGGGAAGACTG-GTCTTGGTTAACCGACCCGATCTGCGCAGTAAAGGAGATTACAGCCGAGGAACG--TACCG--TATTGTTACAAATTGAGGTGATGAACAGCCTAATCTGTTTAAGGGCATAGTTGGGAGCAGGCGCAACTCTGTGATAGCCTCCATGCCTGTGTTCGGAAT--ATGGT-ACCCAATTCACCTTGGATGATGTGGACTATTGT-AATCTCATGTACTGGATCATCCTCCCA-GTAGGTGCTAGAGTGTATCCTCAACGTACAGAACGAGCTCT--CACGGTCGTTTGAATGGTGCGCTTTCTCCAAGGGATGTCAGTGATTTGAGCCTACCGCTGTACCGATGCCGGATTTAGCGATACGTCTGGTCACGTACATGTGGGCCATCAGACTGCAAAAGCTTGCGGGTATTAGCAACATC-TTGGCC-AAGGTGTTGATGGGCATGC--AT----------TGTTGACTCAGTCATACGCGATCAC-TACGACACCAAGTACTACTCGGGTGGCATACCTTCTGTTCAGAGGTGTTCGTTTCACGGGATGTGG-TTTTCCCTCATGCCAAAAGTCTGCTCTATACACA-CTGGGCACTGAGATCGTCTGCAAACC-CACGTCTC-ACAATACGCACCAGGTGCACACCGTCAACCAATACTGCGAGTCTGTCGTTATACCAGAGACCCTAGACTCTCCCGGGGTGTACATCCC-CAACTTGTACATGAAGGACG-TACGAGGAGG--AGACGTGCACAGTGGTGGTCCCTTCGACATGGTG-GTCGCAGACTGCATTCAACGGCTTTTGCC--CAGAGT-CGGACTGCGCGAGTGGCTACCG-CAGACCTTACATCTTCACCA-CGGGCCGATCGGAAAGACTACCGGTCCGTTGGACACTATGATG-CGAGCCGAAGCG-TACACTTGTATG-CCAACCC-TACTCCAGCCGTTCAGCTCAGCCTCAGGCACGCCAGCAGACACCGCATCCAGAGGAGA--GTAATAAGCTCTTCTGCAACACCCTTCACATGGTGGAGTTTG------------GTCGATCCCATAGGGGATCCTTTCAAGGATAC-AGTCGAGAG-AGTGAACGGTGATA--AGCGTACCACAGACATAATG--CAGCCCTTGGGGTGGCCTTCTGCGGTAC--TTACAG-TATAGG-CCTGACGTCTAACAAGAAGCTCATG--TGCC--GGGAAACACTGATCGATAGGC-TAGCGCCTAGAATCAGCGG-AACGGGTATATTTGCCTGCAACCCCATTCATGCCA-CCACTCGCTTAATCAACCCAATCTTTAACAGGATATTCGAGAGCACCCGGTACTCTCG
>S namaycush NW 024057961.1:14090-75539:40304-43366(-)
GACTGTGGTAACCATGGACCCGAGCAGCTACATGCTGAAACCACTGGAGACCGTTGTGCGTTTGGTGAAAGCCCC-AAACTTCCTCCGAACAGCACATTCGCTGAGTACATGAGATAACATAATCAGAGCCTCGGCCACCAACAGTTCAATCTCGGCCGACGCCACTGTCGTGATATCGCAGGCTCACATGGGAGTTACGCTGTTCAGACAACAG-AGAAGCACGAGT-CG-CCTCCTCGCTGGCTTTGTGTA-CAAGATGCTGGTGCCG-GAGGTT-CCCACAGGTA-CGAGGTTCTGCAGGCGCTACAGGATCACGGACCAGCGCGAGGCG--CAGCAGGGCA-CCTACGACACAATCAGCAACGGAGTGCA-GACTAG-AGAGTAC--AGCCAAGTGTTCCAACATAGGTCCAAGGTGGTCACGATGCAATTCGGAAG-CCTCCTGAGCTTT-ACGTGCCTTCGGTGGCCATGGAT-CTGATC--AGAA--GAGAGTTGCACAGGGTCAGCACTTCCTGGGAGCTAACTAGGACCATTGAGGTGCTCAGATATTGTTCAGCTCAACCCACCTTGACAGACAGAA-TCGCACAAAGGACAAAGGGCTCTAGTCGAGCGAGAAATTGGACTGTATTGGTGATGGCTGAACTCATGTGCGGTATGATCAACATACAGCCCGACTATTTTGTTT-GCGCCCTAG--AAAACGCGGGAGGATACTAGGGA-GCGATAAGCC-CGAAGTCATGATTGTGGGTGACACCTGTTCCGCGTCATCTCCCAGAGAAGCTCCAAATATGGTCTCAGATCGTCAGCGAGGACACCACCCC-GGAGTTC-TCTGTGTACACCATGGCCA-ACGAGAGAGCCGGGGTAGGCTACGA-GTTCAC-CATGAAACAGGTCACCAGCACGC-TCTCGGTGACAAGGACCTACCCTTCACCTATGAATCGTGCTTCAGGACAGGTCAATCGACATGAAGGTAAACTACATTCGGAGGAGGCCCCACGATAAGGTCCCCATCGTGCAGGT-GGACGGAGTGCAGATGGAA-CACGGAACAGAGACACGTCCACTGAACACAAGGCCTTCTGTAGCTCCGAAGGATTCAAATGGGAATACATCACGGTCGGCT-GCATGGCG-CCAGC-----------------------TCTCTCCACCACAGAATCGACGACATCAACTACAAGCGACTTGCTCAGTGAT-CACCCTGCCTCATACCTCCACCAGTAGA-CGGAGCGGTGGGTCACTCTCCGTAGCCTACACCCCGGTAACCCGAAAGACTGTTCAAGCACGTCGCAG-CAGGATGTCAACTCTGATGAGAGACGC-CATTTCTGTAGAAACTC-GGGTACAAAACTGGTACAA-AGATAGAAAACCG-CATCCATACTTG-A-GTTCGACGCCCGCAACAGGGTGGTACCTCCCAACTGACAATGAGCGCTGGGTTGGTAGGCCTCGCGTGGCTCTGTTC-AACTCGTCGCCGATGAACAGCATCGAA-AACGAAA--TTGCTCAGATAGGCAG-CGAGTTACTCACTCTTCGGGATACAGAGCACGCCAGAACTTGTTCCTTGAACGGG--CGCTCCACCACGGACGGTTTA-GAGTCAATGATTGAGAGACTGGAC-CAAGGGAAGACTG-GTCTTGGTTAACCGACCCGATCTGCGCAGTAAAGGAG-TTACCAACGAGGAGCG--TACCG--TGTTGTTACAAATAGAGGTGATGAACAGCCTAAGCTGTTTAAGGGCATAGTTGGGAGCAGACACAACTCTG-----GCCTCCATGCCTGTGTTCGGAAT--ATGGT-ACCCAATTCACCTTGGATGATGTGGACTATTGT-AATCTCATGTATTGGATCATCCTCCAA-GTAGGCGCTAGAGTGTATCCGCGTCCTACAGAACGAGTTCT--CACCGTCGTTTGAAAGGTGCGCTTTCTCCAAGGGATGTCAGTGATTTTAGCCTACCGCTGTACCGATACCGGATTTAGCGATACTTCTTGTCACGTACATGTGGGCCATCAGACTGCAAAAGCTGGCGGGTATCAGCAACATC-TTGGCC-AAGGTGTTGATGGGCATGC--ATTACATTACCCTGTTGACTCAGTCATACGCGATCAC-TACGACACCAAGTACTACTCGGGTGGCATACCTTCTGTTCAGAGGTGTTCGTTTCACGGGATGTGG-TTTTCTCTCATGCCAAAAGTCTGCTCTATACACA-CTGGGCACTGAGATCGTCTGCAAACC-CACATCTC-ACAATACGCACCAGGTGCACACCGTCAACCAATACTGCGAGTCTGTCGTTATACCAGAGACCCTAGACTCTCCCGGGGTGTACATCCC-CAACTTGTACATGAAGGACG-AACGAGGAGG--AGACGTGCACG--TGCGGTCCCTTCGACATGGTG-GTCGCAGA-CGCATTCAACGGCTTTTGCC--CAGAGT-CGGACTGCGCGAGTGGCTACCG-CAGACCTTACATCTTCACCA-CGGGCCGATCGGAAAGACTACGGGTCCGTTGGACACTATGATG-GGAGCCGAAGCG-TACACTTGTATG-CCAACCC-TACTCCAGCCGTTCAGCTCAGCCTCAGGCACGCCAGCAGACACCGCAACCAGAGGAGA--GTAATAAGCTCTTCTGCAACACCCTTCACATGGTGGAGTTTG------------GTCGATCCCATAGGGGATCCTTTCAAGGATAC-AGTCGAGAG-AGTGAACGGTGATA--AGCGTACCACAGACATAATG--CAGCCCTTGGGGTGGCCTTCTGCGGTAC--TTACAG-TATAGG-CCTGACGTCTAACAAGAAGCTCATG--TGCC--GGGAAACACTGGCCGATAGGC-TAGCGCCTAGCATCAGCGG-AACGGGTATATTTGCCTGCAACCCCATCCATGCCA-CCACTCGCTTAATCGACCCCATCTTTAACAGGATATTCAAGAGCACCCGGTACTCTCG
>S namaycush NW 024058452.1:229432-338496:40658-42970(-)
GAGTGTGGTAACCATGGACCCGAGCAGCTACACGCTGAAACCACTGGAGACCGTTGTGCGTTTGGTGAAAGCCCC-AAACTTTCTCCGAACAGCACATTCGCTGAGTACATGAGATAACATAATCAGAGCCTCGGCCACCAACAGTTCAATCTCGGCCGACGCCACTGTCGTGATATCGCAGGCTCACATGGGAGTTACGCTGTTCAGACAACAG-AGAGACACGAGT-CG-CCTACTCGTTGGCTTTGTGTA-CAAGATGCTGGTGCCG-GAGGTT-CCCACAGGTA-CGAGGTTCTGCAGGCGCTACAGGATCACGGACCAGCACGAGGCG--CAGCAGGGCA-CCTACGACACAATCAGCAACGGAGTGCA-GACTAG-AGAGTAC--AGCCAAGTGTTCCAACATAGGTCCAAGGTGGTCACGATGCAATTCGGAAG-CCTCCTGAGCGTT-ACGTGCCTTCGGTGGCCATGGAT-CTGATC--AGAA--GAGAGTTGCACAGGGTCAGCACTTCCTGGGAGCTAACTAGGACCATTGAGGTGCTCAGATATTGTTCAGCTCAACCCACCTTGACAGACAGAA-TCGCACAAAGGACAAAGAGCTCTAGTCGAGCGAGAAATTGGACTGTATTGGTGATGGCTGAACTCATGTGCGGTATGATCAACATACAGCCCGACTCTTTCGTTT-GCGCCCTAG--AAAACGCCGGAGGATACTAGGGA-GCGATAAGCC-CGAAGTCATGATTGTGGGTGACACCTGTTCCGCGTCATCTCCCAGAGAAGCTCCAAATATTGTCTCAGATCGTCAGCGAGGACACCACCCC-GGAGTTC-TCTGTGTACACCATGGCCA-ACGAGAGAGCCGGGGTAGGCTACGA-GTTCAC-CATGAAACAGGTCACCAGCACGC-TCTCGGTGACAAGGACCTACCCTTCACCTATGAATCGTGCTTCAGGACAGGTCAATCGACATGAAGGTAAACTACATTCGGAGGAGGCCCCACGATAAGATCCCCATCGTGCAGGT-GGACGGAGTGCAGATGGAA-CACGGAACAGAGACACGTCCACTGAACACAAGGCCTTCTGTAACTCCGAAGGATTCAAATGGGAATACTTCACGGTCGGCT-GCATGGCGACCAGC--------------------GT-CCTCTCCACCACAGAGTCGACGACATCAACTACAAGCGACTTGCTCAGCGAT-CACCCTGCCTCATACCTCCACCAGTAGA-CGGAGCGGTGGGTCACTCTCCGTAGCCTACACCCCGGTAACCCGAAAGACTGTTCAAGCACGTCGCTG-CAGGATGTCAACTCTGATGAGAGACGC-CATTTCTGTAGAAACTC-GGGTACAAGACTGGTACAA-AGATAGAAAACCG-CGTCCATACTTG-A-GTTCGACGCCCGCAACAGGGTGGTACCTCCCACCTGACAATGAGCGCTGGGTTGGTAGGCCTCTCGTGGCTCTGTTC-AACTCGTCGCCGATGAACAGCATCGAA-AACGAAA--TTGCTCAGATAGGCAG-CGAGTTACTCACTCTTCGGGATACAGAGCACGCCAGAACTTGTTCCTTGAACGGG--CGCTCCACCACGGACGGTTTA-GAGTCAATGATTGAGAGACTGGAC-CAAGGGAAGACTG-GTCTTGGTTAACCGACCCGACCTGCGCAGTAAAGGAG-TTACCAACGAGAAGCG--TACCG--TGTTGTTACAAATAGAGGTGATGAACAGCCTAAGCGGTTTAAGGGCATAGTTGGGAGCAGACACAACTCTGTGATAGCCTCCATGCCTGTGTTCAGAAT--ATGGT-ACCCAATTCACCTTGGATGATGTGGACTATTGT-AATCTCATGTACTGGATCATCCTCCCA-GTAGGCGCTAGAGTGTATCCGCGTCCTACAGAACGAGTTCT--CACCGTCGTTTGAAAGGTGCGCTTTCTCCAAGG-----------------------------------------------------------------------------------------------------------------------------------------------------------------------------------------------------------------------------------------------------------------------------------------------------------------------------------------------------------------------------------------------------------------------------------------------------------------------------------------------------------------------------------------------------------------------------------------------------------------------------------TACACTTGTATG-CCAACCC-TACTCCAGCCGTTCAGCTCAGCCTCAGGCACGCCAGCAGGCACCGCAACCAGAGGAGA--GTAATAAGCTCTTCTGCAACACCCTTCACATGGTGGAGTTTG-AGAAGGGTGTACTCGATCCCATAGGGGATCCTTTCAAGGATAC-AGTCGAGAG-AGTGAGCGGTGATA--AGCGTACCACAGACATAATC--CAGCCCTTGGGGTGGCCTTCTGCGGTAC--TTACAG-TATAGG-CCTGACGTCTGACGAGAAGCTCATG--TGCC--GGGAAACACTGGTCGATAGGC-TAGCGCCTAGCATCAGCGG-AACGGGTATATTTGCCTGCAACCCCATCCATGCCA-CCACTCGCTTAATCGACCCCATCTTTAACAGGATATTCAAGAGCACCCGGTACTCTCG
>S namaycush NW 024058452.1:229432-338496:66106-68406(+)
GAGTGTGGTAACCATGGACCCGAGCAGCTACACGCTGAAACCACTGGAGACCGTTGTGCGTTTGGTGAAAGCCCC-AAACTTTCTCCGAACAGCACATTCGCTGAGTACATGAGATAACATAATCAGAGCCTCGGCCACCAACAGTTCAATCTCGGCCGACGCCACTGTCGTGATATCGCAGGCTCACATGGGAGTTACGCTGTTCAGACAACAG-AGAGACACGAGT-CG-CCTACTCGTTGGCTTTGTGTA-CAAGATGCTGGTGCCG-GAGGTT-CCCACAGGTA-CGAGGTTCTGCAGGCGCTACAGGATCACGGACCAGCACGAGGCG--CAGCAGGGCA-CCTACGACACAATCAGCAACGGAGTGCA-GACTAG-AGAGTAC--AGCCAAGTGTTCCAACATAGGTCCAAGGTGGTCACGATGCAATTCGGAAG-CCTCCTGAGCGTT-ACGTGCCTTCGGTGGCCATGGAT-CTGATC--AGAA--GAGAGTTGCACAGGGTCAGCACTTCCTGGGAGCTAACTAGGACCATTGAGGTGCTCAGATATTGTTCAGCTCAACCCACCTTGACAGACAGAA-TCGCACAAAGGACAAAGAGCTCTAGTCGAGCGAGAAATTGGACTGTATTGGTGATGGCTGAACTCATGTGCGGTATGATCAACATACACCCCGACTCTTTCGTTT-GCTC---GG---------AGGAGGATACTAGGGA-GCGATAAGCC-CGAAGTCATGATTGTGGGTGACACCTGTTCCGCGTCATCTCCCAGAGAAGCTCCAAATATTGTCTCAGATCGTCAGCGAGGACACCACCCC-GGAGTTC-TCTGTGTACACCATGGCCA-ACGAGAGAGCCGGGGTAGGCTACGA-GTTCAC-CATGAAACAGGTCACCAGCACGC-TCTCGGTGACAAGGACCTACCCTTCACCTATGAATCGTGCTTCAGGACAGGTCAATCGACATGAAGGTAAACTACATTCGGAGGAGGCCCCACGATAAGATCCCCATCGTGCAGGT-GGACGGAGTGCAGATGGAA-CACGGAACAGAGACACGTCCACTGAACACAAGGCCTTCTGTAACTCCGAAGGATTCAAATGGGAATACTTCACGGTCGGCT-GCATGGCG-CCAGC--------------------GT-CCTCTCCACCACAGAATCGACGACATCAACTACAAGCGACTTGCTCAGTGAT-CACCCTGCCTCATACCTCCACCAGTAGA-CGGAGCGGTGGGTCACTCTCCGTAGCCTACACCCCGGTAACCCGAAAGACTGTTCAAGCACGTCGCTG-CAGGATGTCAACTCTGATGAGAGACGC-CATTTCTGTAGAAACTC-GGGTACAAGACTGGTACAA-AGATAGAAAACCG-CGTCCATACTTG-A-GTTCGACGCCCGCAACAGGGTGGTACCTCCCACCTGACAATGAGCGCTGGGTTGGTAGGCCTCTCGTGGCTCTGTTC-AACTCGTCGCCGATGAACAGCATCGAA-AACGAAA--TTGCTCAGATAGGCAG-CGAGTTACTCACTCTTCGGGATACAGAGCACGCCAGAACTTGTTCCTTGAACGGG--CGCTCCACCACGGACGGTTTA-GAGTCAATGATTGAGAGACTGGAC-CAAGGGAAGACTG-GTCTTGGTTAACCGACCCGACCTGCGCAGTAAAGGAG-TTACCAACGAGAAGCG--TACCG--TGTTGTTACAAATAGAGGTGATGAACAGCCTAAGCGGTTTAAGGGCATAGTTGGGAGCAGACACAACTCTGTGATAGCCTCCATGCCTGTGTTCAGAAT--ATGGT-ACCCAATTCACCTTGGATGATGTGGACTATTGT-AATCTCATGTACTGGATCATCCTCCCA-GTAGGCGCTAGAGTGTATCCGCGTCCTACAGAACGAGTTCT--CACCGTCGTTTGAAAGGTGCGCTTTCTCCAAGG-----------------------------------------------------------------------------------------------------------------------------------------------------------------------------------------------------------------------------------------------------------------------------------------------------------------------------------------------------------------------------------------------------------------------------------------------------------------------------------------------------------------------------------------------------------------------------------------------------------------------------------TACACTTGTATG-CCAACCC-TACTCCAGCCGTTCAGCTCAGCCTCAGGCACGCCAGCAGGCACCGCAACCAGAGGAGA--GTAATAAGCTCTTCTGCAACACCCTTCACATGGTGGAGTTTG-AGAAGGGTGTACTCGATCCCATAGGGGATCCTTTCAAGGATAC-AGTCGAGAG-AGTGAGCGGTGATA--AGCGTACCACAGACATAATC--CAGCCCTTGGGGTGGCCTTCTGCGGTAC--TTACAG-TATAGG-CCTGACGTCTGACGAGAAGCTCATG--TGCC--GGGAAACACTGGTCGATAGGC-TAGCGCCTAGCATCAGCGG-AACGGGTATATTTGCCTGCAACCCCATCCATGCCA-CCACTCGCTTAATCGACCCCATCTTTAACAGGATATTCAAGAGCACCCGGTACTCTCG
>S namaycush NW 024060797.1:103372-194139:40304-43366(-)
GACTGTGGTAACCATGGACCCGAGCAGCTACATGCTGAAACCACTGGAGACCGTTGTGCGTTTGGTGAAAGCCCC-AAACTTCCTCCGAACAGCACATTCGCTGAGTACATGAGATAACATAATCAGAGCCTCGGCCACCAACAGTTCAATCTCGGCCGACGCCACTGTCGTGATATCGCAGGCTCACATGGGAGTTACGCTGTTCAGACAACAG-AGAAGCACGAGT-CG-CCTCCTCGCTGGCTTTGTGTA-CAAGATGCTGGTGCCG-GAGGTT-CCCACAGGTA-CGAGGTTCTGCAGGCGCTACAGGATCACGGACCAGCGCGAGGCG--CAGCAGGGCA-CCTACGACACAATCAGCAACGGAGTGCA-GACTAG-AGAGTAC--AGCCAAGTGTTCCAACATAGGTCCAAGGTGGTCACGATGCAATTCGGAAG-CCTCCTGAGCTTT-ACGTGCCTTCGGTGGCCATGGAT-CTGATC--AGAA--GAGAGTTGCACAGGGTCAGCACTTCCTGGGAGCTAACTAGGACCATTGAGGTGCTCAGATATTGTTCAGCTCAACCCACCTTGACAGACAGAA-TCGCACAAAGGACAAAGGGCTCTAGTCGAGCGAGAAATTGGACTGTATTGGTGATGGCTGAACTCATGTGCGGTATGATCAACATACAGCCCGACTATTTTGTTT-GCGCCCTAG--AAAACGCGGGAGGATACTAGGGA-GCGATAAGCC-CGAAGTCATGATTGTGGGTGACACCTGTTCCGCGTCATCTCCCAGAGAAGCTCCAAATATGGTCTCAGATCGTCAGCGAGGACACCACCCC-GGAGTTC-TCTGTGTACACCATGGCCA-ACGAGAGAGCCGGGGTAGGCTACGA-GTTCAC-CATGAAACAGGTCACCAGCACGC-TCTCGGTGACAAGGACCTACCCTTCACCTATGAATCGTGCTTCAGGACAGGTCAATCGACATGAAGGTAAACTACATTCGGAGGAGGCCCCACGATAAGGTCCCCATCGTGCAGGT-GGACGGAGTGCAGATGGAA-CACGGAACAGAGACACGTCCACTGAACACAAGGCCTTCTGTAGCTCCGAAGGATTCAAATGGGAATACATCACGGTCGGCT-GCATGGCG-CCAGC-----------------------TCTCTCCACCACAGAATCGACGACATCAACTACAAGCGACTTGCTCAGTGAT-CACCCTGCCTCATACCTCCACCAGTAGA-CGGAGCGGTGGGTCACTCTCCGTAGCCTACACCCCGGTAACCCGAAAGACTGTTCAAGCACGTCGCAG-CAGGATGTCAACTCTGATGAGAGACGC-CATTTCTGTAGAAACTC-GGGTACAAAACTGGTACAA-AGATAGAAAACCG-CATCCATACTTG-A-GTTCGACGCCCGCAACAGGGTGGTACCTCCCAACTGACAATGAGCGCTGGGTTGGTAGGCCTCGCGTGGCTCTGTTC-AACTCGTCGCCGATGAACAGCATCGAA-AACGAAA--TTGCTCAGATAGGCAG-CGAGTTACTCACTCTTCGGGATACAGAGCACGCCAGAACTTGTTCCTTGAACGGG--CGCTCCACCACGGACGGTTTA-GAGTCAATGATTGAGAGACTGGAC-CAAGGGAAGACTG-GTCTTGGTTAACCGACCCGATCTGCGCAGTAAAGGAG-TTACCAACGAGGAGCG--TACCG--TGTTGTTACAAATAGAGGTGATGAACAGCCTAAGCTGTTTAAGGGCATAGTTGGGAGCAGACACAACTCTG-----GCCTCCATGCCTGTGTTCGGAAT--ATGGT-ACCCAATTCACCTTGGATGATGTGGACTATTGT-AATCTCATGTATTGGATCATCCTCCAA-GTAGGCGCTAGAGTGTATCCGCGTCCTACAGAACGAGTTCT--CACCGTCGTTTGAAAGGTGCGCTTTCTCCAAGGGATGTCAGTGATTTTAGCCTACCGCTGTACCGATACCGGATTTAGCGATACTTCTTGTCACGTACATGTGGGCCATCAGACTGCAAAAGCTGGCGGGTATCAGCAACATC-TTGGCC-AAGGTGTTGATGGGCATGC--ATTACATTACCCTGTTGACTCAGTCATACGCGATCAC-TACGACACCAAGTACTACTCGGGTGGCATACCTTCTGTTCAGAGGTGTTCGTTTCACGGGATGTGG-TTTTCTCTCATGCCAAAAGTCTGCTCTATACACA-CTGGGCACTGAGATCGTCTGCAAACC-CACATCTC-ACAATACGCACCAGGTGCACACCGTCAACCAATACTGCGAGTCTGTCGTTATACCAGAGACCCTAGACTCTCCCGGGGTGTACATCCC-CAACTTGTACATGAAGGACG-TACGAGGAGG--AGACGTGCACG--TGCGGTCCCTTCGACATGGTG-GTCGCAGA-CGCATTCAACGGCTTTTGCC--CAGAGT-CGGACTGCGCGAGTGGCTACCG-CAGACCTTACATCTTCACCA-CGGGCCGATCGGAAAGACTACGGGTCCGTTGGACACTATGATG-GGAGCCGAAGCG-TACACTTGTATG-CCAACCC-TACTCCAGCCGTTCAGCTCAGCCTCAGGCACGCCAGCAGACACCGCAACCAGAGGAGA--GTAATAAGCTCTTCTGCAACACCCTTCACATGGTGGAGTTTG------------GTCGATCCCATAGGGGATCCTTTCAAGGATAC-AGTCGAGAG-AGTGAACGGTGATA--AGCGTACCACAGACATAATG--CAGCCCTTGGGGTGGCCTTCTGCGGTAC--TTACAG-TATAGG-CCTGACGTCTAACAAGAAGCTCATG--TGCC--GGGAAACACTGGCCGATAGGC-TAGCGCCTAGCATCAGCGG-AACGGGTATATTTGCCTGCAACCCCATCCATGCCA-CCACTCGCTTAATCGACCCCATCTTTAACAGGATATTCAAGAGCACCCGGTACTCTCG
>O aureus NW 024108955.1:0-123997:42754-46103(-)
GAACATCGTAGTGATGGACCCGGGCAGCTACAAGCTGAAACCGGTGGAAGCTGTGGCCAGATTGATCGGAGCCCC-CGGGTTTCTCCAAATAGTGAGTTTGCCGAATACATTGGACAAAGTGATCAGATCCTCTGCTGCCAACACGACCGTGGTCACGGACGTAACGCTGCTGATGTCCCAAGCTCACATGGGAGTGACTCTGTTTCGACAACAG-CGAGAAACGAGC-CG-TTTGCTGTGGGGATTTGTTTA-CAAAATGTTAATCCCG-GAGGTG-CCCACGGGCA-CTAAATTCTTCAGAAAATACAGAATCACGGACCAGCGAGAAGCT--CAGCATGGCA-CGTACGACACAATAACCAACGGAGTACA-GACTAC-CGTGCAC--AGCGAGGAATTCAGGCCCACGTCCAAAGTTGTGACCATGCAATTCGGCAG-TCTGCTGAGCGTG-ACGTGCCGTCGGTCGCCGTCGAC-CTCATC--ACAA--GAGAGCTAGAGATGGCCAGCACGGCCTGGGAACTGACAAGAACGTGCGAAGTCTTGCAATACTGCGCGGCTCAGCCCACGCTAATCGACAGAA-TCGCCCGGCAGACCAAAACGGCGGGCCGCGCGAACGGCTCGACTGTGTTGACCATGGCCGAGCTCACGTGTGGCATGGTGAACATACAGCCCGACACGTTCGTTT-GCGCTCTGG--AAAACGCAGGAGAGTGTTAGATA-GCGAAAGCCC-AGAGGTTGTGATTATGGGCGAGAGTTATTTAGAATAGTGTCCCAGCAGCACTCGGG-TGAGGTCTCACATAATCACGGAGGACACCGCGCC-GGAGTTT-GCGGTGTACACCATGGACA-ACGAAAACGCCTCAGACGGTCACCA-ATTTGT-AATGAAAGAAGCAGCAAGCACAGCTCTCTG-GGAACAGGCCTGCCTTTCGTGGAAGGGTCTCTGTCCAAGAGTC---------CAGCAAGGTGAATTACATCAGGCGGCGGACCGACGACAAGATACCCATCGTACACGT-GGACGGCGTGCAAATGGAA-CACGGAGCAGGAACACGTCCACCGAGCACAAAGCCTTCTCCAATTCAGAGGGTTTCAAGTGGGAGTATTTCACGGTGGGGT-GCACCGCT-CCCGCCAATTGAA--TCCCT-ACACTCTGCTCCACACCAAAGACACGACGAGCTCAACTTCAAACACGTGGCGCAGAGGT-CGCCGTCCCACCTTTCTGCACAGATAGA-CGGCGCGGTGGGTCTCGCTTCGTCGTCTTCACGCCGGGAACCCCAAGGACTGTTCACGAGCGAAGCTG-CAAGAGGTGGATTCTGATGACCGACACGGATCACCAGAGCGATTG-GCGAAGAAGACTGGTACAA-AGACCAACAACCG-CGTGTCTCTTGG-A-GTTCGACGTGCGACATATGGTGATACCGC------------GACCGGTGGCTCGTGAGACCTAGATTCGCGCTGTTC-AACTCCTCGGGCATGAACTCCATCGAC-AACGAAA--TAGCCCAAATCGGAAG-CGAGTTGCTCGCGTTTTGGAAAACCACGCAAGCGCAAGCTTGTTTATCGACCACG--CGCTACTACACAGCCGGCATC-CACGGCATGTTTCAGAGAGTGGCC-GACATCTAGACTG-GTCTCTGTTAACCGATCCCATCTGCACGATTAAAGAAGTGACACCTCAGGCGCG--TTTGA--TCTTGGTACAATTAGAGGTCATAAACGGCGTGTTCTGTTTCATGCAATCGTTGGCAAAAGAA-------------------CATGGTCGCGTT--------GCGGT-ACCCGATTCACCGCCAACGAGATCGACTACTGC-AACATCATGTACTGGGTAGTGTTGCCT-GTGGGAGCTAGGGTGTACCGACATACTGCAGAGCGACTTCC--CACGGTCAGATTACCGGTGTTTCTTTTCAAAGAGATGTGACAGATTCGCTCCCACTACATTAGCGACGTGAGCTTTCACCCCACGTCTCGTCACGTACATGTGGGCTGTCAGGATACAAAAACTCACCGGCGTCACCAACTAC-CTTGCT-AAATTCCTCTTGGGAGTAC--ACTATAGCACTCTGTTGACCAGGTCATACAAGACCAC-TACGACACCAAGTATTATTCGGGTGTCGTATCTGATGTTCCGAGGTCTGCGATTCACCGGTTGCGG-GATTCGCTCATGCCAGAAGTCCATGCTGTACACC-TTGGGCACAGGGGTGATATGCAAACC-TACCAGCC-ATAACACTCATCAAGTGCTAACCGTGAACCAGTACTGCGAATCGACGATCATCCCAGATACGATGGACTCCCCGGGGTTGCACATGTC-TAACATGTACATGAAAGACT-TGCGAGGAGG--AGACGTTCACA--TAAAGTCCGTTCGACGTGGTG-GTGGCGGA-CGCGCGTTGCGGCTTCTGTC--CCGAAT-CCGACACCTCCTGCGGCGACCG-CAGACCTTACATCTTCACGA-CCGGTCGTTCTGAGAGACTAGCTCTTCGTTTGACCCGAGGATG-CGGACGGAAGGC-TACAGTTGCATG-CCCACCT-TGCTTCGCCCTTTCACTTCGGTCTCGCCCATTCTCGCAGAGGTGGC-----GAGGAGA--GCAACAGACTTTTCTGTAAAACCCAGCACGTCGTAGACTTAG-ACAAAGGCGTATTGGACGCCGTGCACGACCCCTTCAAAGACAC-GGTCGAGAG-AGCCAGCGGAAACA--AACGGATTACGGACATCATG--CACAATTGGGGGTGGCTTTCTGTGGTAC--TTATGG-CGTGGG-CCTCACCTCGGATAAGAAACTCAAG--TG-----GAGCAATCTGGTCGATCGCC-TGGCTCCTAGAATCAGCGG-CACGGGGCTGTTTGCCAACAGCCCAGTTCACAGCG-CGTACCAGATCATCACTCCTATCTTCAATCGCATATTTGAGAGCACGCGATACTCGCG
>S diagramma NW 024387453.1:0-68611:47331-50696(-)
GAACATCGTAGTGATGGACCCGGGCAGCTACAAGCTGAAACCGGTGGAAGCTGTGGCCAGATTGATCGGAGCCCC-CGGGTTTCTCCAAATAGTGAATTTGCCGAGTACATTGGACAAAGTGATCAGATCCTCTGCTGCCAACACGAGCGTGGTCACGGACGTGACTCTGCTGATGTCCCAGGCTCACATGGGAGTGACTCTGTTTCGACAACAG-CGAGAAACGAGC-CG-TTTGCTGGGGGGGTTCGTTTA-CAAAATGTTAATCCCG-GAGGTG-CCCACGGGCA-CGAAATTCTTCCGAAAGTACAGAATCACGGATCAACGAGAAGCT--CAGCATGGCA-CGTACGACACGATAACCAACGGAGTACA-GACTAC-CGTGCAC--AGCGAGGAATTCAGGCCCACGTCCAAAGTTGTGACCATGCAATTCGGTAG-TCTGCTGAGCGTG-ACGTGCCGTCGGTCGCCGTCGAC-CTCATC--ACGA--GAGAGCTGGAGATGGCTAGCACGGCCTGGGAACTGACGAGAACGTGCGAAGTCTTGCAATACTGCGCGGCTCAGCCCACGCTAATCGACAGAA-TCGCCCGGCAGACCAAAACGGCAGGCCGCGCGAACGGCTCGACTGTGTTGACCATGGCCGAGCTCACGTGTGGCATGGTGAACATACAGCCCGACACGTTCGTTT-GCGCTTTGG--AAAACGCAGGAGAGTGTTAGAGA-GCGAAAGCCC-AGAGGTTCTGATTATGGGCGAGAGTTATTTAGAATAGTGTCCCAGCAGCACTCCGG-TGAGGTCTCACATAGTTACAGAGGACACCGCGCC-GGAGTTT-GCGGTGTACACCATGGACA-ACGAAAACGCGTCCGACGGTCACCA-ATTTGT-AATGAAAGAAGTAACCACCACAGCTCTCTG-GGAACAGGCCTGCCTTTCGTGGAAGGGTCTCTGTCCAAGAGTC---------CACCAAGGTGAATTACATCAGGCGGCGGACCGACGACAAGATACCCATCGTACGCGT-GGACGGCGTGCAAATGGAA-CACGGAGTAGGAACACTTCCACCGAGCACAAAGCCTTCTCCAATTCAGAGGGTTTTAAGTGGGAGTATTTCACGGTGGGGT-GCACCGCT-CCCGCCAATTGAA--TCCGT-ACACTTTGCTCGACACCAAAGACGCGACGAGCTCAACTTCAAACACGTGGCGCAGAGGT-CGCCGTCCCACCTTTCTGCACAGATAGA-CGGGGTGGTGGGTCACGCTTCGTAGTCTTCACGCCGGGAACCCCAAGGACTGTTCACGAGCGAAGCTG-CAAGAGGTGGATTCTGATGACCGACATGTATCACCAGAGCAATTG-GCAAAGAAGACTGGTACGA-AGACCAACAACCG-CGTCTCTCTTGG-A-GTTCGACACGTGACACATGGTGATACCGC------------AACCGGTGGCTCGTGAGACCTAGGTTCGCGCTGTTC-AACTCCTCGGGCATGAACTCCATCGAG-AACGAAA--TAGCCCAAATCGGAAG-CGAGTTGCTCGCACTTTGGAAAACCACGCAAGCGCAAGCTTGTTTATCGACCACG--CGCTACTACACAGCCGGCATC-CAGGCCATGTTTCAGAGAGTGGCC-AACATCAAGACTG-GTCTCTGTTAACCGATCCCATCTGCACGATTAAAGAAGTTACATCTCAGGAGCG--TACGA--TCTTGGTACAATTGGAGGTCATAAACGGCGTACTCTATTTCATGCAATCGTCGGCGAAAGAACCAACTCGATGCTCCCCTACATGGTCGCGTT--------ACGGT-ACCCGATTCACCGCCAACGAGATCGACTACTGC-AACATCATGTACTGGGTAGTGTTGCCT-GTGGGTGCTAGGGTGTACCGACATGTTGCGGAACGAGTTCC--CACGGTCAGATCACCGGTGTTTCTTTTCAAAGAGACGCGACAGATTCGTTCCCACCGCAGCAGCGACGGGAGCTTTCACCCCACGTCTCGTCACGTACATGTGGGCCGTCAGGATACACAAACTTACCGGCGTCACCAACTAC-CTTGCC-AAATTCCTCTTGGGAGTAC--ACTATAGCACTCTGTTGACTCGGTCATACAGGACCAC-TACGACACCAAGTATTATTCGGGTGTCGTATCTGATGTTCCGAGGTCTGCGATTTACCGGCTGCGG-GATTCGCCCATGCCAGAAGTCCATGCTGTACACC-TTGGGCACGGGGGTAATATGCAAACC-CACCAGCC-ACAACACTCATCAACTGCTATCCGTCAACCAGTACTGCGAATCGACGATCATCCCAGATACGATGGACTCCCCGGGGTTATACATTTC-TAACATGTACATGAAAGACT-TGCGAGGAGG--AGACGTTCACA--TAAGGTCCGTACGACGTGGTG-GTAGCGGA-CGCGTTTAACGGCTTCTGCC--CCGAAT-CCGACACTTCCTGCGGCGACCG-CAGACCTTACATTTTCACGA-CCGGTCGTTCGGAGAGACTACCTCCTCGTTTGATCCGAGGATG-CGGACGGAAGGT-TACAGTTGCATA-CCCACCT-TGCTTCACCCTTTCACTTCGGTCACGCCCATTCTCGCAGAGGTAGC-----GAGGAGA--GCAAGAGACTTTTCTGTAAAACCCAGCACGTCGTAGACTTAG-ACAAAGGCGTATTGGACGCCGTGCACGACCCCTTCAAGGACAC-GGTCGACAG-AGCCAGCGGAAACA--AACGGATTACGGACATCATG--CACAATTAGGAGTGGCTTTCTGTGGTAC--TTACGG-CGTGGG-CCTCACGTCGGATAAGAAACTCAAG--TT-----GAGCAATCTGGTCGATCGAC-TGGCTCCTAGAATCAGCGG-CACGGGGCTGTTTGCTAACACCCCGGTTCACAGCG-CGTACCGGCTCATCACTCCTATATTCAACCGCATATTTGAGAGTACGCGATACTCGCG
>B splendens NW 024470472.1:19655-423749:58114-61533(-)
GAGCGTGGTGAATCTGGACCCAAGCAGCTACGCGCTTAGGCCGCTGGAAGCTGTCGCGCGTCTAGTGAAAGCTCC-CGGTTTCCTCCGAATGCCACCTTCGCCGAATACATGGGACAAGGTGATCCGAGCCTCGGCCACCAACAGTAGCATCTCTGCCGACTCCACGGTCCTGATATCGCAGGCCCACATGGGGGTAACGCTCTTTAGACAGCAG-AGGGGCACGGGC-TG-CTTGCTCGTCGGCTTTGTGTA-CAAGATGTTGGTTCCG-GAGGTG-CCCACGGGTA-CCAGGTTTCGCAGGTGCTACAAGATCACGGATCAGCGCGAGGCT--CAAGAGGGCA-CCTATGACACGATCGGCAACGGAGTGCA-GACTAG-GGAGTAC--AGTCAGGTCTTTCGGCACGTCTCCAAGGTGGTCACGATGCAATTCGGAAG-CTTGCTGGGCATC-ACGTGCCCTCGGTGGCGGCGGAG-CTCATC--GAAC--GAGAGTTGAAGAGGGCCAGCACTTCGTGGGAGCTGACCCGGACCATCCAGGTGCTCAGGTACTGCGCGGCGCAGCCCACGCTGACGGACAGGG-TAGCGCAAAGGACCAAGACGGCCGGACGCGCGAAAAATTGGACGGTTCTCGTCATGGCTGAGCTCATGTGCGGCATGGTAAACGTGCAGCCTGACTCCTTTCTAT-GCGCGCTGG--AGAACGCCGCAGGATACTGGGCA-GCGATAAGCC-GGAAGTCCTGATACTGGGCGATACCTTTTTCGGGTCATCTCACAGACAGGTTGCAAATATGGTCTCAGATGGTGAGTGAGCGCACCACGCC-AGAGTTC-TGCGTGTACACCATGGCCA-ACGAGAGAGCCGGAGGGGACTACGA-GTTTAC-CATGAAACAAGTCACCGGCACAC-ACTGGGCGACAAGGACCTGCCCTTTACCAACGAATCCTGCTTGGCGATGGCCCGATAGAGATGAACGTGAACTACATTTGGAGGAGGCCCGACGACAAGATTCCCATCGTGCACGT-TGACGGGGTGCAAATGGAG-CACGGGACAGGGACACGTCCACCGAACACAAGGCCTTCTGTAACTCCCGCGGGTTCAAGTGGGAGTACTTCACGGTCGGCT-GCACGGCG-CCCGCCAAATCAA--TCCCTCGCACGT-CCTCTCCACCACGGACTCGACGACGTCAACTACAAGCAGCTTGCCCAGCGAT-CGCCCTCCCTCCTACCTGCACCAGTAGA-CGGAGCCGTCGGTCACTCTACGCAGGCTGCACCCCGGCAATCCGAAGGACTGTTTAGGAGTGCAGCTG-CAAGACGTGAATGCTGATGAGAGACGC-AGTCACGGTACAACTTG-GCGTACAAGACTGGTACGA-AGATAAACAACCG-CGTCCGTGCTGG-A-GTTTGACACTCGCCACATGGTGGTACCCCCCGCCCAAGGAAGAGCGCTGGGTGGTTAGGCCTCGCGTGGCACTCTTC-AACTCCTCCTCCATGAACAACATTGAT-AATGAGA--TCGCGCAGATAGGCAG-CGAGTTGCTCGCCCTTTGGGACACGGAACAGGCCAAAACTTGTTCCTAGACAGAG--CGCTCCACTATGAGCGGTGTA-CAGTCCATGATTGAGAGGCTGGAC-CAAGGGAAGGCTG-GTCTTGGTTGGCCGACCCCATCTGCGCAGTGAAGGAG-TCACGTCAGAGGAACG--CACCG--TGCTGGTGCAGCTGGAGGTGATGACCGGCCTGACCTCTTTAAGGCCATAGTCGGGAGCAGAAACAACTCGGCGATAGCCTCCATGCCTTCTTGGGGACC--ACGGT-ACCCGGTTCACTTTGGACGACGTGGACTATTGC-AACCTCATGTACTGGATTGTTCTCCCG-GTGGGAGCGCGAGTGTATCCCGACCCTACAGAAGGAGTTTT--GACTGTCGATTGACTGGTGCGCTTTCTCCAAGGGACGTCAGCAATTTGAACCCACTGCTGCGCGGACGTCGGCTTTAGCGAGACGTCTCGTCACCTACATGTGGGCCATCAGACTGCAAAAGTTGGGGTGCATCAGCAACAAC-CTGGCC-AAGGTGCTTCTGGGGATTC--ACTACAGCACCCTGTTGACGCAGTCGTGCGGGAGCAC-TACGACACAAAGTATTACTCGGGTGTCCTACCTGCTGTTCAGAGGCGTGCGCTTCACCGGATGCGG-CGTTCACTCATGCCAAAAGTCGGCCCTGTACACC-TTGGGCACCCAGGTCATCTGCAAACC-CACGGCTC-ACAACACGCACCAGGTGTACACCGTCAACCAGTACTGCGAGTCCGTGGTGATACCCGAGACCCTGGAGTCGCCCGGCCTGTACGTGCC-CAACTTGTACATGAAAGACG-TGCGAGGAGG--CGACGTGCACA--TGCGACCCCTTCGATATGGTG-GTGGCAGA-CGCGTTCAACGGCTTCTGCC--CCGAGT-CTGAGAGCGCGAGCGGCTACCG-CAGACCTTACATCTTCACGA-CCGGCCGATCAGAGAGGCTACGGCGTCGTCGGATCCTATGATG-CGAGTCGAGGCG-TACACCTGCATG-CCTACTC-TGCTGCGTCCGTTCAGCTCTGTGCCAGGCACTCGAGCAGACAGCGCCACGTGAGGAAA--GCAACAAGCTCTTCTGCGACTCCCGTCACATGGTGGAGTTTG-AGAAAAGCGTGTTAGATCCCATCGGCGATCCCTTCAGGGACAC-CGCGGACAG-AGTGAACGGCGACA--AGTACACTACTGACGTCATG--CAGCCCTGGGAGTGGCCTTCTGCGGCAC--TTACAG-TATTGG-GCTGACGTCTGACAAGAAGCTCATG--TGCC--GGGAACCCTTGGTCGACAGGC-TAGCGCCTAGAATCAGCGG-CACGGGAATATTTGCCTGCAACCCCATTCAGACAA-CCTCTCGCCTAATCACACCCATTTTTAACCGCATATTCGAGAGCACTCGGTACTCCCG
>M boesemani NW 024580592.1:0-78278:27210-29442(-)
GAACGTGGTAAACCTCGAGCCCAGCAGCTACATGCTCAAACCCCTGGAGACGCTCGCTCGTATGGTGAAAGCTCC-AAATTTCCTCCGAACAGTACGTTCGCAGAGTACCTGGGAGAAGGTGATCAGAGCTTCTGCAAGCAACAGTTCCATCTCTGGCGACGTCACAGTTCTCATATCGCAGGCCCACATGGGAGTGGGCCTCTTCAGACAACAG-AGAGAAACCACT-CG-CATGCTGAGTGGATTTGTATA-CAAGATGGTTGTTCCA-GAGGTG-CCGACTGGAA-TGAAATTCCAACGAAGATATACAATCACAGATCAGCGGGAGGCT--CAGCAGGGCA-CATACGATACAATTTGCAACGGAGTCCA-GACGCG-AGAGTAC--AGTCAGATGTTTCAGCACACCTCCAAAGTTGTCACGATGCAATTTGGAAG-CCTGCTGGGCATC-ACGTACCGTCCGTGGCCAAGGAC-CTAATC--CAAA--GAGAGTTGGACAGAGTCAGCACCTCCTGGGAGCTGACAAGGACCATAGATGTGCTCCAGTATTGCGCAGCACAGCCTACACTTACAGACAGAG-TGGTGCACAGAACCAAGACCGCCACTCGCGCGAGAAACTGGACGGTGCTCGTGCTCGCGGAAATCGCGTGTGGGTTGGTAAACGTACAGCCAGATTCGGTTCTGT-GCATTCTCG--AAAATGCAGGAGGATACTTGGGA-GCGATCGGCC-AGAGGTTTTGATCCTCGGAGACACCTGTTCCGCATCATCTCCCAGAAGAGTTCCAACTGTACTCCAGCATTTTCTGCGAGGACACCACACC-AGAGTTT-TCCGTCTACACGATAGCCA-ACGAAAGAGTCGGGAAAGGATATGA-GTTCAC-AATGCAACAGGTCACCGAAATGC-ACTGGGTGACAGAGACCTACCGTTCATCAACGAATCTGTGTTCAGGACAGCTCAATAGATATGAAGGTCAATTACATTCGGAGGTGGCCCCGGGACAGGATTCCCTTGGTGCACGT-AGACGGTGTGCAGATGGAG-CCTGGACAAGAGACACGTCTACCGAACACAAGGCTTTCTGCAACTCGGACGGATTCAAGTGGGAATACTTCACCGTGGGCT-GCACTCCG-CCCGCCAAATCGA--TCCTAACCACGT-GCTATCCGCCACAGACTCGAAACCTTGAGCTACAGACAGCTCGCCCAGAGGT-CCCCTTCTCTCGTACATTCACCAGTGGA-CGGAACGGTGGGTAAATCTTCGCGGCCTGCATGCAGGGAACCCTCGGGACTGTTTTCGAGCGTAGCTG-CAGGAGGTGAACGCTGATGAGGGACGC-AATTGCTGTAAAGCCTA-GGGCACAAGACTGGTACAA-AGATCACGAATCG-CCTCTGTGCTAG-A-ATTTGACACACGCAACATGGTGGTGCCTTCCGCAAGA----GAGCGGTGGGTAGTCAGGCCTCGCGTGGCTCTGTTC-AACTCATCATCCATGAACAGCATCGAA-AACGAAA--TGGCCCAGATCGGGAG-TGAACTGCTTGCTCTTCAAGACACGGGGCACGCAAAGACCTGTTTCTGGAGCAAG--CGCTCTACTACGAACGGAATT-GAGTCTATGCTTGAGGGAATGGATCCGCGGGGAGATTG-GTCTTGGTTAGTCGATCCAGTTTGTGCAGTCAAGGAG-TCGCTTGTGAGGAACG--TATGG--TTTTGGTCCAAGTTGAGGTGACCAACAACCTGCTCTGTTCCGAGCCATAGTTGGGAACAGAAAGAACTCCGTGGTGGCCTCCATGCCATTCTTCAGAGT--ACGGT-ACCCTGTTCTCCTTGGACGATGTGGACTACTGC-AACATCATGTACTGGATCGTTCTGCCA-GTAGGCGCTAAGGTGTA---------------------------------------------------------------------------------------ACCCAAGCGGGATTCAGTGCAACTTCTGGTGACCTACATGTGGGCAATCAGAGTGCAGAAGCTCACCGGAATCAGTGACATT-TTGGCC-AAGGTTTTGCTAGGGCTAC--ACTATAGCACCCTGATGACGCAGTGATACGGGACCAC-TACGACACAAAATACTATTCTGGTGTCGTATCTGCTGTTCAGAGGAGTACGTTTCACTGGCTGTGG-GGTTCCCTGATGCCAGAAATCGGCTCTGTACACC-CTGGGAACACAGACTATATGCAAACC-CACAGCAC-ACAACACACACCAAGTGTACACCGTGAACCAGTATTGTGAGTCTGTGGTGATGCCAGAGACCCTGGAGTCCCCCGGGTTGTACATGCC-CAATCTGTACATGAGAGACG-TGAGAGGAGG--AGACGTACTCG--TGATCTCCTTTCGATATGGTG-GTGGCCGA-CGCTTTCAACGGGTTCTCTC--CTGAAT-CTGACAGTGCTAGTGGTTACAG-ACGACCGTACATCTTCACCA-CGGGGCGCTCCGAAAGACTACGGTTCGGTTGGACCCTTTGATG-CGGGTGGAAGCG-TACACGTGCATG-CCAACTT-TACTTCACCCTTTTAGCTCCACCTGACACAAGGTGGCAGACAGCGCAACGGGAAGAGA--GCAACAAGCTATTTCGTAACACTCTCCACATGGCTGAGTTTG-AGAAGGGTGTGCTGGATCCCATCGGAGATCCTTTCAGAGATAC-AGTCGCACG-TGTCAACGGAGAGA--AACGCACTACGGACATCATG--CAGCCCTCGGGGTAGCTTTCTGTGGAAC--GTATGG-AATTGG-GCTGACATCTGATAAAAGACTCATG--GTGC--ACGAAGGGCTGGTTGATAGGT-TGGCGCCGAGGATAAGTGG-AACAGGTATATTTTCCTGCAGTCCTGTTCAAACTA-CATCAAAAATAATTGCTCCAATTTTCAATCGAGTTTTTGAATGTTCCAGGTACTGGCG
>M boesemani NW 024580610.1:0-53410:45862-49260(-)
GAACGTGGTAAACCTCGAGCCCAGCAGCTACATGCTCAAACCCCTGGAGACGCTCGCTCGTATGGTGAAAGCTCC-AAATTTCCTCCGAACAGTACGTTCGCAGAGTACCTGGGAGAAGGTGATCAGAGCTTCTGCAAGCAACAGTTCCATCTCTGGCGACGTCACAGTTCTCATATCGCAGGCCCACATGGGAGTGGGCCTCTTCAGACAACAG-AGAGAAACCACT-CG-CATGCTGAGTGGATTTGTATA-CAAGATGGTTGTTCCA-GAGGTG-CCGACTGGAA-TGAAATTCCAACGAAGATATACAATCACAGATCAGCGGGAGGCT--CAGCAGGGCA-CATACGATACAATTTGCAACGGAGTCCA-GACGCG-AGAGTAC--AGTCAGATGTTTCAGCACACCTCCAAAGTTGTCACGATGCAATTTGGAAG-CCTGCTGGGCATC-ACGTACCGTCCGTGGCCAAGGAC-CTAATC--CAAA--GAGAGTTGGACAGAGTCAGCACCTCCTGGGAGCTGACAAGGACCATAGATGTGCTCCAGTATTGCGCAGCACAGCCTACACTTACAGACAGAG-TGGTGCACAGAACCAAGACCGCCACTCGCGCGAGAAACTGGACGGTGCTCGTGCTCGCGGAAATCGCGTGTGGGTTGGTAAACGTACAGCCAGATTCGGTTCTGT-GCATTCTCG--AAAATGCAGGAGGATACTTGGGA-GCGATCGGCC-AGAGGTTTTGATCCTCGGAGACACCTGTTCCGCATCATCTCCCAGAAGAGTTCCAACTGTACTCCAGCATTTTCTGCGAGGACACCACACC-AGAGTTT-TCCGTCTACACGATAGCCA-ACGAAAGAGTCGGGAAAGGATATGA-GTTCAC-AATGCAACAGGTCACCGAAATGC-ACTGGGTGACAGAGACCTACCGTTCATCAACGAATCTGTGTTCAGGACAGCTCAATAGATATGAAGGTCAATTACATTCGGAGGTGGCCCCGGGACAGGATTCCCTTGGTGCACGT-AGACGGTGTGCAGATGGAG-CCTGGACAAGAGACACGTCTACCGAACACAAGGCTTTCTGCAACTCGGACGGATTCAAGTGGGAATACTTCACCGTGGGCT-GCACTCCG-CCCGCCAAATCGA--TCCTAACCACGT-GCTATCCGCCACAGACTCGAAACCTTGAGCTACAGACAGCTCGCCCAGAGGT-CCCCTTCTCTCGTACATTCACCAGTGGA-CGGAACGGTGGGTAAATCTTCGCGGCCTGCATGCAGGGAACCCTCGGGACTGTTTTCGAGCGTAGCTG-CAGGAGGTGAACGCTGATGAGGGACGC-AATTGCTGTAAAGCCTA-GGGCACAAGACTGGTACAA-AGATCACGAATCG-CCTCTGTGCTAG-A-ATTTGACACACGCAACATGGTGGTGCCTTCCGCAAGA----GAGCGGTGGGTAGTCAGGCCTCGCGTGGCTCTGTTC-AACTCATCATCCATGAACAGCATCGAA-AACGAAA--TGGCCCAGATCGGGAG-TGAACTGCTTGCTCTTCAAGACACGGGGCACGCAAAGACCTGTTTCTGGAGCAAG--CGCTCTACTACGAACGGAATT-GAGTCTATGCTTGAGGGAATGGAT-CGCGGGGAGATTG-GTCTTGGTTAGTCGATCCAGTTTGTGCAGTCAAGGAG-TCGCTTGTGAGGAACG--TATGG--TTTTGGTCCAAGTTGAGGTGACCAACAACCTGCTCTGTTCCGAGCCATAGTTGGGAACAGAAAGAACTCCGTGGTGGCCTCCATGCCATTCTTCAGAGT--ACGGT-ACCCTGTTCTCCTTGGACGATGTGGACTACTGC-AACATCATGTACTGGATCGTTCTGCCA-GTAGGCGCTAAGGTGTACGATGGTCCTACAGAACGCTTTCT--CACCGCCGCATGAACGGTGCGCCTTCTCCAAGGGACGTGAGCCATTTGAGCCCACAGCTGTACCCAAGCGGGATTCAGTGCAACTTCTGGTGACCTACATGTGGGCAATCAGAGTGCAGAAGCTCACCGGAATCAGTGACATT-TTGGCC-AAGGTTTTGCTAGGGCTAC--ACTATAGCACCCTGATGACGCAGTGATACGGGACCAC-TACGACACAAAATACTATTCTGGTGTCGTATCTGCTGTTCAGAGGAGTACGTTTCACTGGCTGTGG-GGTTCCCTGATGCCAGAAATCGGCTCTGTACACC-CTGGGAACACAGACTATATGCAAACC-CACAGCAC-ACAACACACACCAAGTGTACACCGTGAACCAGTATTGTGAGTCTGTGGTGATGCCAGAGACCCTGGAGTCCCCCGGGTTGTACATGCC-CAATCTGTACATGAGAGACG-TGAGAGGAGG--AGACGTACTCG--TGATCTCCTTTCGATATGGTG-GTGGCCGA-CGCTTTCAACGGGTTCTCTC--CTGAAT-CTGACAGTGCTAGTGGTTACAG-ACGACCGTACATCTTCACCA-CGGGGCGCTCTGAAAGACTACGGTTCGGTTGGACCCTTTGATG-CGGGTGGAAGCG-TACACGTGCATG-CCAACTT-TACTTCACCCTTTTAGCTCCACCTGACACAAGGTGGCAGACAGCGCAACGGGAAGAGA--GCAACAAGCTATTTCGTAACACTCTCCACATGGCTGAGTTTG-AGAAGGGTGTGCTGGATCCCATCGGAGATCCTTTCAGAGATAC-AGTCGCACG-TGTCAACGGAGAGA--AACGCACTACGGACATCATG--CAGCCCTCGGGGTAGCTTTCTGTGGAAC--GTATGG-AATTGG-GCTGACATCTGATAAAAGACTCATG--GTGC--ACGAAGGGCTGGTTGATAGGT-TGGCGCCGAGGATAAGTGG-AACAGGTATATTTTCCTGCAGTCCTGTTCAAACTA-CATCAAAAATAATTGCTCCAATTTTCAATCGAGTTTTTGAATGTTCCAGGTACTGGCG
>H burtoni NW 024583206.1:0-99522:53922-55823(+)
-------------------------------------------------------------------------------------------------------------------------------------------------------------------------------------------------------------------------------------------------------------------------------GA---------------------------------------------------------------------------------------------------------------------------------------------------------------------------------------AC------------------------------------------------------------------------------------------------------------------------------------------------------------------------------GTCTTG-----------------------------------------------------------------------------------------------------------------------------------------------------------------------------------------------------------------------------------------------------------------------------------------------------------------------------------------------------------------------------------------------------------------------------------------------------------------------------------------------------------------------------------------------------------------------------------------------------------------------------------------------------------------------------------------------------------------------------------------------------------------------------------------------------------A-GTTCGACACGCGACACATGGTGATACCGC------------GACCGGTGGCTCGTGAGACCTAGGTTCGCGCTGTTC-AACTCCTCGGGCATGAACTCCATCGAG-AACGAAA--TAGCCCAAATCGGAAG-CGAGTTGCTCGCACTTTGGAAAACCACGCAAGCGCAAGCTTGTTTATCGACCACG--CGCTACTACACAGCCGGCATC-CGGGCCATGTTTCAGAGAGTGGCC-GACATCCAGACTG-GTCCCTGTTAACCGATCCCATCTGCACGATTAAAGAAGTTACATCTCAGGAGCG--TACGA--TCTTGGTACAATTGGAGGTCATAAACGGCGTGCTCTATTTCATGCAATCGTCGGCGAAAGAACCAACTCGGTGCTCCCCTACATGGTCGCGTT--------ACGGT-ACCCGATTCACCGCCAACGAGATCGACTACTGC-AACATCATGTACTGGGTAGTGTTGCCT-GTGGGAGCTAGGGTGTACCGACACGTCGCGGAACGAGTTCC--CACGGTCAGATCACCGGTGTTTCTTTTCAAAGAGATGCGACAGATTCGTTCCCACCGCAGCAGCGACGCGAGCTTTCACCCCACGTCTCGTCACGTACATGTGGGCCGTCAGGATACACAAACTTACCGGCGTCACCAACTAC-CTTGCC-AAATTCCTCTTGGGAGTAC--ACTATAGCACTCTGTTGACTCGGTCATACAAGACCAC-TACGACACCAAGTATTATTCGGGTGTCGTATCTGATGTTCCGAGGTCTGCGATTTACCGGCTGCGG-GATTCGCTCATGCCAGAAGTCCATGCTGTACACC-TTGGGCACAGGGGTAATATGCAAACC-CACCAGCC-ATAACACTCATCAACTGCTATCCGTCAACCAGTACTGCGAATCGACGATCATCCCAGATACCATGGACTCCCCGGGGTTATACATTTC-TAACATGTACATGAAAGACT-TGCGAGGAGG--AGACGTTCACA--TAAGGTCCGTACGACGTGGTG-GTAGCGGA-CGCGTTTAACGGCTTCTGCC--CCAAAT-CCGACACTTCCTGCAGCGACCG-CAGACCTTACATTTTCACGA-CCGGTCGTTCGGAGAGACTACCTCCTCGTTTGATCTGAGGATG-CGGACGGAAGGT-TACAGTTGCATA-CCCACCT-TGCTTCACCCTTTCACTTCGGTCACGCCCATTCTCGCAGAGGTAGC-----GAGGAGA--GCAAGAGACTTTTCTGTAAAACCCAGCACGTCGTAGACTTAG-ACAAAGGCGTATTGGACGCCGTGCACGACCCCTTCAAGGACAC-GGTCGACAG-AGCCAGCGGAAACA--AACGGATTACGGACATCATG--CACAATTAGGAGTGGCTTTCTGTGGTAC--TTACGG-CGTGGG-CCTCACGTCGGATAAGAAACTCAAG--TT-----GAGCAATCTGGTCGATCGAC-TGGCTCCTAGAATCAGCGG-CACGGGGCTGTTTGCTAACACCCCGGTTCACAGCG-CGTACCGGCTCATCACTCCTATATTCAACCGCATATTTGAGAGTACGCGATACTCGCG
>C clupeaformis NW 025533516.1:713999-973265:88778-92159(+)
GAGTGTGGTAACCATGGACCCGAGCAGCTACACACTGAAACCACTAGAGACGGTCGCACGTTTGGTGAAAGCTCC-CAACTTCCTCCGAACAGCACATTCGGTGAGTACATGAGATAACATAATCAGAGCCTCAGCCACCAAGAGTTCCATCTCAGCCGACGCCACGGTCGTGATATCCCAGGCTCACATGGGAGTTACCCTGTTTAGACAACAG-AGAGAGACGAGT-CG-CCTACTCGCTGGCTTTGTGTA-CAAGATGCTGGTCCCC-AAGGTT-CCCACGGGTA-CGAGATTCTGCAGGCGCTACAGGATCACGGACCAGCGCGAGGCT--CAGCAGGGCA-CGTACGACACAATCAGCAATGGAGTGCA-GACCAG-GGAGTAC--CGCCAAGTGTTCCAGCATACGTCCAAGGTGGTCACGATGCAATTCGGAAG-CCTCCTGAGTGTT-ACGTGCCCTCGGTGGCAATGGAT-CTGATC--AGAA--GAGAGTTGGACAGGGTCAGCACTTCCTGGGAGCTAACTAGGACCATTGAGGTGCTCAGATGTGGCACCGTTCAACCCACCTTGACAGACAGAG-TCGCTCAAAGGACCAAGACCTCCAGTCGCGCGAGAAATTGGACTGTATTGGTTATGGCTGAACTCATGTGCGGTATTATCAACATACAACCCGACTCCTTGGTCT-GCGCACTAG--AAAACTCCGGAGGATACTAGGGA-GCGATAAGCC-CGAGGTTCTGATCCTGGGTGACACCTGTTCCGCGTTATCTCCCAGAGAAGCTCCAAATGTGGTCTCAGATCGGCAGCGAGGAGACCACCCC-GGAGTTC-TCTGTGTACACCATGGCCA-ATGAGAGACCCGGGATAGGCTACGA-GTTCAC-CATGCAACAGGTCACCGGA------------------------------ACCAACGAATCCTGCTTCAGGACAGCTCGATTGATATGACTGTGAACTACATTCGGAGGAGGTCCCACGATAAGATCCCCATTGTGCACGT-GGACGGGGTGCAGATGGAG-CATGGACCAGAGACACGTCGACTGAAAACAAGGCATTCTGTAACTCCAAAGGGTTCAAGTGGGAGTACTTCACGGCCGGCT-GCATGGCG-TCTGCCAGATCAA--CCCCTCGCATAT-CCTCTCCACCACAGACTCGAAGAGATCAACTACAAGCAGCTCGCCCAGCGAT-CTCCCTCCCTCGTACCTCCACCAGTAGA-CGGTTCGGTCGGTCAGTCTTCGTAGCCTACACCCAGGTAACCCGAAAGACTGTTCAGGAGCGTAGCTT-CAAGATTTGAACGCTGATGAGAAACTC-AATTCCTGTAGAAAATT-GGGCACGAGACTGGTACAA-AGATAAAAACCCG-CGTCCATACTCG-A-GTTCGACACCCGCAACATGGTTGTCCCTCCCACCCGACAATGCGCGCTGGGTTGTCAGGCCCCGGGTGGCTCTTTTC-AACACCTCTCTCATGAACAACATAGAC-AAGGAAA--TGTCTCAGATCGGCAG-CGAGTTAAAAACTCTTCGGGATACAGAACGCGCCAAAACTTGTTCCTTGAACGGG--CGCTCTGTTACACCCGGTATA-GAGTCAATGCTTGAGAAACTGGAC-CACGGGAAGGTTG-GTCTTGGTTAGCAGACCCCATCTGCGCCGTAAAGGAG-TTACCAAAGAAGAACG--TACCG--TATTGCTACAATTGGAGGTGATGAACAGTGTCATCTGTTTAAGGGCATAGTTGGGAGACGGAACAACTCTGTGATAGCCTCAATGCCTGTGTTCCGAAC--ATGGT-AACCAATTCACCTTGGACAATGTGGACTACTGC-AATCTCATGTACTGGATCATCCTCCCA-GTAGGAGCTCGAGTGTACCAGCACCCTACAGAACGAGTTCT--CACTGTCGTCTAAATGGTGCTTTTTCTCAAAGGGACGTAAGCGATTCGAGCCTACCGCTGTACCGACACCGGATTTAGCGATACGTCTCGTCACCTACATATGGGCCATGAGACTGCAAAAGCTGATGCGTATCAACAACA----TAGAG-AAGGTGTTGTTGGGGATGC--ATTACAGTACCCTGTTGACGTAGTCATACAGGACCAC-TACGACACAACGTACTACTCGGGTATCCTACCTACTGTTCAGAGGTGTACGTTTCACGGGATGCGG-GGCTCCCTCATGCCAAAAGTCCGCTCTATACACT-CTGGGCACTGAGATTGTCTGCAAGCC-CACGTCTC-ACAATACGCACCAGGTGCACACTGTCAACCAATACTGCGAGTCTGTCGTGATACCAGAGACCCTAGAGTCCCCAGGAGTGTACATCCC-CAACCTGTACATGAAAGACG-TGCGAGGAGG--AGACGTGCACA--TGTGGTCCATTCGACATGGTT-GTGGCAGA-CGCATTCAACGGGTCCTGCC--CAGAGT-CCGATAGCACAAGCGGCTACCG-CAGACCTTACATCTTCACGA-CCGGACGCTCCGAACGACTACGGGTCCATTCGACCCTATGATG-CGGGCCGAAGCT-TACACTTGTATG-CCAACTC-TACTCCACCCGTTCACCTCAGCCTCAGGCACCACAGCAGACGTCACAACAAGAGGACA--GTAACAAGGTCTTCTGCAACACCCTTCACATTGCGGAGTTTG-AGAAGGGTGTACTCGACCCCATAGGCGATCCCTTCAAGGATAT-TGTAGAGAG-AGTGAACGGAGATA--AGCGTACCACAGAAATAATG--CAGCCCTCGGGGTGGCCTTCTGCGGTAC--TTACAG-TATAGG-GCTGACATCTGACAAGAAGCTCATG--TGTC--GGGAAACCCTGGTCGATAGGC-TAGCGCCTAGAATCAGCGG-CACGGGTATATTTGCCTGCAACCCCATCCAGACAA-CCTCTCGCTTAATCAACCCCGTATTTAACAGGATATTCGAGAGCACCCGGTACTCTCG
>C clupeaformis NW 025534098.1:143973-279905:87293-90329(+)
----------------------------------------------------------------------------------------------------------------------------------------------------------------------------------------------------------------------------------------------------------------------------------------------------------------------------------------------------------------------------------TGCA-GACCAG-GGAATAC--AGCCAAGTGTTCCAGCATACATCCAAGGTGGTCACGATGCAATTCGGAAG-CCTCCTGAGTGTT-ACGTGCCCTCGTTGGCAATGGAT-CTGATC--AGAA--GAGAGTTGGACAGGGTCAGCACTTCCTGGGAGCTAACTAGGACCATTGAGGTGCTCAGATATTGCGCCGCTCAACCCACATTGACAGACAGAG-TCGCTCAAAGGACCAAGACCTCCAGTCGTGCGAGAAATTGGACTGTATTGGTTATGGCTGAACTCATGTGTGGTATTATCAACATACAACCCGACTCCTTGGTCT-GCGCACTAG--AAAACTCCGGAGGATACTGGGGA-GCGATAAGCC-CGAGGTACTGATCCTGGGTGACACCTGTTCCGCGTTATCTCCCAGAGAAGCTCCAAATGTGGTCTCAGATCGGCAGCGAGGAGACCACCCC-GGAGTTC-TCTGTTTACACCATGGCCA-ACGAGAGACCCGGGCTAGGCTACGA-GTTCAC-CATGCAACAGGTCACCGGAACGC-TCTGGGTGACAAGGATCTACCCTTCACCAACGAATCCTGCTTCAGGACAGCTCGATTGACATGATTGTGAGCTACATTCGGAGGAGGCCCCACGATAAGATCCCCATTGTGCACGTGGGACGGGGTGCAGATGGAG-CATGGACCAGAGACACGTCGACTGAAAACAAGGCATTCTGTAACTCTGAAGGGTTCAAGTGGGAGTACTTCACGGTTGGCT-GCATGGCG-CCTGCCAGATCAA--CCCCTCGCATAT-CCTCTCCACCACAGACTCGAAGAGATCAACTACAAGCAGCTCGCCCAGCGAT-CCCCCTCCCTCGTACCTTCACCAGTAGA-CGGTTCGGTCGGTCAGTCTTCGTAGCCTACACCCAGGTAACCCCAAAGACTGTTCAGGAGCGTAGCTT-CAAGATTTGAACGCTGATGAGAAACTC-AATTCCTGTAGAAACTT-GGGAACTAGACTGGTACAA-AGATAAAAAACCG-CGTCCATACTCG-A-GTTCGACACTCGCAACATGGTTGTCCCTCCCACCCGAAAATGAGCGCTGGGTTGTCAGGCCCCGGGTGGCTCTTTTC-AACACCTCTCCTATGAACAACATAGAC-AAGGAAA--TGTCTCAGATCGGCAG-CGAGTTAAAAACTCTTCGGGATACAGAACGCGCCAAAACTTGTTCCTTGAACGAG--CGCTCTGTTACACCCGGTATA-AAGTCAATGCTTGAGAAACTGGAC-CACGGGAAGGTTG-GTCTTGGTTAGCAGACCCCATCTGCGCCGTAAAGGAG-TTACCAAAGAAGAACG--TACCG--TATTGCTACAATTGGAGGTGATGAACAGTGTCATCTGTTTAAGTGCATAGTTGGGAGACGGAACAACTCTGTGATAGCCTCAATGCCTGTGTTCGGAAT--ATGGT-ACCCAATTCACCTTGGACAATGTGGACTATTGC-AATGTCATGTACTGGATCATCCTCCCA-GTAGGAGCTCGAGTGTATCAGCACCCTACAGAACGAGTTCT--CACTGTCGTCTAAATGGTGCTTTTTCTCAAAGGGACGTAAGCGATTCGAGCCTACCGCTGTACCGACACCGGATTTAGCGATACGTCTCGTCACCTACATATGGGCCATGAGACTGCAAAAGCTGATGCGTATCAACAACA----TAGAG-AAGGTGTTGTTGGGGATGC--ATTACAGTACCCTGTTGACGTAGTCATACAGGCCCAC-TACGACACAAGGTACTACTCGGGTATCCTACCTACTGTTCAGAGGTGTACGTTTCACGGGATGCGG-GGCTCCCTCATGCCAAAAGTCCGCTCTATACACT-CTGGGCACTGAGATCGTCTGCAAGCC-CACGTCTC-ACAATACGCACCAGGTGCACACTGTCAACCAATACTGTGAGTCTGTCGTGATACCAGAGACCCTAGAGTCCCCAGGAGTGTACATCCC-CAACCTGTACATGAAAGACG-TGCGAGGAGG--AGACGTGCACA--TGTGGTCCATTCGACATGGTT-GTGGCAGA-CGCATTCAACGGGTTCTGCC--CAGAGT-CCGACAGCGCAAGCGGCTACCG-CAGACCTTACAACTTCACGA-CCGGATGCTCCGAACGACTACGGGTCCATTCGACCCTACGATG-CGGGCCGAAGCT-TACACTTGTATG-CCAACTC-TACTCCACCCGTTCACCTCAGCCTCAGGCACCACAGCAGACGTCGCAACAAGAGGACA--GTAACAAGCTCTTCTGCAACACCCTTCACATTGCGGAGTTTG-AGAAGGGTGTACTCGACCCCATAGGCGATCCCTTCAAGGATAC-GGTAGAGAG-AGTGAACGGAGATA--AGCGTACCACAGAAATAATG--CAGCCCTCGGGGTGGCCTTCTGCGGTAC--TTACAG-TATAGG-GCTGACATCTGACAAGAAGCTCATG--TGTC--GGGAAACCCTGGTCGATAGGC-TAGCGCCTAGAATCAGCGG-CACGGGTATATTTGCCTGCAACCCCATGCAGACAA-CCTCTCGCTTAATCAACCCCATATTTAACAGGATATTCGAGAGCACCCGGTACTCTCG
>C clupeaformis NW 025536012.1:0-71721:9000-10208(+)
--------------------------------------------------------------TGGTGAAAGCTCC-CAACTTCCTCCGAACAGCACATTCGCTGAGTACATGAGATAACATAATCAGAGCCTCAGCCACCAACAGTTCCATCTCAGCCGACGCCACGGTCGTGATATCCCAGGCTCACATGGGAGTTACCCTGTTTAGACAACAG-AGAGAGACGAGT-CG-CCTACTCGCTGGCTTTGTGTA-CAAGATGCTGGT-CCC-GCGGTT-CCCAGTGGGACCGAGATTCTGCAGGCGCTACAGGATCACGGACCAGCGCGAGGCT--CAGCAGGGCA-CGTGCGACACAATCAGCAATGGAGTGCA-GACCAG-GGAATAC--AGCCAAGTGTTCCAGCATACATCCAAGGTGGTCACGATGCAATTCGGAAG-CCTCCTGAGTGTT-ACGTGCCCTCGTTGGCAATGGAT-CTGATC--AGAA--GAGAGTTGGACAGGGTCAGCACTTCCTGGGAGCTAACTAGGACCATTGAGGTGCTCAGATATTGCGCCGCTCAACCCACATTGACAGACAGAG-TCGCTCAAAGGACCAAGACCTCCAGTCGTGCGAGAAATTGGACTGTATTGGTTATGGCTGAACTCATGTGCGGTATTATCAACATACAACCCGACTCCTTGGTCT-GCGCACTAG--AAAACTCCGGAGGATACTGGGGAGGCGATAAGCC-CGAGGTACTGATCCTGGGTGACACCTGTTCCGCGTTATCTCCCAGAGAAGCTCCAAATGTGGTCTCAGATCGGCAGCGAGGAGACCACCCC-GGAGTTC-TCTGTTTACACCATGGCCA-ACGAG-GACCCGGGCTAGGCTACGA-GTTCAC-CATGCAACAGGTCACCGGAACGC-TCTGGGTGACAAGGATCTACCCTTCACCAACGAATCCTGCTTCAGGACAGCTCGATTGACATGATTGTGAGCT--ATTCGGAGGAGGCCCCACGATAAGATCCCCATTGTGCACGT-GGACGGGGTGCAGATGGAG-CATGGACCAGAGACACGTCGACTGAAAACAAGGCATTCTGTAACTCTGAAGGGTTCAAGTGGGAGTACTTCACGGTTGGCT-GCATGGCG-CCTGCCAGATCAA--CCCCTCGCATAT-CCTCTCCACCACAGACTCGAAGAGATCAACTACAAGCAGCTCGCCCAGCGAT-CCCCCTCCCTCGTACCTCCACCAGTA---------------TCAGTCTTCGTAGCCTACACCCAGGTAACCCCAAAGACTGTTCAGGAGCGTAGCTT-CAAGATTTGAACGCTGATGAGAAACTC-AATTCCTGTAGAAACTT-GGGAACTAGACTGGTACAA-AGATAAAAAACCG-CGTCCATACTCG-A-GTTCGACACCCGCAACATGGTTGTCCCTCCCACCCGAAGATGAGCGCTGGGTTGTCAGGCCCCGGGTGGCTCTTTTC-AACACCTCTCCTATGAACAACATAGAC-AAGGAAA--TGTCTCAGATCGGCAG-CGAGTTAAAAACTCTTCGGGATACAGAACGCGCCAAAACTTGTTCCTTGAACGAG--CGCTCTGTTACACCCGGTATA-CAGTCAATGCTTGAGAAACTGGAC-CACGGGAAGGTTG-GTCTTGGTTAGCAGACCCCATCTGCGCCGTAAAGGAG-TTACCAAAGAAGAACG--TACCG--TATTGCTACAATTGGAGGTGATGAACAGTGTCATCTGTTTAAGTGCATAGTTGGGAGACGGAACAACTCTGTGATAGCCTCAATGCCTGTGTTCCGAAC--ATGGT-ACCCAATTCACCTTGGACAATGTGGACTATTGC-AATGTCATGTACTGGATCATCCTCCCA-GTAGGAGCTCGAGTGTATCAGCACCCTACAGAACGAGTTCT--CACTGTCGTCTACATGGTGCTTTTTCTCAAAGGGCGTG--GCGATTCGAGCCTACCGCTGTGCCGACACC-GATTTAGCGATACGTCTCGTCACCTACATATGGGCCATGAGACTGCAAAAGCTGATGCGTATCAACAACA----TAGAG-AAGGTGTTGTTGGGGATGC--ATTACAGTACCCTGTTGACGTAGTCATACAGGCCCAC-TACGACACAAGGTACTACTCGGGTATCCTACCTACTGTTCAGAGGTGTACGTTTCACGGGATGCGG-GGCTCCCTCATGCCAAAAGTCCGCTCTATACACT-CTGGGCACTGAGATCGTCTGCAAGCC-CACGTCTC-ACAATACGCACCAGGTGCACACTGTCAACCAATACTGCGAGTCTGTCGTGATACCAGAGACCCTAGAGTCCCCAGGAGTGTACATCCC-CAACCTGTACATGAAAGACG-TGCGAGGAGG--AGACGTGCACA--TGTGGTCCATTCGACATGGTT-GTGGCAGA-CGCATTCAACGGGTTCTGCC--CAGAGT-CCGACAGCGCAAGCGTCTACCG-CAGACCTTACATCTTCACGA-CCGGACGCTCCGAACGACTACGGGTCCATTCGACCCTATGATG-CGGGCCAAAGCT-TACACTTGTATG-CCAACTC-TACTCCACCCGTTCACCTCAGCCTCAGGCACCACAGCAGACGTCGCAACAAGAGGACA--GTAACAAGCTCTTCTGCAACACCCTTCACATTGCGGAGTTTG-AGAAGGGTGTACTCGACCCCATAGGCGATCCCTTCAAGGATAC-GGTAGAGAG-AGTGAACGGAGATA--AGCGTACCACAGACATAATG--CAGCCCTCGGGGTGGCCTTCTGCGGTAC--TTACAG-TATAGG-GCTGACATCTGACAAGAAGCTCATG--TGTC--GGGAAACCCTGGTCGATAGGC-TAGCGCCTAGAATCAGCGG-CACGGGTATATTTGCCTGCAACCCCATGCAGACAA-CCTCTCGCTTAATCAACCCCATATTTAACAGGATATTCGAGAGCACCCGGTACTCTCG
>H transpacificus NW 025813996.1:1588955-1749878:61949-65311(-)
----------------------------TACAGGTTAGATCCACTGGAGACGATCACGCGCTTGGTGAAATCCCC-CAATTTCCTCCTAACAACACATTCGCCGAGTATATGAACGAATATAATCAGAGCCTCGGCGGTCAATAGTTCCATCTCAGCCGACGTCACTGTCGAGATAGCACAGGCTCAGATGGGGGTGGCTCTATTCAGGCAACAG-AAAAAGACAAGT-CG-CCTACTCGCTGGCTTTGTCTA-CAAGATGCTGGTCCCG-GAGGTC-CCTAAGGATA-TGAAATTTCGCAGGAGGTACAAGATAACAGATCAACGGGAGGCT--CAACAGGGCA-CCTATGATACGATCAGCAACGGTGTACA-GACCAA-AGAATAC--TGCCAAGTGTTTAAGCCTGACTCTAGGTTCATCACCATGCAATTCGGGAG-TCTCTTGGATGTT-ACGTGCCATCGTTAGCCACGGAG-TTGATA--AGAA--GAGAGTTTGACAGGGTCAGTACTTGTTGGGAGATAACTAGAAGCATTGCTGTGCTGAAATATTGTGCTGCTCAACCCACCCTGACAGACAGAG-TCATGCAAAGGACCAGAACTTCCAGTCTTGCGAGAAATTGGACTGTGTTGGTGATGGCCGAACTCATGTGTGGTATGGTCAACATACAGCCTGACTCCTTCCTCT-GTGCGCTGG--AAAATGCAGGAGGGTACTGGGAA-GTGATAAACC-TGAGGTTATAATAATGGGTGACAGTTGTTCAGCATTATATCCCAGAGAGGTTCCAAACATGGTCTCACATCGTAAGTGAGGACACCACCCC-TGAGTTC-TCCGTCTATACTATTGACA-ATGAGAGAAGCGGGCCAAATTATGA-TTTCAC-CATGCGACAGGTCTCCAGCACGC-GCTGGGTGACAGTTCGTTACCTTTCATCAACGAATCATGTTTAGGGATAAGTCGATCGATATGAAGGTGAACTATCTTTGGAGGAGGTACCGTGATAAGATTCCTATTGCGCATGT-GGATGGGGTACAGATGGAG-CACGGATCAGGGACTCTTCAACTGAATGCAAGGCCTTTTGTAATTCTGACGGATTCAAATGGGAGTACTTCACCGTGGGCT-GTATGGCA-CCTGCCAGATCAA--CCCCTCACATGT-CCTATCCACCTCAGATTCGATGACATCAACTACAAACAGCTTGCCCAAAGAT-CCCCATCTCTCTTACCTTCACCAGTAGA-TGGAACAGTCGGTCAGTCTTCGCAGTCTACATCCCGGTAACCCTAAAGACTGTTTAGGACCATAGCTA-CAAGACGTGAACGCTGATGAGAAACGC-CGTTCCACTGGAAGCTT-GGGCTCAAGACTGGTACAA-AGATAAAGAACCG-CATCCGTACTCG-A-GTTTGATACCCGTAACATGGTGGTACCTCCCAGTGAACGA-TATCGTTGGGTTGTCAGGCCCAGGGTGGCTCTTTTT-AACTCATCATCGATGAACAACATCTCC-AACGAAA--TTGCTCAGATTGGCAG-CGAGTTGCTCACTCTTTGGGACACGGAGCACGCCAAAATTTGTTCCTCGACAGAG--CTCTCCATTATGAAAGGCATA-CATTCAATGCTTGAGGGGGTGGAC-TAAGGGGAGATTG-GTCATGGTTAGCCGATCCCATATGCGCAGTCAAGGAA-TCGACCCTGAAGAACG--TACTG--TATTGGTACAATTGGAGGTGATGAACGGAATGATCTGTTTAAGAGTATAGTAGGTCACAGGAACAATTCTGTGATAGCCTCCTTGCCGGCGTTCGCCCT--ACGGT-ACCCAATTCACCTTGGAGGATGTGGATTTCTGC-AATCTCATGTACTGGATAATCTTACCA-GTAGGAGCTAGAGTCTATCTGCACTTTACAGAACGAGTTCT--GACGGTTGTCTGCCCGATGTGCTTTCTCCAAGGGACGTCTGTGATTTGAGCCTACTGCTGCACTGACCCCGGTTTTAGTGATACGTCTAATCACTTACATGTGGGCAATTAGACTGCGGCAGCTGGCAGGCATCAGTAACAAC-GTAGCC-AAGGTTTTAATGGGGATAC--ATTACAGCACCCTATTGACGCAGTCATACGGGATCAT-TATGACACAAAATACTACTCCGGTGGCGTACCTGCTTTTCAGAGGTGTACGTTTCACGGGATGTGG-CATTCCCTCATGCCAAAAGTCTGCTCTTTACACA-CTTGGTAACAATATTACCTGTGCTCC-GACGGCCC-ACAATACTCATAACGTTAAAACCTTAAACCAATACAGTCAGTATGCCGTGATGCCAGAGACCCTGGAATCTCCCGGGGTTTACATCCC-TAATCTCTACATGAAAGACA-TAAGAGGAGG--AGATGTGCATA--TACTCTCCCTTTGATATGGTG-GTAGCAGA-CGCGTTCAACGGCTTCTGTC--CAGAGT-CTGACAGTGCGAGTGGGTACCG-CCGACCTTACATCTTCACGA-CTGGTCGATCGGAAAGGCTACGGGTCTGTTGGATCCTATGATG-AGGGTCGAAGCG-TACACCTGTATG-CCAACTC-TACTACACCCTTTCAGCTCTGTCTCAGGCATTCTAACCGACACCGCCGCGAGAGGTCA--GTAATAGGCACTTCTGTAACGCCCTTCATATGATAGAGTTTG-AGAAGAGCGTACTGAATGCCATAGGAGATCCCTTCAAGGATAC-CGTGGATAG-AGTAAACGGTGATA--AGCGTACCACAGACATAATG--GAGTCCTGGGAGTGTCCTTCTGTGGTAC--TTACAG-TATAGG-ACTGACATCTGACAAGAAGCTCATG--TGCA--GGGAGACCTTGCTCGATAGGC-TGGCACCCAGAATAAGCGG-AACTGGAATATTTGCGTGCAACCCCATCCACACAA-CCTCTCTATTAATCAACCCAATTTTTAACAGGATATTTGACAATACTCGTTACTCTCG

DNA packaging terminase

>O latipes 73I9:149074-149904(-)
GTCACTGGACGAGCTGGAGATAGACCTAGATCAAGTCACCAGGGTGTACGCGGCCCTTTTGAGCGCTCAC-GTAGGCTGCTC-AAAGTCCTTTTGCCCTCAGCGCACTGGAAAGAGGTGCCGG-TGGTTGTGGTGTTTGAGCAAAACACTACGTGAACG-CGCTGGCCGACCTAAGGAGCTGCTCGAACAGCTCTGGCACGCGCTGGCTTCAGGGTTTTTACAGCAAGT-GGTCCCAGGTCAACTCC-AGGTACATGC-TGGGGAAACAC-GTCAGTGCCAAGACC-AAAC-TGGATGGTGCTCAGCACCGTGTCCGCCA-TAGAGAGACGATCTGGGCTACT-GCGAGTGC-GTCATGTCCCTCGG-CTGGGCCGTGCTGGCCGAG--GCTGTGGGGAAGGG-GAAGC-CACCCTG-GGCGTCTCTCGGG-GCGCCGG-CTCCAGCACG--AGAACCGGTCCTCCATGGCCGT-GCACATG--TACAGGAGGTCGAGGAG-CGGTATCAATTTG-GCCACGGACGCGACCGCTCGAGCTCTGGAGATCCGAGACCATCCTACCCGGCAGGTTGCCGACAGGCAC-GCAGAGCACGGAAGCGGCTCTTGGGCAAACTGAGGGAGGAAATGGCTGCCGTCTCGATCAAGGAGTCAAGGGCGTGGTCACCGGAGGC-AAAAAGTCCAAGGGGGGCGAA-TACACCAGGGACGACGTGCTCTCCGC-GTTTCTGCTCTTTG-CCAC-ACAAGAGAC-GAGATT-CACGGGGGAGAGTGA-GAATATGCGGAGAGGT
>C semilaervis NC 024327.1:11031572-11160718:40000-40425(+)
GGCCCTTGAGGAAATGGAGATTGATTTGGATCAAGTCACCCAAGTCTACGCCGCTCTGCTAAGTGCTCAT-GTAGACTACTG-AAACTTCTCATGCCCAGGGTGATTTGGAAGGAGGTGCCCG-TGGTCATGGTGTTTGAACAAAACACTATGTAAACC-TCCTTGTCGAGGTAAAAACCTAATCGAGCATCACTGATACGCTCTGGTTTCAAGGTTTCTACAGCAAGT-GGTCGCACGCCAACAAC-AAGTACATGC-TAGGAAAGCAC-GTAGGTGCCAGGAAC-AAAC-TAGATGGTACTCAGTACAGTATCTGCAA-TCAAAGGACACACTGTACTACT-GTGACACG-GTAATGTCCCTGGA-TTGGGCCGTGCTGTCGGAA--GCCACTAAGAAAGC-CAGTC-AAGCATC----------------------------------------------------------------------------------------------------------------------------------------------------------------------------------------------------------------------------------------------------------------------------------------------------------------------------------------------------------------------------------------
>O nioloticus NC 031984.2:33388717-33525555:96017-96838(+)
GAGCTTGGAGGAGTTGGAAATAGACCTGGATCAAGTGACTCGAGTGTACTCGGCTTTACTCTGCGCTCAC-GTAGATTGTTG-AAAGTTATCATGCCCAGAGTTATGTGGAAAGAAGTTCCTG-TAGTTATAATATTCGAACAAAACATTACGTCAACG-CGCTCGCAGACGTAAGAACCTGATAGAGCATCCCTGCTGGGTTCTGGATCGCAAATTTCTACAACAAGT-GGTCTCACGCCAACAAC-AAATACGTGT-TGGGGAAACAC-GTCAGTGCCAAGACC-AAAC-TCGATGGTGCTGAGTACGGTCTCCGCTA-TATGCAGGAACTTTGTGTTATT-GCGACACC-GTCATGTCTCTAGG-CTGGGCTGTGTTAGCCGAG--GCCACGAAGAAAAC-GAGAT-GACTCTG-GGCTCCACCAAGG-GCGCCGG-TTCCAGCAAC--AGAATGGGTCGACTATGGACGT-CGCCATG--TACAGACGATCGCGAAA-GGGCGTCAATCTT-CCCACCGACATCACCGCCAGCGTCCTCGAGTCTCACGATGATATTACCGGACAGGCTACGGACAAGCAC-GCGGAACAAGGAAGTTATTATTGGGTAAACTCAGAGAGGAGATGGCCATGGTCACCATAAGAAAGTCAAGGGCGTGAGCACAGGCGGC-AAACGTTCTGTTGCCGGCCAA-TACACGAGAGACGATATGCTTTCGGC-TTTTCTTTTTTATG-CCAC-ACTAGAGAA-GAGGTG-CAGCAAGGAGAATAA-GGGTACGGGGCGAAGT
>O niloticus NC 031986.2:4117754-4353280:103237-104058(+)
GGGCTTAGAGGAGTTGGAAATAGACCTGGATCAAGTGACTCGCGTGTACTCGGCTCTGCTGTGTGCTCAC-GTAGGCTATTG-AAGGTGCTCATGCCCAGAGTCATGTGGAAGGAAGTTCCTG-TGGTTATAGTATTCGAACAAAACACTACGTCAACG-CACTCGTGGACGTAAGAACCTGATGGAACATCGCTGTTGGGTTCGGGGTCTTTGATTTCTACAACAAAT-GGTCTCACGTCAACAAC-AAATACATGC-TCGGGAAACAC-GTCAGCGCCAAGGCC-AAAC-TCGATGGTGCTCAGCACGGTCTCCGGGA-TATGCAGGTGCGCTTTGTTACT-GCGACACC-GTGATGTCTCTAGG-CTGGGCCGTGCTTTCCGAG--GCCACGAAGAAGAC-GAAAT-GACTATG-GGCTACACCAAGG-GTGCTGG-TTCCAGCAAC--CGAATGGGTCGACTATGAACGT-GGGCATG--TACAAGCGATCTCGCAG-GGGTGGCAACCTC-CCCACAGCTATCACCGCAAGCGTGCTGGAGTCGCACGATGATATTACCGGACAGGTTACGGACAAACAC-GCGGATCAGGGAAGTTGCTATTGGGTAAACTGAGAGAGGAAATGTCCATGGTCACCATAACAACGTCAAGGGCGTGAGCACGGGCGGC-AAAAGGTCCGTGGCCGGTCAG-TACACCAGAGACGACATGGTTTCAGC-TTTCCTTTTTTGTG-TCAC-ACCAGAGAA-GAGTTA-CAACAAGGGGGGTTC-GGGTGCAGGGCGAAGT
>O kisutch NC 034203.2:49187197-49369813:130120-130938(+)
GGCCCTGGAGGAACTGGAGATAGATTTGGATCAGGTTACTCGTGTGTACGCCGCTCTTCTAAGTGCTCAC-ATAGACTACTG-AAAGTTGTGATGCCCAGAGTAATGTGGAAGGAAGTACCTG-TTATCGTGGTATTTGAACAAAACACTACGTCAACG-CACTGGTCGATGTAAACATCTAATCGAGAAACCCTAGTACGCTCGGGGTTCAAGGTTTCTACAGCAAGT-GGTCACATATCAACAAC-AAGTACATGC-TAGGGAAGCAT-GTTGGTGCCAAGACC-AAAC-TCGATGGTTCTCAGTACGGTGTTTGCGA-TCAATAGAAACCCTGTATTACT-GTGACACA-GTAATGTCCCTGGG-ATGGGCAGTGTTATCCGAG--GCCACTAAAAACAC-GAGTC-GTCCATG-GGAACATCGAAGG-GTGCTGG-CTCCAGCAAC--AAGATGGGTCCAACATGGACGT-ATTCATG--TATAGGCGCTCGCGAAA-GGGAGTTAATGTC-GCCACAGATATAATGGCTGGTGTGTTGGAGACACGTGATCATACTACCTAATAGGCTACTGACAAGCAC-GCCGAGCAGGGAAAATGCTACTGGGGAAATTGAGAGAAGAAATGGCAATGGTAACCATCGCAGAGTCAAAGGTGTGACAACCGGTGGC-AAGAAGTCTGTACAGGGAGAG-TACACCAGAGATGATATGCTTTCAGC-GTTCTTACTCTATG-CCAC-ACCAGAGAC-GAGATA-TACAGTGGTGAATCA-GCCTAGGTGGTGAGGT
>B splendens NC 040881.2:21992496-22094880:49351-50169(+)
GGCCCTGGAGGAACTGGAGATAGATTTGGATCAAGTGACTCGAGTCTATGCAGCTCTGCTGAGCGCTCAC-ATAGGCTACTG-AAACTTTTGATGCCCAGAGTGATGTGGAAAGAAGTGCCCG-TGGTGATAGTATTTGAACAAAACACTACGTCAACG-CCCTGGTTGATGTAAAAATCTCATTGAGTTTCACTCGTACGCTCGGGGTTCAAGGTTTCTATAGCAAGT-GGTCACCCATCAACAAC-AAGTACATGC-TGGGTAAGCAC-GTGGGTGCCAAGACC-AAAC-TTGATGGTTCTAAGCACGGTCTCGGCAA-TCAACAGAAACCCTTTACTATT-GTGACACG-GTCATGTCTCTGGG-ATGGGCGGTGTTGTCAGAG--GCCACCAAGAAAAC-GAATC-CTCCATC-GGCACCTCGAAGG-GCGCGGG-CTGTAGTAGC--AAGATGGGTCCAATATGGATGT-ATTTATG--TATCGGCGCTCACGAAA-CGGAGTCAATTTG-GCCACTGATGTCACGGCCAGTGTACTGGAGAGGCGCGATCATACTACCCGACAGGCTACTGACAAGCAC-GCCGAGCAAGGAAACTGCTCCTGGGGAAGCTGAGAGAAGAAATGTCTATGGTCACTATCACGGAGTCAAAGGGGTGACTACAGGAGGG-AAAAAATCTGTACAGGGAGAG-TACACCAGAGACGACATGCTCTCTGC-GTTCCTGCTCTCTG-TCAC-ACCAGAGAC-GAAATA-CATAGCGGTGAATAC-GAATAAGCGGCGAGGT
>P flavescens NC 041331.1:9761894-9898230:91277-91663(+)
-----------------------------------TGATCCATGTCTACGCTGCTCTGCTAAGCGCTCAT-GTAGACTGCTA-AAGCTTGTCATGCCCAGAGTCATGTGGAAAGAAATCCCTG-TGGTCATAGTGTTTGAACAAAACACTACGTCAATG-CACTGGTCGATGTAAAAATCTAATCAATCATCGCTAGCACGCTCCGGGTTCAAGGTTTCTACAACAAGT-GGTCACATATCAAGAAC-AAGTACATGCTTAGGGAAGCAC-GTGGGCGCAAGCACC-AAAA--AAATGGTTCTCAGTACGGTGTCGGCGA-TCAATAGAAATGCTGTATTACT-GTGACACC-GTCATGTCCCTGGG-CTGGGCAGTGTTATCCGAG--GCCATAAAGAAAAC-GAATC-GAGCATG----------------------------------------------------------------------------------------------------------------------------------------------------------------------------------------------------------------------------------------------------------------------------------------------------------------------------------------------------------------------------------------
>S trutta NC 042983.1:0-257537:87091-87909(+)
GGCCCTGGAGGAACTGGAGATAGATTTGGATCAGGTTACTCGTGTGTACGCCGCTCTTCTAAGTGCTCAC-ATAGACTACTG-AAAGTTGTGATGCCCAGAGTAATGTGGAAGGAAGTGCCTG-TTATCGTGGTATTTGAACAAAACACTACGTCAACG-CACTGGTCGATGTAAACATCTAATCGAGAAACCCTAGTGCGCTCGGGGTTCAAGGTTTCTACAGCAAGT-GGTCACATATCAACAAC-AAGTACATGC-TAGGGAAGCAC-GTTGGTGCCAAGACC-AAAC-TCGATGGTTCTCAGTACGGTGTTTGCGA-TCAATAGAAACCCTTTATTACT-GTGACACA-GTAATGTCCCTGGG-ATGGGCAGTGTTATCCGAG--GCCACTAAAAACAC-GAGTC-GACCATG-GGCACCTCCAAGG-GTGCTGG-CTCCAGCAAC--AAGATGGGTCCAACATGGACGT-GTTCATG--TATAGGCGCTCACGAAA-AGGAGTTAATGTC-GCCACAGATATAATGGCTGGTGTGTTGGAGACACGTGATCATACTACCTGATCGGCTACTGACAAGCAC-GCCGAGCAGGGAAAATGCTACTGGGGAAATTGAGAGAGGAAATGTCAATGGTAACCATCTCAGAGTCAAAGGCGTGACAACCGGTGGC-AAGAAGTCTGTACAGGGAGAG-TACACCAGAGACGATATGCTTTCAGC-GTTCTTACTCTATG-CCAC-ACCAGAGAC-GAGATA-TACAGCGGTGAATCA-GCCTAGGTGGTGAGGT
>S aurata NC 044208.1:21279-262265:101359-102177(-)
GGCCCTGGAGGAACTGGAGATAGATTTGGATCAAGTGACTAGAGTGTACGCTGCACTGCTAAGCGCCCAC-ATAGACTGCTG-AAACTTGTGATGCCCAGAGTGATGTGGAAAGAAGTGCCTG-TTGTGATGGTGTTTGAACAAAATACTACGTCAACG-CACTGGTCGATGTAAGAATCTAATTGAGCATCGCTAGTACGCTCTGGATTCAAGGTTTTTACAGCAAAT-GGTCGCATGCCAACAAC-AAATACATGC-TAGGGAAACAT-GTAAGTGCCAAGACC-AAAC-TCGATGGTACTCGGTACAGTATCAGCAA-TCAATAGAAACACTATTTTACT-GTGACACG-GTCATGTCCCTGGG-ATGGGCAGTGCTAGCGCAG--GTCACCAAGAAAAC-GAGTC-GACCATC-GGTACCTCCAAGG-GTACGGG-TTCCAGCAAC--AGGATGGGTCTAACATGGACTT-GTTCATG--TACAGGCGCTCCCGAAA-GGGAGTCAACGTG-GCCACCGATGTCACAGCCAGTGTGTTGGAGACACGAGATTATTCTATCTGATAGGCTACCGACAAGCAC-GCAGAGCAAGGAAGTTGCTATTGGGTAAATTGAGAGAGGAAATGTTGATGGTCACTATCACCAAGTCAAAGGAGTGACAACAGGGGGT-AAAAAGTCTGTAGGTGGAGAG-TACACAAGGGATGACATGCTCTCAGC-GTTCCTGCTCTATG-TCAT-ACCAGAGAT-GAGATA-CACAGAGGTGAATCA-GGATTAGTGGTGAGGT
>P magnuspinnatus NC 047134.1:22478948-22684200:126194-127015(-)
GTCCCTGGAGGAGTTAGAAATAGATCTCGATCAGGTGTCCCGTGTCTACGCAGCTCTGCTATGTGCTCAC-GTAGATTGTTG-AAAATTCTCATGCCAAGAGTGATGTGGAAGGAAGTGCCGG-TGGTTATAATATTAGAACAAAACACTACGTGAACG-CTCTCATCGATGTAAAAATCTAATAGAACATCCCTGGTGCGCTCCGGCTCCAAAATTTCTATAGCCAGT-GGTCTCAGGCTAACAAC-AAGTACATGT-TGGGAAAATAC-GTAAGCGCCAAAATC-AAAC-TGGATGGTTCTAAGTGCCGTATCGGCGA-TATGCAAGCACATTGTTGTATT-GCGATACC-GTAATGTCCCTGGG-ATGGGCGGTGTTGGCTGAG--GCTACTAAGAAAAC-GAGTT-GAACATC-GGCTCGATCAAGG-GTGCGGG-ATCTAGCAAC--AGGGTGGGTCGACGATGGACGT-ATCCATG--TACAGACGCTCACGGAA-GGGAGTTAATCTT-CCCACATACGTCACCGCCAACATTATAGAGTCACGCGATTATCTTGCCCGAAAGGCTGCTGACAAGCAT-GCTGAACAAGGAAGGCGTTATTAGGTAAACTCAGAGAAGAAATGTCCATTGTCACCATAACAAAATCAAAGGAGTCACAACCGGAGGC-AAAAGGTGCGTGGACGGACAG-TACACTAGAGACGACATGCTCTCCGC-ATTTCTGTTCTGTG-TCAC-ACAAGAGAT-GAGATG-CACGAGGGAGAATAC-GGATTCGGGGTGAAGT
>E lucius NC 047588.1:56331-147010:40000-40794(-)
-----------------AGAT--ATTTGGATCAGGTCACTCGAGTCTACGCTGCTCTGCTCAGTGCTCAC-GTAGACTCTTG-AAACTTCTGATGCCCAGAGTGATGTGGAAGGAAGTGCTTG-TGGTGATGGTATTTGAATAAAACACTACGTAAACG-CTCTGGCCGATGTAGAAACCTAATCGAGCAACGCTAGTACGCTCTGGGTTCAAGGTTTCTACAGCACGT-GGTCTCACATCAACAAC-AAGTACATGC-TAGGGAAGCAC-GTTGGCGGGAAGACA-AAAC-TCTATGGTTCTCAGTACTGTCTCAGCCA-TCGCTAGAAACGTTGTATTACT-ATGACACC-ATAATGTCCCTGGG-ATGGGCGGTGTTATCTGAA--GCAACCAAGAAAAC-GAAGC-GACAATC-GGAACTGCATAGG-GTGCTGG-CTCCCACAAC--AAGGTGGGTCCAATATGGATGT-GTTCATG--TACAGGCGCTTGCGAAA-GGGTGTCAATTTG-GCCACTGATATCACTGCAAGTATATTGGAGAGACGCAATTATACTTCCCGATATGCTACAGATAAGCAT-GCTAAGCAAGGAAACAACTACCGGGAAAATTGAGAGAAGAAATGGCAATGGTAAACATCAACGAGTCAAAGGGGTCACTACCGGGGGT-AAGAAGTCTGTAGATGGAGAG-TAAACCAGAGTTGACATGCTCTCAGC-ATTCCTGCTCTATG-TCAC-ACCAGAGAT-GAGATA-CACAGCGGTGAATCA-GAATAAGCGGTGAAGT
>E cragini NC 048425.1:16120431-16348466:109240-110064(+)
GGCACTGGAGGAACTGGAGATAGACTTGGACCACGTTACTCAAGCCTATGCTGCTCTGCTAAGTGCTCAT-GTAGACTGCTG-AAGCTTCTCATGCCCAGAGTCATGTGGAAAGAAATCCCAG-TGGTCGTAGTGTTTGAACAAAACACTACGTCAATG-CCCTGGTCGATGTAAAAATCTAGTCGAGCATCGCTTGCACGTTCTGGATTTAAGGTTTCTACAGCAAGT-GGTCCTACATCAACAAC-AAGTACATGC-TAGGGAAGCAC-GTGGGTGCAAAGACC-AAAC-TGGATGGTTCTCAGTACGGTGTCGGCAA-TAAATAGAAACACTGTACTACT-GTGATGTT-GTTATGTCCCTGGG-ATGGGCAGTGTTATCTGAG--GCCATGAGAAAAAC-GAATC-GAGCATT-GGGACCACACAGG-GTGCAGG-CTCAAGTAAC--AAGATGGGTCCAACAAGGAAGT-GTTCATG--TACAGGCGCTCGCAAAG-GGGAGTTAATTTG-GCCACAGATATCACGGCGAGTGTATTGGAGACACGCGATCATATTGCCTGCTAGGCTGCCGATAAGCAT-GCACAGCAAGGAAAGTTTTACTTGGTAAACTGAGAGAAGAGCTGTCAATGGTCACTATCACTGCATCAAAGGGGTGACCACAGGAGGC-AAGAAGTCTGTAAACTGAGAG-TACAGCCGAGACGACATGCTCTCAGC-TTTCTTGCTCTGTG-TCAC-ACAAGAGAC-GAGATA-CATGGCAGAGAATCA-GACTTGGCGGTGAGGT
>O mykiss NC 048565.1:56317694-56411453:50222-50854(-)
----CTCCGGGACCTGGTTGCCCGCAAGTGTTATAGCCCTCGAC---AACTCGCTCTGCTAAGCGCCCAC-ATAGACTACTG-AAGCTTGTGATGCCCAAAGTAATGTGGAAGGAAGTACCTG-TGGTCGTGGTATTTGAACAAAACACTACGTCAACG-CACTGGTCGACGTAAACATCTAATCGAGAAACGCTAGTACGCTCTGGGTTCAAGGTTTCTACAGCAAGT-GGTCACATATCAAC----AAGTACATGC-TAGGGAAGCAT-GTCGGTGCCAAGACC-AAAC-TCGATGGTTCTCAGTACGGTATTTGCCA-TCAATAGAAACTCTCTATTACT-GTGACACA-GTAATGTCCCTGGG-ATGGGCGGTGTTATCCGAG--GCCACCAAAAACAC-GAGTC-AACCATA-GGAACTTCCAAGG-GTGCTGG-CTCCAGCAAC--AAGATGGGTCCAACATGGACGT-GTTCATG--TACAGGTGCTCGCAAAA-GGGAGTCAATGTG-GCCACAGATATTAAGGCGAGTGTATTCGAGACACGAGATCATACTACCTGATAGGCTACTGACAAGCAC-ACTGAGCAAGGAAAATGCTACTGGGAAAATTGAGTGAAGAAATGTC-----------------------------------------------------------------------------------------------------------------------------------------------------------------
>S lucioperca NC 050180.1:594819-688628:40000-40824(+)
GGCCCTGGAGGAACTGGAGATAGATTTGGATCATGTTACTCGAGTCTACGCTGCCCTGCTAAGCGCTCAT-ATAGACTGCTG-AAGCTTCTTATGCCCAGAGTCATGTGGAAAGAAGTCCCTG-TGGTCATAGTATTTGAACAAAACACTACGTCAACG-CCCTGGTCGATGTAAGAATCTAATCGATCATCGCTGGCACGCTCCGGGTTCAAGGTTTCTACAGCAAGT-GGTCACATATCAACAAC-AAGTACATGC-TAGGGAAGCAC-GTGGGCGCAAGGACC-AAAC-TCGATGGTTCTCAGTACGGTGTTGGCAA-TCAATAGAAACGCTGTATTACT-GCGACCCC-GTTATGTCCCTGGG-ATGGGCAGTGTTATCCGAG--GCCATGAAAAGAAC-GAATC-GAGCATG-GGAACCTCACAGG-GTGTGGG-CTCAAGTAAC--AAGATGGGTCCGCTAAGGAAGT-GTTCATG--TACAGGTGCTCGCAAAA-GGGAGTCAATCTG-GCCACAGATATCACAGCGAGTGTGTTGGAGACACGCGATGATATTGCCTGCTAGGCTGCGGACAAGCAT-GCACAGCAAGGAATGTTCTACTCGGGAAATTGAGAGAGGAACTGTCACTGGTCACTATCATCGAGTCAAAGGGGTGACCACAGGGGGC-AAAAAGTCTGTAAACGGAGAG-TACACCAGAGACGACATGCTCTCTGC-ATTCTTGCTCTATG-TCAC-ACGAGAGAC-GAGATA-CACAACCGAAAATCA-GACTCGGCGGTGAGGT
>S lucioperca NC 050183.1:24723835-24889379:104433-105257(+)
GGCCCTGGAGGAACTGGAGATAGACTTGGATCATGTTACTCGAGTCTACGCTGCTCTGCTAAGCGCTCAT-GTAGACTGCTG-AAGCTTCTCATGCCCAGAGTCATGTGGAAAGAAGTCCCCG-TGGTCATAGTATTTGAACAAAACACTACGTCAATG-CCCTGGTTGATGTAAACATCTAATCGATCATCGCTAGCACGCTCCGGGTTCAAGGTTTCTACAGCAAGT-GGTCACATATCAACAAC-AAGTACATGC-TAGGGAAGCAC-GTGGGAGCAAGCACC-AAAC-TCGATGGTTCTCAGTACGGTGTCGGCGA-TCAATAGAAACACTGTATTACT-GTGACACC-GTCATGTCCCTGGG-CTGGGCAGTGTTATCCGAG--GCCATAAAGAAAAC-GAATC-GAGCATG-GGCACCGCACAGG-GTTCGGG-CTCAAGTAGC--AAGATGGGTCCACTAAGGAAGT-GTTCATG--TACAGGCGCTCGCAAAG-GGGAGTCAATTTG-GCCACAGATATCACAGCGAGTGTATTGGAGACACGCGATGATATTGCCTGCTAGGCTGCCGACAAGCAC-GCACAGCAAGGAAAGTTCTCCTCGGGAAATTGAGAGAAGAGCTGTCTACGGTCACTATCACCGAGTCAGAGGGGTGACCACAGGGGGC-AAGAAATCTGTAAACGGAGAG-TACACCAGAGACGACATGCTCTCGGC-TTTCTTGCTCTGTG-TCAC-ACGAGAGAC-GAGATA-CACAGCCGAGAATCA-GACTCGGCGGCGAGGT
>S lucioperca NC 050190.1:27204673-27321636:76139-76963(-)
GGCCCTGGAGGAGCTGGAGATAGATTTGGATCACGTTAGTTGAGTTTACGCTGCGCTGCTAAGTGCTCAT-GTAGACTGCTG-AAGCTTCTCATGCCCAGAGTCATGTGGAAAGAAGTCCCTG-TGGTCATCGTATTTGAACAAAACACTACGTCAATG-CCCTGGTTGATGTAAAAATCTAATCGATCATCGCTAGCACGCTCCGGGTTCAAGGTTTCTACAGCAAGT-GGTCGCATATCAACAAC-AAGTACATGC-TAGGGAAGCAC-GTAGGCGCCAGGACC-AAAG-TCGATGGTCCTCAGTACGGTCTCGGCCA-TCAATAGAAACGCTGTATTACT-GTGACTCG-GTTATGTCCCTGGG-GTGGGCTGTGCTATCCGAG--GCCATGAAGACAAC-GAATC-GAGCATG-GGAACCTCACAGG-GTGCGGG-CTCAAGTAAC--AAGATGGGTCCAACAAGGAAGT-GTTCATG--TACAGGCGCTCGCAAAG-AGGAGTCAATTTG-GCCACAGATATCACTGCGAGCATATTGGAGACACGCGATGATATTACCTGCTAGGCTGCCGATGAGCAC-GCGCAGCAAGGAAAGTTCTACTCGGGAAATTGAGAGAAGAACTGTCAATGGTCACTATCACAGAGTCAAAGGGGTGACCACAGGAGGC-AAGAAGTCTGTAAACGGAGAG-TACACCAGAGACGACATGCTCTCTGC-ATTCTTGCTCTATG-TCAC-ATGAGAGAC-GAGATA-CACGGCCGGGAATCA-GAATCGGTGGTGAGGT
>S lucioperca NC 050191.1:14552108-14663254:57018-57842(-)
GGCCCTGGAGGAACTGGAGATAGACTTGGATCATGTTACTCGAGTCTACGCTGCTCTGCTAAGCGCTCAT-GTAGACTGCTG-AAGCTTCTCATGCCCAGAGTCATGTGGAAAGAAGTCCCCG-TGGTCATAGTATTTGAACAAAACACTACGTCAATG-CCCTGGTTGATGTAAACATCTAATCGATCATCGCTAGCACGCTCCGGGTTCAAGGTTTCTACAGCAAGT-GGTCACATATCAACAAC-AAGTACATGC-TAGGGAAGCAC-GTGGGAGCAAGCACC-AAAC-TCGATGGTTCTCAGTACGGTGTCGGCGA-TCAATAGAAACACTGTATTACT-GTGACACC-GTCATGTCCCTGGG-CTGGGCAGTGTTATCCGAG--GCCATAAAGAAAAC-GAATC-GAGCATG-GGCACCGCACAGG-GTTCGGG-CTCAAGTAGC--AAGATGGGTCCACTAAGGAAGT-GTTCATG--TACAGGCGCTCGCAAAG-GGGAGTCAATTTG-GCCACAGATATCACAGCGAGTGTATTGGAGACACGCGATGATATTGCCTGCTAGGCTGCCGACAAGCAC-GCACAGCAAGGAAAGTTCTCCTCGGGAAATTGAGAGAAGAGCTGTCTACGGTCACTATCACCGAGTCAGAGGGGTGACCACAGGGGGC-AAGAAATCTGTAAACGGAGAG-TACACCAGAGACGACATGCTCTCGGC-TTTCTTGCTCTGTG-TCAC-ACGAGAGAC-GAGATA-CACAGCCGAGAATCA-GACTCGGCGGCGAGGT
>S lucioperca NC 050191.1:1521396-1617526:40000-40638(+)
------------------------------------------------------------------------------------------------------------------------------------------------------------------------------------TAATCGATCATCGCTAGCACGCTCCGGGTTCAAGGTTTCTACAGCAAGT-GGTCACATATCAACAAC-AAGTACATGC-TAGGGAAGCAC-ATGGGAGCAAGCACC-AAAC-TCGATGGTTCTCAGTACGGTGTCGGCGA-TCAATAGAAACGCTGTATTACT-GTGACACC-GTCATGTCCCTGGG-CTGGGCAGTGTTATCCGAG--GCCATAAAGAAAAC-GAATC-GAGCATG-GGCACCGCACAGG-GTTCGGG-TTCAAGTAGC--AAGATGGGTCCACTAAGGAAGT-GTTCATG--TACAGGCGCTCGCAAAG-GGGAGTCAATTTG-GCCACAGATATCACGGCGAGTGTATTGGAGACACGCGATGATATTGCCTGCTAGGCTGCCGACAAGCAT-GCACAGCAAGGAAAGTTCTCCTCGGGAAATTGAGAGAAGAGCTGTCTACGGTCACTATCACCGAGTCAAAGGGGTGACCATAGGGGGC-AAGAAATCTGTAAACGGAGAG-TACACCAGAGACGACATGCTCTCGGC-TTTCTTGCTTTGTG-TCAC-ACGAGAGAC-GAGATA-CACAGCCGAGAATCA-GACTCGGCGGCGAGGT
>S lucioperca NC 050192.1:23224278-23338186:44563-45388(+)
GGCCCTGGAGGAGCTGGAGATAGATTTGGATCACGTTAGTCGAGTTTACGCTGCGCTGCTAAGTGCTCAT-GTAGACTGCTG-AAGCTTCTCATGCCCAGAGTCATGTGGAAAGAAGTCCCTG-TGGTCATCGTATTTGAACAAAACACTACGTCAATG-CCCTGGTCGATGTAAAAATCTAATCGATCATCGCTAGCACGCTCCGGGTTCAAGGTTTCTACAGCAAGT-GGTCGCATATCAACAAC-AAGTACATGC-TAGGGAAGCAC-GTAGGCGCCAGGACC-AAAG-TCGATGGTTCTCAGTACGGTCTCGGCCA-TCAATAGAAACACTGTATTACT-GTGACTCG-GTTATGTCCCTGGG-GTGGGCTGTGCTATCCGAG--GCCATGAAGACAAC-GAATC-GAGCATG----------------------------------------------------------GTTCATG--TACAGGCGCTCGCAAAG-GGGAGTCAATTTG-GCCACAGATATCACTGCGAGCGTATTGGAGACACGCGATGATATTACCTGCTAGGCTGCCGATGAGCAC-GTGCAGCAAGGAAAGTTCTACTCGGGAAATTGAGAGAAGAACTGTCAATGGTCACTATCACAGAGTCAAAGGGGTGACCACAGGGGGC-AAGAAGTCTGTAAACGGAGAG-TACACCAGAGACGACATGCTCTCTGC-ATTCTTGCTCTATG-TCAC-ACGAGAGAC-GAGATA-CACGGCCGGGAATCA-GAATCGGTGGTGAGGT
>S lucioperca NC 050192.1:27632628-27793283:94860-95681(+)
GGCCCTGGAGGAGCTGGAGATAGATTTGGATCACGTTAGTCGAGTTTACGCTGCGCTGCTAAGTGCTCAT-GTAGACTGCTG-AAGCTTCTCATGCCCAGAGTCATGTGGAAAGAAGTCCCTG-TGGTCATCGTATTTGAACAAAACACTACGTCAATG-CCCTGGTCGATGTAAAAATCTAATCGATCATCGCTAGCACGCTCCGGGTTCAAGGTTTCTACAGCAAGT-GGTCGCATATCAACAAC-AAGTACATGC-TAGGGAAGCAC-GTAGGCGCCAGGACC-AAAG-TCGATGGTTCTCAGTACGGTCTCGGCCA-TCAATAGAAACGCTGTATTACT-GTGACTCG-GTTATGTCCCTGGG-GTGGGCTGTGCTATCCGAG--GCCATGAAGACAAC-GAATC-GAGCATG-GGAACCTCACAGG-GTGCGGT-CTCAAGTAAC--AAGATGGGTCCAACAAGGAAGT-GTTCATG--TACAGGTGCTCGCAAAG-GGGAGTCAATTTG-GCCACAGATATCACTGCGAGCGTATTGGAGACACGCGATGATATTACCTGCTAGGCTGCCGATGACCAC-GCGCAGCAAGGAAAGTTCTACTCGGGAAATTGAGA---GAACTGTCAATGGTCACTATCACAGAGTCAAAGGGGTGACCACAGGGGGC-AAGAAGTCTGTAAACGGAGAG-TACACCAGAGACGACATGCTCTCTGC-ATTCTTGCTCTTTG-TCAC-ACGAGAGAC-GAGATA-CACGGCCGGGAATCA-GAATCGGTGGTGAGGT
>S namaycush NC 052308.1:56674852-57048625:257635-258453(+)
GGCCCTGGAGGAACTGGAGATAGATTTGGATCAGGTTACTCGTGTGTACGCCGCTCTTCTAAGTGCTCAC-ATAGACTCCTG-AAAGTGGTGATGCCCAGAGTAATGTGGAAGGAAGTACCTG-TTATCGTGGTATTTGAACAAAACACTACGTCAACG-CACTGGTCGATGTAAACATCTAATCGAGAAACCCTAGTACGCTCGGGGTTCAAGGTTTCTACAGCAAGT-GGTCACATATCAACAAC-AAGTACATGC-TAGGGAAGCAT-GTTGGTGCCAAGACC-AAAC-TCGATGGTTCTCAGTACGGTGTTTGCGA-TCAATAGAAACCCTGTATTACT-GTGACACG-GTAATGTCCCTGGG-ATGGGCAGTGTTATCCGAG--GCCACTAAAAACAC-GAGTC-GACCATG-GGAACCTCGAAGG-GTGCTGG-CTGCAGCAAC--AAGATGGGTCCAACATGGACGT-GTTCATG--TATAGGCGCTCGCGAAA-GGGAGTTAATGTC-GCCACAGATATAATGGCTGGTGTGTTGGAGACACGCGATCATACTACCTGATAGGCTACTGACAAGCAC-GCCGAGCAGGGAAAATGCTACTGGGGAAATTGAGAGAAGAAATGGCAATGGTAACCATCGCAGAGTCAAAGGCGTGACAACCGGTGGC-AAGAAGTCTGTACAGGGAGAG-TACACCAGAGACGATATGCTTTCAGC-GTTCTTACTCTGTG-CCAC-ACCAGAGAC-GAGATA-TACAGCGGTGAATCA-GCCTAGGTGGTGAGGT
>S namaycush NC 052308.1:56674852-57048625:309016-309792(-)
-------------------------------------------GTGTACGCCGCTC-TCTAAGTGCTCACGATAGACTCCTGAAAGTGGGTGATGCCCAGAGTAATGTGG-AGGAAGTACCTGTTTATCGTGGT-TTTGAACAAAAAACCACGTCAACGCAACTGGTCGATGTAAACATCTACTCGAGAAACCCCTAGTAGATCGGGGTTCCAGGTTTCTACAGCAAGT-GGTCACATATCAACAAC-AAGTACATGC-TAGGGAAG-AT-GTTGGTGCCAAGGGAACAAA-TCGATGGTTCTCAGTACGGTGTTTGCGATTCAATAGAAACACTGTATTACT-GGCAC-CG-GTAATGTCCCTGGGAATGGGCAGTGTTATCCGAGGCGCCACTAAAAAACA-GAGTCGGACCATG-GGAAC-TCGAAGG-GTGCTGG-CTGCAGCAAC--AAGATGGGTCCAACATGGACGTGGTTCATG--TATAGGCGCTCGCGAAAG-GAGTTAAATGTC-GCCACAGATATAATGGC-GGTGTGTTGGAGACACGCGATCAAGTTACCTGATAGGCTACTGACAAGCCA-CGCGAGCAGGGAAAATGCTA-TGGGGAAATTGAGAAAGAAAATGGCAATGGTAACCACGGCAGAG-CAAATGCGTGACAACCGGTGGC-AAGAAGTCTGTACAGGGAGAGTTACACCAGAGACGATATGCTTTCCAG-CTTCTTACTCTGTGCCCAC-ACCAGAGAC-TAGATA-TACAGCGGTGAATCACGCCTAGGTGGTGA---
>O aureus NC 052944.1:40981665-41196632:40000-40819(+)
GGGCTTAGAGGAGTTGGAAATAGACCTGGATCAAGTGACTCGCGTGTACTCGGCTCTGCTGTGCGCTCAC-GTAGGCTATTG-AAGGTGCTCATGCCCAGAGTCATGTGGAAGGAAGTTCCTG-TGGTTATAGTATTCGAACAAAACACTACGTCAACG-CACTGGTAGACGTAAGAACCTGATGGAACATCGCTGTTGGGTTCGGGGTCTTTGATTTCTACAACAAAT-GGTCTCACGTCAACAAC-AAATACATGC-TCGGGAAACAC-ATCAGCGCCAAGACC-AAAC-TGGATGGTGCTCAGCGCGGTCTCC-GGA-TATGCAGGTGCGCTTTGTTACT-GCGACACC-GTGATGTCTCTAGG-CTGGGCCGTGCTTTCCGAG--GCCACGAAGAAGAC-GAAAT-GACTATG-GGCTACACCAAGG-GTGCTGG-TTCCAGCAAC--CGAATGGGTCGACTATGAACGT-GGGCATG--TACAAGCGATCTCGCAG-GGGTGGCAACCTC-CCCACAGCTATCACCGCGAGCGTGCTGGAGTCGCACGATGATATTACCGGACAGGTTACGGACAAACAC-GCTGAGCAGGGAAGTTGCTACTGGGTAAACTGAGAGAGGAAATGTCCATGGTCACCATAACAACATCAAGGGCGTGAGCACGGGCGGC-AAAAGGTCCGTGGCCGGTCAG-TACACCAGAGACGACATGATTTCAGC-GTTCCTTTTTTGTG-TCAC-ACCAGAGAA-GAGTTA-CAACAAGGGGGGTTC-GGGTGCAGGGCGAAGT
>O aureus NC 052954.1:19894306-20137176:139754-140575(+)
GGGCTTGGAGGAGCTGGAGATAGACCTCGATCAAGTGACTCGAGTGTACTCGGCTTTGCTGTGCGCTCAC-GTCGGCTGTTG-AAGATGCTCATGCCTCGAGTTATGTGGAAGGAAGTGCCAG-TAGTTATAATATTCGAACAAAACACTACGTCAACG-CTCTCGTGGACGTAAGAACCTGATGGAGCATCGTTGCTGGGCGCGGGCTCTCTGCTTTCTACAACAAAT-GGTCCCAGGTCAACAAC-AAATACATGA-TCGGAAAACAC-GTCAGCGCCAAAATC-AAAC-TCGATGGTGTTGAGCACGGTATCCGGGA-TATGCAGGCAAACTTTGCTATT-GTGACACC-GTGATGTCCTTAGG-ATGGGCCGTCTTGTCCGAG--GCGACCAAGAAGAC-GAAAT-GGCCATG-GGTTCCGCGAAGG-GCGCGGG-TTCGAGCAAC--AGGATGGGTCCACTATGCCCGT-GACTATG--TACAAACGGTCTACAAG-GGGCGTCAATCTC-CCCACCGATATCACCGCGAGGGTACTGGAATCGCGGGATGATCCTGCCGGACAGGCTACGGACAAACAC-GCGGAGCAAGGAAGTTGTTACTAGGTAAACTGAGAGAGGAGATGTCCATGGTCACGGTGACAAAGTCAGGGGCGTGGGGACAGGCGGA-AAGCGCTCCGTCTCCGGACAG-TACACCAGAGACGACATGCTTTCGGC-TTTCCTGTTTTGTA-TCAC-ACCAAAGAA-GAGCTG-CAGCAGGGCGAGTCA-GGGTGCAGGGTGAAGT
>O aureus NC 052955.1:32094821-32303336:109106-109927(+)
GGGCTTAGAGGAGTTGGAAATAGACCTGGATCAAGTGACTCGCGTGTACTCGGCTCTGCTGTGTGCTCAC-GTAGGCTATTG-AAGGTGCTCATGCCCAGAGTCATGTGGAAGGAAGTTCCCG-TGGTTATAGTATTCGAACAAAACACTACGTCAACG-CACTCGTGGACGTAAGAACCTGATGGAACATCGCTGTTGGGTTCGGGGTCTTTGATTTCTACAACAAAT-GGTCTCACGTCAACAAC-AAATACATGC-TCGGGAAACAC-GTCAGCGCCAAGACC-AAAC-TCGATGGTGCTCAGCACGGTCTCCGGGA-TATGCAGGTGCGCTTTGTTACT-GCGACACC-GTGATGTCTCTAGG-CTGGGCCGTGCTTTCCGAG--GCCACGAAGAAGAC-GAAAT-GACTATG-GGCTACACCAAGG-GTGCTGG-TTCCAGCAAC--CGAATGGGTCGACTATGAACGT-GGGCATG--TACAAGCGATCTCACAG-GGGTGGCAACCTC-CCCACAGCTATCACCGCAAGCGTGCTGGAGTCGCATGATGATATTACCGGACAGGTTACGGACAAACAC-GCGGATCAGGGAAGTTGCTATTGGGTAAACTGAGAGAGGAAATGTCCATGGTCACCATAACAACATCAAGGGCGTGAGCACGGGCGGC-AAAAGGTCGGTGGCCGGTCAG-TACACCAGAGACGACATGGTTTCAGC-TTTCCTTTTTTGTG-TCAC-ACCAGAGAA-GAGTTA-CAACAAGGGGGGTTC-GGGTGCAGGGCGAAGT
>P fluviatilis NC 053131.1:1158247-1257844:40000-40610(+)
GGCCCTGGAGGAACTGGAGATAGATTTGGATCATGTTACTCAAGTCTACGCTGCTCTGCTAAGCGCTCAT-GTAGACTACTG-AAGCTTGTCATGCCCAGAGTCATGTGGAAAGAAGTCCCTG-TGGTCATAGTGTTTGAACAAAACACTACGTCAATG-CCCTGGTCGATGTGAAAATCTAATCAATCATCGCTAGCGCGCTCCGGGTTCAAGGTTTCTACAACAAGT-GGTCACATATCAACAAC-AAGTACATGC-TGGGAAAGCAC-GTGG--CCAAGCACC-AAAC-TCCATGGTTCTCAGTACGGT-TCGTCGA-TCA--AAAAACGC-----------TTGTACC-GTCATGACCCTGGG-CTGGGCAGTGTTATCCGAG--GCCATAAAGAAAAC-GAATC-GAGCATG-GGCACCGCACGGG-GTTCGGG-CTCAAGTAGC--AAGATGGGTCCACTAAGGAAGT-GTCCATG--TACAGGCGCTCGCAAAG-GGGTGTCAATTTG-GCCACAGATATCACAGCGAGTGTATTGGAGACATGCGATCATATTGCCTGCTAGGCTGCCGACAAGCAT-GCACAGCAAGGAAAGTTCTACTTGGA-------------------------------------------------------------------------------------------------------------------------------------------------------------------------------------
>P fluviatilis NC 053131.1:5211092-5320550:63614-64114(-)
---------------------------------------------------------------------------------------------------------------------------------------------------------------------------------------------------------------------------------------------------------------------GGAAAGCAT--TGAGAGCAAGCGCC-AAACTTCGATGGTTCTCAGTACGGTGTCGGCGA-TCAATAGAAACGCTGTATTACT-GTGACACC-GTCATGTCCCTGGG-CTGGGCAGTGTTATCCGAG--GCCATAAAGAAAAC-GAATC-GAGCATG-GGCACCGCACGGG-GTTCGGG-CTCAAGTAGT--AAGATGGGTCCACTAAGGAAGT-GTCCATG--TACAGGCGCTCGCAAAG-GGGAGTCAATTTG-GCCACAGATATCACAGCGAGTGTATTGGAGACATGCGATCATATTGCCTGCTAGGCTGCTGACAAGCAT-GCACAGCAAGGAAAGTTCTACTCGGGAAATTGAGAGAAGAACTGTCTACGGTCACTATCACCGAGTCAAAGGGGTGACCACAGGGGGC-AAGAAATCTGTAAAACGGAGG-TACACCAGAGACGACATGCTCTCGGC-CTTCTTGCTCTATG-TCAC-ACGAG--------------------------------------------
>C clupeaformis NC 059202.1:43310455-43489067:44737-45555(+)
GGCCCTGGAGGAACTGGAGATTGATTTGGATCAGGTGACGCGAGTCTACGCTGCTCTGCTATGCGCTCAC-ATAGACTACTG-AAACTGATTATGCCCAGAGTGATGTGGAAAGAAGTACCAG-TGGTGATGGTATTTGAACAAAACACTACGTGAACG-CACTGGTCGATGTAAAAATCTAATCGAGCATCCCTGCTACGCTCCGGGTTCAAGGTTTCTACAGCAAGT-GGTCTCATATCAACAAC-AAGTACATGC-TAGGGAAGCAC-GTAGGAGCAAAGACC-AAAC-TCGATGGTTCTCAGTACGGTGTCAGCAA-TCAATAGAAACGCTCTATTAGT-GTGACACC-GTAATGTCCCTGGG-ATGGGCAGTGTTATCCGAG--GTCACCAAGAAAAC-GAGTC-AACCATA-GGAACCTCCAAGG-GTGCGGG-ATCTAGCAAC--AAGATGCGTCCAATATGGACGT-GTTCATG--TACAGGCGCTCTCGAAA-GGGAGTCAATCTG-GCCACTGATATCACAGCGAGTCTATTGGAGACGCGAGATCATACTACCCGACAGGCTACTGACAAGCAC-GCAGAACAAGGAAACTGCTACTGGGGAAATTGAGAGAAGAAATGGCCATGGTCACTATCACAGAGGCAAATGCGTGACTACTGGTGGC-AAGAAGTCTGTAGACGGAGAG-TACACCAGAGACGACATGCTCTCGGC-GTTCTTACTCTATG-TCAC-ACCAGAGAC-GAGATA-CACAGCGGGGAATCA-AATTAAGCGGTGAGGT
>C clupeaformis NC 059211.1:8650303-8757224:40000-40770(-)
GGCACTGGAGGAATTGGAGAATGATCTAGATCAAGTTACCAGAGTGTATGCTGCTCTGTTAAGTGCTCAC-GTAGACTACTG-AAATGTCTGTTGCCCAGAGTGATGTGGAAAGAAGTCCCCA-TGGTGATGATATTTGAACAGAATACTATTTCAATG-CACTGATAGATGTTAAAAACGAATAGAGCATCCCTGTTACGCTCTGGGTTTAAGGTTTCTATAGCAAGT-TTTCACATATCAACAAC-AAGTACATGT-TAGGGAAGCAC-GTGGGTGCCAATGCC-AAAC-TTGATGGTTCTAAGTACCGTTTCTGCAA-TCGACACAAACGCTACATTACT-GTGACACG-ATAATGTCCCTGGG-ATGGGCAGTGTTGTCCGAG--GCCACCAAGAAAAC-GAGTC-TACCATC-GGAACATCGAGGG-GTTAGGG-GTCCAGCAAC--AAAATTGGTCCAATATGGATGT-GTTCATG--TACAGGCGGTCCGGAAG-GGGAGTTAACATA-GCCACCGATGTCACAGCTAGTGTGTTGGAGACGAGAGATTATACTACCCGATATGATACCAACAAGCAT-GCTGAACAAGGAAACTGCTACTAGGGAAATTAAAAGAAGAAATGGCAATGGTCAGTATCAAAAAGTCAAATGTGTGACTACTGGAGGTAAAAAAGTCAGTAGATGGAGAG-TATACCAGAGACGATATGCTTTAAGT-GTTTTTACTCTTTG-TTAC-ACCAGAG------------------------------------------
>C clupeaformis NC 059219.1:19718495-19893135:116706-117524(+)
GGCCCTGGAGGAACTGGAGATTGATTTGGATCAGGTGACGCGAGTCTACGCTGCTCTGCTATGCGCTCAC-ATAGACTACTG-AAACTGATTATGCCCAGAGTGATGTGGAAAGAAGTACCAG-TGGTGATGGTATTTGAACAAAACACTACGTGAACG-CACTGGTCGATGTAAAAATCTAATCGAGCATCCCTGCTACGCTCCGGGTTCAAGGTTTCTACAGCAAGT-GGTCTCATATCAACAAC-AAGTACATGC-TAGGGAAGCAC-GTAGGAGCAAAGACC-AAAC-TCGATGGTTCTCAGTACGGTGTCAGCAA-TCAATAGAAACACTCTATTACT-GTGACACC-GTAATGTCCCTGGG-ATGGGCAGTGTTATCCGAG--GTCACCAAGAAAAC-GAGTC-AACCATA-GGAACCTCCAAGG-GTGCGGG-ATCTAGCAAC--AAGATGGGTCCAATATGGACGT-GTTCATG--TACAGGCGCTCTCGAAA-GGGAGTCAATCTG-GCCACTGATATCACGGCGAGTCTATTGGAGACGCGAGATCATACTACCCGACAGGCTACTGACAAGCAC-GCAGAACAAGGAAACTGCTACTGGGGAAATTGAGAGAAGAAATGGCCATGGTCACTATCACAGAGGCAAATGCGTGACTACTGGTGGC-AAGAAGTCTGTAGACGGAGAG-TACACCAGAGACGACATGCTCTCGGC-GTTCTTACTCTATG-TCAC-ACCAGAGAC-GAGATA-TACAGCGGGGAATCA-AACTAAGCGGTGAGGT
>S salar NC 059449.1:28652-284166:90121-90940(-)
GGCCCTGGAGGAACTGGAGATAGATTTGGATCAGGTTACTCGTGTGTACGCCGCTCTTCTAAGTGCTCAC-ATAGACTACTG-AAAGTTGTGATGCCCAGAGTAATGTGGAAGGAAGTGCCTG-TTATCGTGGTATTTGAACAAAACACTACGTCAACG-CACTGGTCGATGTAAACATTTAATTGAGGAACCCTAGTGCGCTCGGGGTTCAAGGTTTCTACAGCAAGT-GGTCACATATCAACAAC-AAGTACATGC-TAGGGAAGCAC-GTTGGTGCCAAGACC-AAAC-TCGATGGTTCTCAGTACGGTGTTTGCGA-TCAATAGAAACCCTTTATTACT-GTGACACA-GTAATGTCCCTGGG-ATGGGCAGTGTTATCCGAG--GCCACTAAAAACAC-GAGTC-GACCATG-GGCACCTCCAAGG-GTGCTGG-CTCCAGCAAC--AAGATGGGTCCAACATGGACGT-GTTCATG--T-----------------AGGAGTTAATGTC-GCCACAGATATAATGGCTGGTGTGTTGGAGACACGTGATCATACTACCTGATCGGCTACTGACAAGCAC-GCCGAGCAGGGAAAATGCTACTGGGGAAATTGAGAGAAGAAATGTCAATGGTAACCATCTCAGAGTCAAAGGCGTGACAACCGGTGGC-AAGAAGTCTGTACAGGGAGAG-TACACCAGAGACGATATGCTTTCAGC-GTTCTTACTCTATG-CCAC-ACCAGAGAT-GAGATA-TACAGCGGTGAATCA-GCCTAGGTGGTGAGGT
>S salar NC 059451.1:149315-319972:90051-90869(+)
GGCCCTGGAGGAACTGGAGATAGATTTGGATCAGGTTACTCGTGTGTACGCCGCTCTTCTAAGTGCTCAC-ATAGACTACTG-AAAGTTGTGATGCCCAGAGTAATGTGGAAGGAAGTGCCTG-TTATCGTGGTATTTGAACAAAACACTACGTCAACG-CACTGGTCGATGTAAACATTTAATCGAGAAACCCTAGTGCGCTCGGGGTTCAAGGTTTCTACAGCAAGT-GGTCACATATCAACAAC-AAGTACATGC-TAGGGAAGCAC-GTTGGTGCCAAGACC-AAAC-TCGATGGTTCTCAGTACGGTGTTTGCGA-TCAATAGAAACCCTTTATTACT-GTGACACA-GTAATGTCCCTGGG-ATGGGCAGTGTTATCCGAG--GCCACTAAAAACAC-GAGTC-GACCATG-GGCACCTCCAAGG-GTGCTGG-CTCCAGCAAC--AAGATGGGTCCAACATGGACGT-GTTCATG--TATAGGCGCTCACGAAA-AGGAGTTAATGTC-GCCACAGATATAATGGCTGGTGTGTTGGAGACACGTGATCATACTACCTGATCGGCTACTGACAAGCAC-GCCGAGCAGGGAAAATGCTACTGGGGAAATTGAGAGAAGAAATGTCAATGGTAACCATCTCAGAGTCAAAGGCGTGACAACCGGTGGC-AAGAAGTCTGTACAGGGAGAG-TACACCAGAGACGATATGCTTTCAGC-GTTCTTACTCTATG-CCAC-ACCAGAGAT-GAGATA-TACAGCGGTGAATCA-GCCTAGGTGGTGAGGT
>S salar NC 059461.1:0-139250:59926-60744(+)
GGCCCTGGAGGAACTGGAGATAGATTTGGATCAGGTTACTCGTGTGTACGCCGCTCTTCTAAGTGCTCAC-ATAGACTACTG-AAAGTTGTGATGCCCAGAGTAATGTGGAAGGAAGTGCCTG-TTATCGTGGTATTTGAACAAAACACTACGTCAACG-CACTGGTCGATGTAAACATTTAATCGAGAAACCCTAGTGCGCTCGGGGTTCAAGGTTTCTACAGCAAGT-GGTCACATATCAACAAC-AAGTACATGC-TAGGGAAGCAC-GTTGGTGCCAAGACC-AAAC-TCGATGGTTCTCAGTACGGTGTTTGCGA-TCAATAGAAACCCTTTATTACT-GTGACACA-GTAATGTCCCTGGG-ATGGGCAGTGTTATCCGAG--GCCACTAAAAACAC-GAGTC-GACCATG-GGCACCTCCAAGG-GTGCTGG-CTCCAGCAAC--AAGATGGGTCCAACATGGACGT-GTTCATG--TATAGGCGCTCACGAAA-AGGAGTTAATGTC-GCCACAGATATAATGGCTGGTGTGTTGGAGACACGTGATCATACTACCTGATCGGCTACTGACAAGCAC-GCCGAGCAGGGAAAATGCTACTGGGGAAATTGAGAGAAGAAATGTCAATGGTAACCATCTCAGAGTCAAAGGCGTGACAACCGGTGGC-AAGAAGTCTGTACAGGGAGAG-TACACCAGAGACGATATGCTTTCAGC-GTTCTTACTCTATG-CCAC-ACCAGAGAT-GAGATA-TACAGCGGTGAATCA-GCCTAGGTGGTGAGGT
>M dolomieu NC 060161.1:5980720-6089752:45442-46026(-)
------------------------------------------------------------------------------------------------------------------------------------------------------------------------------------------------------------------------TTTTACAGCAAGT-GGTCGCAAGTAAACAAC-AAGTACATGC-TAGGTAAGCAT-GTCAGCGCAAGGACC-AAAC-TGGATGGTTCTCAGCACGGTATCGGCCA-TCAATGGAGAAACTGTGCTACT-GCGAAACT-CTCATGTCACTAGG-CTGGGCTGTACTGCCCGAG--GCCACTGAGACAGC-GAGTC-CGCTATG-GGAACAGCAAAGG-GTGCAGG-GTGTAGTAAT--AAGGTGGGTCTAATATGGACGT-GTCCATG--TACAGACGTTCACGAGG-GGGCGCGAACGTA-GCGACAGATATTACAGCAATGGTGATGGAAAAGCGAGATTACACTATCCGACAGACTACAAATAGGCAC-GCAGAGCAAGGAAATTGCTTTTGGGTAAACTAAGGGAGGAAATGTTAATGGTCACAATTACTCAGTCAAAGGAGTGTGTACCGGGGGT-AAGAAGTCTGTAAAGGGCGAG-TACACGAGAGACGATATGCTCTCTGC-CTTCCTGTTCTATG-TCAC-ACGACAGAG-GAGATA-CACAGGGGTGAGTGA-GACTCAACGG------
>M dolomieu NC 060161.1:5980720-6089752:59675-60142(-)
--------------------------------------------------------------------------------------------------------------------------------------------------------------------------------------ATCGAACAACACTGGTACGCTCCGGATTCAAAATTTCTACAGCAAGT-GGTCGCAAGTAAACAAC-AAGTACATGC-TAGGTAAGCAT-GTCAGCGCCAAGACC-AAAC-TGGATGGTTCTCAGCACGGTATCGGCCA-TCAATGGAGAAACTGTGCTACT-GCAAAACT-ATCATGTCACTAGG-CTGGGCTGTACTGTCCGAG--GCCACCGAGACAGC-GAGTC-CGCTATG-GGAACAGCAAAAG-GTGCAGG-GTGTAGTAAC--AAGGTGGGTCTAATATGGAGGT-GTCCATG--TACAGACATTCACGAGG-GGGTCCGAACGTA-GCAACTGATGTTACAGCAATGGTTATGGAAAAGCGAGATTACACTATCCGACAAATAACAGATAGGCAC-GCAGAGCAAGGAAATTGCTTTTGGGTAAACTAAGGGAAGAGAT--------------------------------------------------------------------------------------------------------------------------------------------------------------------
>O gorbuscha NC 060189.1:37934008-38161004:123749-124567(-)
GGCCCTGGAGGAGCTGGAGATAGATTTGGATCAGGTTACTCGTGTCTACGCCGCTCTGCTAAGCGCTCAC-ATAGACTACTG-AAGCTTGTGATGCCCAGAGTAATGTGGAAGGAGGTACCTG-TGGTCGTGGTATTTGAACAAAACACTACGTCAACG-CACTGGTCGACGTAAACATCTAATCGAGAAACGCTAGTACGCTCTGGGTTCAAGGTTTCTACAGCAAGT-GGTCACATATCAACAAC-AAGTACATGC-TAGGGAAGCAT-GTCGGTGCCAAGACC-AAAC-TCGATGGTTCTCAGTACGGTATTTGCCA-TCAATAGAAACTCTCTATTACT-GTGACACA-GTAATGTCCCTGGG-ATGGGCGGTGTTATCCGAG--GCCACTAAAAACAC-GAGTC-GACCATG-GGAACCTCGAAGG-GTGCTGG-CTCCAGCAAC--AAGATGGGTCCAACATGGACGT-GTTCATG--TACAGGCGCTCGCAAAA-GGGAGTCAATGTG-GCCACAGATATTACGGCGAGTGTATTGGAGACACGAGATCATACTACCTGATAGGCTACTGACAAGCAC-GCTGAGCAAGGACAATGCTACTGGGAAAATTGAGAGAAGAAATGTCCATGGTAACTATCACTGAGTCAAAGGCGTGATTACAGGTGGC-AAAAAGTCTGTACAGGGAGAG-TACACCAGAGACGATATGCTCTCAGC-GTTCCTACTCTGTG-CCAC-ACCAGAGAC-GAGATA-TACAGCGGTGAATCA-GCCTCAGTGGGGAGGT
>O gorbuscha NC 061080.1:8455258-8653314:47584-48402(+)
GGGCTTGGAGGAATTGGAGATAGATTTGGATCAAGTTACTAGAGTCTACGCTGCTCTGCTAAGCGGTCAC-ATAGATTACTG-AAACTCATGATGCCGAGAGTGATATGGAAAGGATTACCCG-CCGTGATGGTAGTTGAACGAAATACTACGTCAACG-CCTCATTCGAGGTAAATGTCTGATGGAGCATCACTCGTGCGATCCGGTTTCAAATTTTCTATAAGAAGT-GGTCACCAGACAACAAT-AAGTTCATGT-TAGGGAAGTAC-GTTGGTGCCAATACC-AAAC-TTGATGGTTCACAGTACAGTCTCTGCAA-TAACTACAAACTCTGTATTACT-GCGACACC-GTAATGTCCTTGGG-ATGGGCAGTGATACACGAG--GCTACCAAGAAAGC-GAGTC-TACAATT-GGAACTTCCAAGG-GTAACGG-TTCTAGCAAC--AAGATGGGTCCAAAAGGGAAAT-ATTCATG--TACAGGCGTTCACGAAA-AGGCGTCAACCTC-GCCACTGATGTAACGGCGAGTGTATTGGAGACGTGTGATTATGTTACCAGATAGGCTACTGACCAGCAT-GCCCAGCAAGGAAACTTTTATTGGGGAAATTGAGAGAAGAAATGTCAATGGTCACCATCACAGAGTCAAATCGGTGACGACAGGGGGT-AAAAGGTCTGTGAACGGAGAA-TACACCAGAGACGACCTGTTGTCAGC-ATTCTTACTCTGTG-TCAC-ACCAGAGAT-GAGATA-TCCAGCGGTGAATTA-AATTATGTGGCGAGGT
>A polyacanthus NC 067113.1:3263233-3394022:55282-56052(+)
TGGTTTGGAAGAAATGGAAATAGACTTGGAGTGTGGACTTCAGGTTTGCGCT-CTCATTTATTTGCACAC---AAAGCTATG-AAGACCGCCTTCC---GAGTGAACTGGAACACCGTGCCCA-TATACGTCATCATAGAGCAGAACACTACATGCAAG-AAGTGGCGATTCTACAAATTGAACCATCCGTTACCGGTGGATTTTTAGCCTACGGT---TATCACAAGCAGGACTTCCGTCAGCAGA-AGATATATCC--GGGCAAACAC-GTGGG--CCAGAACA-AAA--TAGATGGTCATCCACCTGCACTCCAGCA-TC-ATATACAACGTGGGCTACA-TGGAAACC-GTGGTTTCCTTTGG----GGAGATGCTGATCGGG-----------------GAGGC---------CAAGGTCCGAAGG-ACG-----TGCTTGCAGC--AGAATGTGCCCTCAGCAAACATAACACGCA-----AACCGAACCTGGGA-TGGTGTCGGCTGACATCAACAACATCATGCCCAACAACCTGAAGGCCACCAAGTAGCATGTTTGAGAAGCTCACGTCAAGCA--ACATAGCAAGGGAGAACTTACTGAAGAAACTCAGGGCCGAGCTGTCCGAAGTGTCCA---------CAAATGGGTCATCACTGGGGGG-AAACGTAAAGTCGGCGGGGAG-TACTCGAAAGATGATATGTTTGCCGC-TCTCATATTTCGTG--CACGGATACAAA--GAGATA-ATTGACGGTGA---------------CGGAGT
>N brichardi NW 006272073.1:786316-1004250:46369-47190(+)
GGGCTTAGAGGAGTTGGAAATAGACCTGGATCAAGTGACTCGCGTGTACTCGGCTCTGCTGTGCGCTCAC-GTAGGCTATTG-AAGGTGCTCATGCCCAGAGTCATGTGGAAGGAAGTGCCCG-TGGTTATAGTATTCGAACAAAACACTACGTCAACG-CACTCGTGGACGTAAGAACCTGATGGAACATCGCTGTTGGGTTCGGGGTCTTTGATTTCTACAGCAAAT-GGTCTCACGTCAACAAC-AAATACATGC-TCGGGAAACAC-GTCAGCGCCAAGACC-AAAC-TCGATGGTGCTCAGCGCGGTCTCCGGCA-TATGCAGGTGCGCTTTGTTACT-GTGACACC-GTGATGTCTCTAGG-CTGGGCCGTGCTTTCCGAG--GCCACGAAGAAGAC-GAAAT-GACTATG-GGCTACACCAAGG-GTGCTGG-TTCCAGCAAC--CGAATGGGTCGACTATGAACGT-GGGCATG--TACAAGCGATCTCGCAG-GGGTGGCAATCTC-CCCACAGCTATCACCTCGAGCGTGCTGGAGTCGCACGATGATATTACCGGACAGGTTACGGACAAACAC-GCGGAGCAGGGAAGTTGCTACTGGGTAAACTGAGAGAGGAAATGTCCATGGTCACCATAACAAAATCAAGGGCGTGAGCACGGGCGGC-AAAAGGTCCGTGGCCGGTCAG-TACACCAGAGACGACATGATTTCAGC-TTTCCTTTTTTGTG-TCAC-ACCAGAGAA-GAGTTA-CAACAAGGGGGGTCC-GGGTGCAGGGCGAAGT
>N brichardi NW 006272372.1:0-128450:86902-88450(+)
GGGCTTAGAGGAGTTGGAAATAGACCTGGATCAAGTGACTCGCGTGTACTCGGCTCTGCTGTGTGCTCAC-GTAGGCTATTG-AAGGTGCTCATGCCCAGAGTCATGTGGAAGGAAGTTCCTG-TGGTTATAGTATTCGAACAAAACACTACGTCAACG-CACTCGTGGACGTAAAAACCTGATGGAACATCGCTGTTGGGTTCGGGGTCTTTGATTTCTACAACAAAT-GGTCTCACGTCAACAAC-AAATACATGC-TCGGGAAACAC-GTCAGCGCCAAGACC-AAAC-TCGATGGTGCTCAGCGCGGTCTCCGGCA-TATGCAGGTGCGCTTTGTTACT-GCGACACA-GTGATGTCTCTAGG-CTGGGCCGTGCTTTCCGAG--GCCACGAAGAAGAC-GAAAT-GACTATG-GGCTACACCAAGG-GTGCGGG-TTCCAGCAAC--CGAATGGGTCAAGTATGAACGT-GGGCATG--TACAAGCAATCTTGCAG-GGGTGGCAATCTC-CCCACAGCTATCACCACGAGCGTGCTGGAGTCGCACGATGATATTACCGGACAGGTTACAGACAAACAC-GCGGAGCAGGGAAGTTGCTACTGGGTAAACTGAGAGAGGAAATGTCCATGGTCACCATAACAACGTCAAGGGCGTGAGCACGGGCGGC-AAAAGGTCCGTGGCCGGTCAG-TACACGAGAGACGACATGATTTCAGC-TTTCCTTTTTTGTG-TCAC-ACCAGAGAA-GAGTTA-CAACAAGCGGGGTCC-GGGTGCAGGGCGAAGT
>A limnaeus NW 013952515.1:485414-665789:89691-90497(+)
TGGATTGGAGGAATTGGAGATAGAGCTGGACAGAGTCGACAACGTGTACTCGGCTTTACTGTGCTCTCAC-ATAGGCTCCTT-ACGCATTTGCTACCCGGCGTTATGTGGAAAGAAGTACCGG-TGATTGTTGTTTTTGAGCAAAACACTACGTCAACT-CGTTGGTGACGGTAAGAATACGCTGGAGCAGCGCTGGTCCATTCCGGCGTAAAGCTTTTTATTACAAAT-GGTCGCAAAGCAACAAT-AAGTATATGT-TGGGAAAACAC-GTGGGTGCCAAAGTA-AAAC-TAGATGGTACTAGCGACGGTCTTTTCGA-TGACGAGGTACTCTCTGCTATT-GCGACTCC-GTCATGTCTATAGG-CCGGTCGGTTTTGGTCGAT--GCGATAAACAAC-----------------GGCGCTTC------GCGCGCGAACGCAACGACTTTAAACGCGTCGACCCTGGATAT-TTCCATG--TACAGGAGATCGCACAG-AGGCATCAATCTC-TCTACGGCGATTACTACAACAAT-----AGCAACGCGGTCGCTTTACCGAAGAGCCTACGGATACGCAC-GCGAACGAGGGAAGGCGATGTTGGGTAAATTGAGGGACGAACTGACAATGGTGACCATCACAAAATCAAGAGCGTCTCAACCGGGGGC-AAGCGGTCGGTAAACGGAGAA-TACACGCGAGACGACATGTTGTCGGC-CGTACTGTTTTGTG-TCAC-ACGCGAGAC-GAGCTG-CACGTCGACAAGTCA-GGATACAATCCGAAGT
>A limnaeus NW 013952981.1:0-108037:13519-14262(+)
--------------------------------------------TGTACTCGGCGCTATTGTGTTCTCAT-ATAAGCTTCTA-ACACTTTTACTACCAGGCGTTATGTGGAAAGAGGTTCCGG-TGGTTGTCGTTTGTGAACAAAACACTACGTAAACT-CATTGGTGACGGTAAGAATACGCTGGAGCAGCCTTTGTTCACTCCAGCGTCAAGCTTTTTATCACAAAT-GGTCGCAA---AACAAC-AAGTACATGT-TGGGAAAACAC-GTGGGTGCCAAAGTA-AAAC-TAGATGGTACTAGCGACGGTCTTTTCGA-TGACGAGGTAAACTTTGCTATT-GCGACACC-GTCATGTCCATCGG-TCGGTCCGTTTTGGCCGAG--GCGATGAACAAC-----------------GGCGTTTCGCACG-----------CAAACGCT--ACACTAAATCGACCTTAGATAT-ATCCATG--TACAGAAGATCGCACAG-GGGCGTCAATCTC--TCATCG-TCCTACGGCGACTTTTACAACAACGCGAG-CGCTGTTGTCAGAGAACCTACGGATACGCAC-GCGAACGAGGGAAATTAATGTTGGGTAAATTGAGGGACGAACTGACAATGGTGACCATCACAAAATCAAGAGCGTTTCAACCGGAGGC-AAGCGATCTGTTAACGGAGAG-TACACGAGAGACGATGTGTTGTCGGC-CGTGTTGTTTTGTG-TCAC-ACGCGAGAC-GAGTTG-CACATAGAGAAGTCA-GAATACAATCGGAAGT
>N furzeri NW 015444086.1:0-176335:158201-159022(+)
GCTACTGGAAGAAATGGAGACGGACCTCGATCAAGTCACCCGAGTGTACGCGGCTTTACTCTGCGCCCAT-GTAAACTGCTG-AAGACGATAATGCCCACGGTTCAATGGAACACGGTTCCTG-TGATTGTAGTGTTCGAACAAAACACTACGTGAATG-CACTTGTGGACGTAAAAATCTCATGGAACATCCTTGTTGGGCTCGGGTGTGCTATTTTCTACACTAAAT-GGTCACACGCAAACAAC-AAATACATGC-TCGGAAAACAC-GTTAGTGCTAAGAGT-AAAC-TGGATGATACTGAGTACTGTCTCGGGGA-TATCCAGGCACGCTGTGCTATT-GCGACACC-GTCATGTCGCTGGG-CTGGGCCCTGTTAGCTGAT--GTGACGAAAAAAAC-GAATT-GGCTACG-GGGTCTAAAGCGG-GCGCCGG-ATCCAGTAAC--AGAATGGGTCCGTGAAAGATGT-AGCGTTG--TACAGACGTTCTCACAC-GGGTGGTAATGTC-GCGACTGACATTGTGTCGCGCGTACTCGAGTCACACAATCGTACTAGCGGACAGGCTACAGATGAACAC-GTACAACATGGAAATTGTTATTGGGCAAACTCAGAGAAGAAATGGCTATGGTGACTATTACAAAATCAGAGGGATTAGCACAGGTGGC-AAACGATCCGTGTCCGGACAG-TACACCAGAGACGACATGCTTTCTGC-CTTTCTGTTCTATG-TCAC-ACAAGAGAC-GAAATT-CGCCACGGATCGTCA-AGGTACACGGTGAAGT
>M albus NW 018128371.1:0-165994:95745-96563(+)
GGCCCTGGAGGAACTGGAGATAGATTTGGACCAGGTTACCCGAGTCTACGCCGCTCTGCTAAGCGCTCAT-GTCGACTGCTG-AAACTGCTGATGCCCAGAGTGATGTGGAAAGAAGTACCCG-TGGTGATGGTATTCGAACAAAACACTATGTCAACG-CCCTGGCCGATGTAAAAATCTCATCGAGCATCGCTGGCGCGCTGCGGGTTCAAGGTTTCTACAGCAAGT-GGTCGCACGTCAACAAC-AAGTATATGC-TAGGCAAGCAC-GTGGGCGCCAAGACC-AAAC-TCGATGGTGCTCAGCGCGGTGTCGGCGA-TCAACAGGAACGCTGTGTTACT-GCGACACA-GTCATGTCCCTGGG-ATGGGCGGTGTTATCGGAG--GCCACTAAGAAAAC-GAGTC-GACCATC-GGCACCTCCGAGG-GCGCGGG-CTCCAGCAAC--AAGACGGGTGCAACATGGACGT-GTTCATG--TACAGGCGCTCGCGGAA-GGGAGTCAATTTG-GCCACCGACATCACGGCGAATCTGCTGGAGACGCGCGATCATACTTCCCGACAGGCTACCGACAAGCAC-GCCGAGCACGGAAACGGCTGTTGGGCAAACTGAGAGAGGAAATGACAACGGTCACTATCACCGAATCAAAGGGGTGACCACGGGTGGC-AAAAGATCCGTAGACGGAGAG-TACACCAGGGACGACATGCTCTCCGC-GTTCTTGCTCTGTG-TCAC-ACCAGAGAC-GAGATA-CACAGCGGCGAATCA-GAATCAGCGGCGAGGT
>B pectinirostris NW 018348044.1:0-45408:18568-19371(-)
GGCTCTTGAGGAACTGGAAATCGACTTGGATCAAGTGACCCAAGTTTATGCAGCTCTGTTAAGTGGACAT-ATAGATTGTTG-AAACTATTACTACCCAGAGTGATGTGGAAAGAATTACCAG-TGATAATTGTCTTTGAACAAAACACTATGTGAATG-CTCTGTTTGATGTAAAGCTGCCCTTGAGCATCCTTGGCACACTTTGGGCTTAATGTTTTTACCATAAAT-GGTCTCAGATTAAGAAC-AAGTATGTGT-TGGGAAAGTAT-GTTGGGGCAAAAACC-AAAC-TCGATGGTGTTAAGCACAGTTTCTGCAA-TTGATCGAGACTCTGTGTTACT-GTGACACT-GTAATGTCACTGGG-TTGGTCCATTTTGTCAGAG--GCTAAAAAGAAAAC-GAGAC-TAGTATG-GGCATCTCTACAG-GCACTGG-ATGTAGTAGC--AAAATGGGTCTACCAGGGAAAT-ATTTATG--TACAGAAGGTCCAAAAA-AGGAGTGAATTTA-CCCACAGATATTACAGCTAGCCTATTGGACAATTTTGATTATACTGCCAGACAAGTTGCTGACAAACAT-GCAGAGCAAGGAAATTGCTTTTGGGGAAACTGAGAGAAGAGATGACAATGGTAACTATTACAGAATCAAAACAGTGATCACTGGAGGC-AAAAGGTCTGCAGCTGGACAG-TACACCAGGGACGACTTGCTCTCTGC-TTTTTTACTCTATG-TCAC-ACCCGGGAC-GAGATA-CACAGTCACGAGTCA-AAAT------------
>A ocellaris NW 019372706.1:0-210504:66917-67735(+)
GGCCCTGGAAGAAATGGAGATTGATTTGGATCAAGTTACCCGAGTCTACGCTGCTCTGTTAAGCGCTCAC-ATAGACTACTG-AAACTACTTATGCCCAGGGTGATGTGGAAAGAAGTGCCTG-TGGTGATTGTGTTTGAACAAAACACTACGTGAACG-CCCTGGTTGAGGTAAAAATCTAATCGAGCATCACTGGTACGCTCCGGTTTCAAGGTTTCTACAGTAAGT-GGTCGCACACCAACAAC-AAGTACATGC-TGGGAAAGCAC-GTAGGCCTCAGGACC-AAAC-TCGATGGTATTGAGTACGGTGTCGGCAA-TCAAAAGACACGCTGTACTACT-GTGACACC-GTAATGTCCCTGGG-CTGGGCCGTGTTGTCGGAA--GCCACTAAGAAAGC-GAGTC-GAACATC-GGAACCTCCAGGG-GCTCGGG-TTCCAGCAAT--AAAATGGGTCCAACATGGACGT-CTTCATG--TACAGACGTTCGCGAAA-GGGAGTCAACCTG-CCCACAGATATCACCGCGAGTATATTTGAGACGCGAGATCACACTGCCTAATATGCTGCTGACAAGCAC-GCAGAACAAGGAAGCTGTTACTCGGGAAACTGAGAGAAGAAATGTCAATGGTGACTATCACGGATTCAAAGGTGTGACCACGGGGGGT-AAGAGGTCTGTAAACGGAGAG-TACACCAGAGACGATATGCTTTCTGC-GTTGCTGCTCTGTG-TCAC-ACCAGGGAC-GAGATA-CACAGCGGCGAATCA-GAATCGGAGGGGAGGT
>M zebra NW 020192441.1:92051-324064:186205-187026(-)
GGGCTTAGAGGAGTTGGAAATAGACCTGGATCAAGTGACTCGCGTGTACTCGGCTCTGCTGTGCGCTCAC-GTAGGCTATTG-AAGGTGCTCATGCCCAGAGTCATGTGGAAGGAAGTTCCTG-TGGTTATAGTATTCGAACAAAACACTACGTCAACG-CACTCGTGGACGTAAGAACCTGATGGAACATCGCTGTTGGGTTCGGGGTCTTTGATTTCTACAGCAAAT-GGTCTCACGTCAACAAC-AAATACATGC-TCGGGAAACAC-GTCAGCGCCAAGACC-AAAC-TCGATGGTGCTCAGCGCGGTCTCCGGCA-TATGCAGGTGCGCTTTGTTACT-GCGACACC-GTGATGTCTCTAGG-CTGGGCCGTGCTTTCCGAG--GCCACGAAGAAGAC-GAAAT-GACTATG-GGCTACACCAAGG-GTGCCGG-TTCCAGCAAC--CGAATGGGTCGACTATGAACGT-GGGCATG--TACAAGCGATCTCGCAG-GGGTGGCAATCTC-CCCACAGCTATCACCTCGAGCGTGCTGGAGTCGCACGATGATATTACCGGACAGGTTACGGACAAACAC-GCGGAGCAGGGAAGTTGCTACTGGGTAAACTGAGAGAGGAAATGTCCATGGTCACCATAACAAAATCAAGGGCGTGAGCACGGGCGGC-AAAAGGTCCGTGGACGGTCAG-TACACCAGAGACGACATGATTTCAGC-TTTCCTTTTTTGTG-TCAC-ACCAGAGAA-GAGTTA-CAACAAGGGGGGTCC-GTGTGCAGGGCGAAGT
>M zebra NW 020192988.1:16995-81688:44966-45787(+)
GGGCTTAGAGGAGTTGGAAATAGACCTGGATCAAGTGACTCGCGTGTACTCGGCTCTGCTGTGCGCTCAC-GTAGGCTATTG-AAGGTGCTCATGCCCAGAGTCATGTGGAAGGAAGTTCCTG-TGGTTATAGTATTCGAACAAAACACTACGTCAACG-CACTCGTGGACGTAAGAACCTGATGGAACATCGCTGTTGGGTTCGGGGTCTTTGATTTCTACAGCAAAT-GGTCTCACGTCAACAAC-AAATACATGC-TCGGGAAACAC-GTCAGCGCCAAGACC-AAAC-TCGATGGTGCTCAGCGCGGTCTCCGGCA-TATGCAGGTGCGCTTTGTTACT-GCGACACC-GTGATGTCTCTAGG-CTGGGCCGTGCTTTCCGAG--GCCACGAAGAAGAC-GAAAT-GACTATG-GGCTACACCAAGG-GTGCCGG-TTCCAGCAAC--CGAATGGGTCGACTATGAACGT-GGGCATG--TACAAGCGATCTCGCAG-GGGTGGCAATCTC-CCCACAGCTATCACCTCGAGCGTGCTGGAGTCGCACGATGATATTACCGGACAGGTTACGGACAAACAC-GCGGAGCAGGGAAGTTGCTACTGGGTAAACTGAGAGAGGAAATGTCCATGGTCACCATAACAAAATCAAGGGCGTGAGCACGGGCGGC-AAAAGGTCCGTGGACGGTCAG-TACACCAGAGACGACATGATTTCAGC-TTTCCTTTTTTGTG-TCAC-ACCAGAGAA-GAGTTA-CAACAAGGGGGGTCC-GTGTGCAGGGCGAAGT
>O niloticus NW 020327366.1:245075-387557:133061-133882(-)
GGGCTTGGAGGAGTTGGAAATAGACCTGGATCAAGTGACTCGCGTGTACTCGGCTCTGCTGTGCGCTCAC-GTAGGCTATTG-AAGGTGCTCATGCCCAGAGTCATGTGGAAGGAAGTTCGTG-TGGTTATAGTATTCGAACAAAACACTACGTCAACG-CACTGGTAGACGTAAGAACCTGATGGAACATCGCTGTTGGGTTCGGGGTCTTTGATTTCTACAACAAAT-GGTCTCACGTCAACAAC-AAATACATGC-TCGGGAAGCAC-GTCAGCGCCAAGACC-AAAC-TGGATGGTGCTCAGCACGGTCTCCGGGA-TATGCAGGTGCGCTTTGTTACT-GCGACACC-GTGATGTCTCTAGG-CTGGGCCATGCTTTCCGAG--GCCACGAAGAAGAC-GAAAT-GACTATG-GGCTACACCAAGG-GTGCTGG-TTCCAGCAAC--CGAATGGGTCGACTATGAACAT-GGGCATG--TACAAGCGATCTCGCAG-GGGTGGCAATCTC-CCCACAGCTATCACCGCGAGCGTGCTGGAGTCGCACGATGATATTACCGGACAGGTTACGGACAAACAC-GCTGAGCAGGGAAGTTGCTACTGGGTAAACTGAGAGAGAAAATGTCCATGGTCACCATAACAACATCAAGGGCGTGAGCACGGGTGGC-AAAAGGTCCGTGGCCGGTCAG-TACACCAGAGACGACATGATTTCAGC-GTTCCTTTTTTGTG-TCAC-ACCAGAGAA-GAGTTA-CAACAAGGGGGGTTC-GGGTGCAGGGCGAAGT
>O niloticus NW 020327493.1:0-110059:67038-67388(-)
----------------------------------------------------------------------------------------------------------------------------------------------------------------------------------------------------------------------------------------------------------------------------------------------------------------------------------------------------------------------------------------------------------------------------------------------------------------------------------ATGAACGT-GGGCATG--TACAAGCGATCTCGCAG-GGGTGGAAACCTC-CCCACAGCTATCACCGCGAGCGTGCTGGAGTCGCACGATGATATTACCGGACAGGTTACGGACAAACAC-GCTGAGCAGGGAAGTTGCTACTGGGTAAACTGAGAGAGGAAATGTCCATGGTCACCATAACAACATCAAGGGCGTGAGCACGGGCGGC-AAAAGGTCCGTGGCCGGTCAG-TACACCAGAGACGACATGATTTCAGC-GTTCCTTTTTTGTG-TCAC-ACCAGAAAA-GAGTTA-CAACAAGGGGGGTTC-GGGTGCAGGGCGAAGT
>O niloticus NW 020327529.1:0-96779:6737-7558(+)
GGGCTTAGAGGAGTTGGAAATAGACCTGGATCAAGTGACTCGCGTGTACTCGGCTCTGCTGTGTGCTCAC-GTAGGCTATTG-AAGGTGCTCATGCCCAGAGTCATGTGGAAGGAAGTTCCTG-TGGTTATAGTATTCGAACAAAACACTACGTCAACG-CACTCGTGGACATAAGAACCTGATGGAACATCACTGTTGGGTTCGGGGTCTTTGATTTCTACAACAAAT-GGTCTCACGTCAACAAC-AAATACATGC-TCGGGAAACAC-GTCAGCGCCAAGGCC-AAAC-TCGATGGTGCTCAGCACGGTCTCCGGGA-TATGCAGGTGCGCTTTGTTACT-GCGACACC-GTGATGTCTCTAGG-CTGGGCCGTGCTTTCCGAG--GCCACGAAGAAGAC-GAAAT-GACTATG-GGCTACACCAAGG-GTGCTGG-TTCCAGCAAC--CGAATGCGTCGACTATGAACGT-GGGCATG--TACAAGCGATCTCGCAG-GGGTGGCAACCTC-CCCACAGCTATCACCGCAAGCGTGCTGGAGTCGCACAATGATATTACCGGACAGGTTACGGACAAACAC-GCGGATCAGGGAAGTTGCTATTGGGTAAACTGAGAGAGGAAATGTCCATGGTCACCATAACAACGTCAAGGGCGTGAGCACGGGCGGC-AAAAGGTCCGTGGCCGGTCAG-TACACCAGAGACGACATGGTTTCAGC-TTTCCTTTTTTGTG-TCAC-ACCAGAGAA-GAGTTA-CAACAAGGGGGGTTC-GGGTGCAGGGCGAAGT
>P ranga NW 021144806.1:70557-377649:204683-205489(-)
CGCACTGGAAGAAATGGAGATAGACTTGGACCAGGTCACCCAAGCGTACGCAGCCCTGCTAAGCGCTCAC-GTAGGCTGCTG-AAGATCCTGTTTCCCCGTACGCAGTGGAAGGAGGTCCCTG-TGATCGTGGTGTTCGAGCAGAACACTACGTAAACG-CGCTGGCCGACGTAAAGACCTCCTCGAGTATCTCTCGTCCGATCGGGCTTCAGGGTTTCTACAGCAAGT-GGTCACAGAGCAATAAC-AAATACATGT-TAGGCAAGCAC-GTGAGCGCCAAAACC-AAGC-TGGATGGTGCTCAGCGCGGTGTCGGCCA-TAGAGAGAAACCCTGCGTTACT-GCGACTGC-GTGATGTCGCTCGG-GTGGGCCGTTTTGACGGAG--GCCACCTCGAAAAG-GAAGC-CTCGCTC-GGCGCCTCCACGG-GGTCCGG-CTCGAGCAAC--AGAACGGGTCGACTCTGGGCGT-GCACATG--TACAGACGTTCGCTCAA-GGGCGCGAACCTG-GCTACGTCCGTGACGGCTCGCGTGCTGGAGAGCCTCGACGATAATCCCGGATCGGCTGCAGACAAGCAC-GCAGAACAAGGAAACGCCTCTTGGGGAAGCTGAGGGAAGAAATGGCAGCCGTGACTATAACGGAGTCAAAGGTGTGACCACAGGCGGG-AAGAGATCCGTGGGCGGAGAG-TACAGCAGAGACGACATGCTCTCTGC-GTTTCTCTTCTGTG-CCAT-ACCAGAGAT-GAGATA-CACGGAGGGGAATCA-GCAT------------
>P flavescens NW 021166680.1:108566-387042:134262-135086(+)
GGCCCTGGAAGAACTGGAGATAGATTTGGATCATGTTACTCAAGTCTACGCTGCTCTGCTAAGCGCTCAT-GTAGACTGCTG-AAGCTTGTCATGCCCAGAGTCATGTGGAAAGAAATCCCTG-TGGTCATAGTGTTTGAACAAAACACTACGTCAATG-CACTGGTCGATGTAAAAATCTAATCAATCATCGCTAGCACGCTCCGGGGTCAAGGTTTCTACAACAAGT-GGTCACATATCAACAAC-AAGTACATGC-TAGGGAAACAC-GTGGGCGCACGCAAC-AAAC-TCGATGGTTCTCAGTACGGTGTCGGCGA-TCAATAGAAACGCTGTATTACT-GTGACACG-GTGATGTCCCTGGG-CTGGGCAGTGTTATCCGAG--GCCATAAAGAAAAC-GAATC-GAGCATG-GGTACCGCACGGG-GTTCGGG-CTCAAGTAGC--AAGATGGGTCCACTAAGGAAGT-GTACATG--TACAGGCGCTCGCAAAG-GGGTGTCAATTTG-GCCACAGATATCACAGCGAGTGTATTGGAGACATGCGATCCTATTGCCTGCTAGGCTGCCGACAAGCAT-GCACAGCAAGGAAAGTTCTACTCGGGAAATTGAGAGAAGAACTGTCTACAGTCACTATCACCGAGTCAAAGGGGTGACCACAGGGGGC-AAGAAATCTGTAAAGGGAGAG-TACACCAGAGACGACATGCTCTCGGC-CTTCTTGCTCTATG-TCAC-ACGAGAGAC-GAGATA-CACGGCCAAGAATCA-GACTCGGTGGCGAGGT
>P flavescens NW 021166680.1:108566-387042:237652-238476(-)
GGCCCTGGAAGAACTGGAGATAGATTTGGATCAGGTTACTCAAGTCTACGCTGCTCTGCTAAGCGCTCAT-GTAGACTGCTG-AAGCTTGTCATGCCCAGAGTCATGTGGAAAGAAATCCCTG-TGGTCATAGTGTTTGAACAAAACACTACGTCAATG-CACTGGTCGATGTAAAAATCTAATCAATCATCGCTAGCACGCTCCGGGTTCAAGGTTTCTACAACAAGT-GGTCACATATCAACAAC-AAGTACATGC-TAGGGAAGCAC-GTGGGCGCAAGCACC-AAAC-TCGATGGTTCTCAGTACGGTATCGGCGA-TCAATAGAAACGCTGTATTACT-CTGACACC-GTCATGTCCCTGGG-CTGGGCAGTGTTATCCGAG--GCCATAAAGAAAAC-GAATC-GAGCATG-GGCACCGCACGGG-GTTCGGG-CTCAAGTAGC--AAGATGGGTCCACTAAGGAAGT-GTCCATG--TACAGACGCTCGCAAAG-GGGTGTCAATTTG-GCCACAGATATCACAGCGAGTGTATTGGAGACATGCGATCATATTGCCTGCTAGGCTGCTGACAAGCAT-GCACAGCAAGGAAAGTTCTACTCGGGAAATTGAGAGAAGAACTGTCTACAGTCACTATCACCGAGTCAAAGGGGTGACCACAGGGGGC-AAGAAATCTGTAAAGGGAGAG-TACACCAGAGACGACATGCTCTCGGC-CTTCTTGCTCTATG-TCAC-ACGAGAGAC-GAGATA-CACGGCCAAGAATCA-GACTCGGCGGCGAGGT
>O nerka NW 021813912.1:0-31961:7237-8058(-)
GGCCCTGGAGGAGCTAGAGATAAATTTGGATCAGGTTACTCGTGTCTACGCCGCTCTGCTAAGCGCCCAC-ATAGACTACTG-AAGCTTGTGATGCCCAGAGTAATGTGGAAGGAAGTACCTG-TGGTCGTGGTATTTGAACAAAACACTACGTCAACG-CACTGGTCGACGTAAACATCTAATCGAGAAATGCTAGTACGCTCTGGGTTCAAGGTTTCTACAGCAAGT-GGTCACATATCAACAAC-AAGTACATGC-TAGGGAAGCAT-GTCGGTGCCAAGACC-AAAC-TTGATGGTTCTCAGTACGGTATTTGCCA-TCAATAGAAACTCTCTATTACT-GTGACACA-GTAATGTCCCTGGG-ATGGGCAGTGTTATCCGAG--GCCACCAAAAACAC-GAGTC-GACCATA-GGAACCTCCAAGG-GTGCTGG-CTCTAGCAAC--AAGATGGGTCCAACATGGACGT-GTTCATG--TACAGGCGCTCGCAAAA-GGGAGTCAATGTG-GCCACAGATATTACAGCGAGTGTATTCGAGACACGAGATCATACTACCTGATAGGCTACTGACAAGCAC-GCTGAGCAAGGAAAATGCTACTGGGAAAATTGAGAGAAGAAATGTCCATGGTAACTATCACTGAGTCAAAGGCGTGATTACAGGTGGC-AAAAAGTCTGTACAGGGAGAG-TACACCAGAGACGATATGCTCTCAGC-GTTCTTACTCTGTG-CCAC-ACCAGAGAC-GAGATA-TACAGCGGTGAATCA-GCCTCAGTGGGGAGGT
>S aurata NW 022045112.1:20064-243958:119041-119859(+)
GGCCCTGGAGGAACTGGAGATAGATTTGGATCAAGTGACTAGAGTGTACGCTGCTCTGCTAAGCGCTCAC-ATAGACTACTG-AAACTTCTGATGCCAAGAGTGATGTGGAAAGAAGTGCCTG-TTGTGATGGTATTCGAACAAAATACTACGTCAACG-CACTGGTCGATGTAAGAATCTAATTGAGCATCGCTAGTACGCTCTGGATTCAAGGTTTCTACAGCAAAT-GGTCGCATGCCAACAAC-AAATACATGC-TAGGGAAACAT-GTCAGTGCTAAGACC-AAAC-TCGATGGTACTCAGTACAGTATCAGCAA-TCAATAGAAACACTATTTTACT-GTGACACG-GTAATGTCCCTGGG-ATGGGCAGTGCTATCGCAG--GTCACCAAGAAAAT-GAGTC-AACCATC-GGTACCTCCAAGG-GTACGGG-TTCCAGCAAC--AGGATGGGTCTAACATGGACGT-GTTCATG--TACAGGCGCTCCCGAAA-GGGAGTCAATGTG-GCCACTGATATCACAGCCAGTGTGTTGGAGACACGAGATCATACTATCTGATAGGTTACTGACAAGCAC-GCAGAGCAAGGAAGTTGCTACTGGGTAAATTGAGAGAGGAAATGTTGATGGTCACTATCACTAAGTCAAAGGAGTGACAACAGGGGGT-AAAAAGTCTGTAGGTGGAGAA-TACACAAGGGATGACATGCTCTCAGC-GTTCTTGCTCTGTG-TCAT-ACCAGAGAT-GAGATA-CATAGAGGTGAATCA-GGATTAGTGGTGAGGT
>E spectabile NW 022603151.1:17858-167823:82508-83332(-)
GGCCCTGGAGGAACTGGAGATAGATTTGGATCATGTCACTCGAGTCTATGCTGCTCTGCTGAGCGCCCAT-GTAGACTGCTG-AAGCTTCTTATGCCCAGAGCAATGTGGAAAGAGGTCCCTG-TGGTCATCGTATTTGAACAAAACACTACGTCAATG-CCCTTGTCGATGTAAGAATCTAATCAATCATCGCTAGCACGCTCCGGGTTCAAGGTTTCTACAGCAAGT-GGTCACATATCAACAAC-AAGTACATGC-TAGGCAAGCAC-GTGGGGGCAAGGACT-AAAC-TCTATGGTTCTCAGTACGGTGTCGGCGA-TCAATAGAAACGCTGTATTACT-GCGACGTT-GTTATGTCCCTGGG-ATGGGCGGTGTTAGCCGAG--GTCATAAAGAAAAC-GAATC-CAACATG-GGAACCTCACAGG-GTACGGG-CTCAAGCAAC--AGAATCGGTCCAATAAGGAAGT-GTTCATG--TACAGACGCTCGCAAAG-GGGAGTCAATCTG-GCCACCGATATCACGGCGAGTGTGTTGGAGGCACGCGATGATATTGCCTGCTAGGCTGCAGACAAGCAT-GCACAACAAGGAAAGTTCTTCTCGGGAAATTGAGAGAAGAGCTGTCAATGGTCACTATAACCGAGTCAAAGGGGTGACCACGGGGGGG-AAGAAGTTTGTAAACGGAGAG-TACAACCGGGACGACATGCTCTCGGC-CTTCTTGCTCTGTG-TCAC-ACAAGAGAT-GAGATA-CACGGCCGAGAATCC-GACTGGGTGGAGAAGT
>E spectabile NW 022603502.1:0-57270:33804-34628(+)
GGCCCTGGAGGAACTGGAGATAGACTTGGACCACGTTACTCAAGCCTATGCTGCTCTGCTAAGTGCTCAT-GTAGACTGCTG-AAGCTTCTCATGCCCAGAGTCATGTGGAAAGAAATCCCAG-TGGTCGTAGTGTTTGAACAAAACACTACGTCAATG-CCCTGGTCGATGTAAAAATCTAGTCGAGCATCGCTTGCACGTTCTGGATTTAAGGTTTCTACAGCAAGT-GGTCCTACATCAACAAC-AAGTACATGC-TAGGGAAGCAC-GTGGGTGCAAAGACC-AAAC-TGGATGGTTCTCAGTACGGTGTCGGCAA-TAAATAGAAACACTGTACTACT-GTGATGTT-GTTATGTCCCTGGG-ATGGGCAGTGTTATCTGAG--GCCATGAGAAAAAC-GAATC-GAGCATT-GGGACCACACAGG-GTGCAGG-CTCAAGTAAC--AAGATGGGTCCAACAAGGAAGT-GTTCATG--TACAGGCGCTCGCAAAG-GGGAGTTAATTTG-GCCACAGATATCACGGCGAGTGTATTGGAGACACGCGATCATATTGCCTGCTAGGCTGCCGATAAGCAT-GCACAGCAAGGAAAGTTTTACTTGGTAAACTGAGAGAAGAGCTGTCAATGGTCACTATCACTGCATCAAAGGGGTGACCACAGGAGGC-AAGAAGTCTGTAAACGGAGAG-TACAGCCGAGACGACATGCTCTCAGC-TTTCTTGCTCTGTG-TCAC-ACAAGAGAC-GAGATA-CATGGCAGAGAATCA-GACTTGGCGGTGAGGT
>E spectabile NW 022605201.1:16187-110344:45267-46091(+)
GGCCCTGGAGGAACTGGAGATAGACTTGGACCACGTTACTCAAGCCTACGCTGCTCTGCTAAGTGCTCAT-GTAGACTGCTG-AAGCTTCTCATGCCCAGAGTCATGTGGAAAGAAATCCCAG-TGGTCGTAGTGTTTGAACAAAACACTACGTCAATG-CCCTGGTCGATGTAAAAATCTAGTCGAGTATCGCTTGCACGTTCTGGATTTAAGGTTTCTACAGCAAGT-GGTCATATATCAACAAC-AAGTACATGC-TAGGGAAGCAC-GTGGGTGCAAAGACC-AAAC-TGGATGGTTCTCAGTACGGTGTCGGCGA-TAAATAGAAACACTGTACTACT-GTGACGTG-GTTATGTCCCTGGG-ATGGGCAGTGTTATCTGAG--GCCATGAGAAAAAC-GAATC-TAGCATT-GGGACTGCACAGG-GTGCAGG-CTCAAGTAAC--AAGATGGGTCCAACAAAGAAGT-GTTCATG--TACAGGCGCTCACAAAG-GGGAGTCAATTTG-GCCACAGATATCACGGCAAGTGTATTGGAGACACGCGATCATATTGCCTGCTAGGCTGCCGATAAGCAT-GCACAGCAAGGAAAGTTCTACTTGGTAAACTGAGAGAAGAGCTGTCAATGGTCACTATCACTGCATCAAAGGGGTGACCACAGGAGGC-AAGAAATCTGTAAACGGAGAG-TACAGCCGAGACGACATGCTCTCGGC-TTTCTTGCTCTGTG-TCAC-ACAAGAGAC-GAGATA-CACGGCCGAGAATCA-GACTTGGCGGTGAGGT
>O melastigma NW 023416972.1:0-154378:125794-126624(-)
GTCCTTGGACGAGCTTGAGATCGATCTAGATCAAGTCACCAGGGTGTACGCAGCCCTTTTGAGCGCCCAC-GTAGGCTGTTG-AAAGTCCTTTTGCCCGGAACCCACTGGAAAGAGGTGCCGG-TGGTGGTGGTGTTTGAGCAAAACACTACGTGAATG-CGTTGGCCGACCTAAGGAGCTGCTAGAACAGCTCTGGTGCGCTCTGGTTTCAAGGTTTTTACAGAAAGT-GGTCCCATGTGAACTCC-AGGTACATGC-TGGGGAAACAC-GTCAGCGCCAAGACA-AAAC-TGGATGGTGCTCAGCGCAGTGTCGGCCA-TAGAGAGACACTCTGGGCTACT-GTGAGTGC-GTCATGTCCCTCGG-CTGGGCCGTGCTGGCAGAG--GCCGTCCGAAAAGG-GAAGC-GGCCTTG-GGCGTCTCTCGGG-GTGCCGG-CTCCAGCACG--AGGACGGGTCCTCAATGGCCGT-GCACATG--TACAAGAGGTCCCGCAG-TGGAATAAACTTG-GCCACGGACACGACCGCCCGAGCTCTAGAGGCTCGAGACAATCCTGCCGGGCAGGCTGCCGACAGGCAC-GCAGAGCACGGAAGCGACTCTTGGGAAAGCTGAGGGAAGAGATGGCCGCCGTTGTGATATCGGAGTCAAGGGCGTAGTCACTGGAGGC-AAGAAGTCTGTGGGAGGCGAG-TACACCAGGGATGACATGCTCTCTGC-GTTTCTGCTCTCTG-CCAC-ACCAGAGAT-GAAATT-CATTGTGGAGAGTCA-GAATATCAGGAGAGGT
>O mykiss NW 023493666.1:81195-339395:75128-75946(-)
GGCCCTGGAGGAACTGGAGATAGATTTGGATCAGGTTACTCGTGTGTACGCCGCTCTTCTAAGTGCTCAC-ATAGACTACTG-AAAGTTGTGATGCCCAGAGTAATGTGGAAGGAAGTACCTG-TTATCGTGGTATTTGAACAAAACACTACGTCAACG-CACTGGTCGATGTAAACATCTAATCGAGAAACCCTAGTACGCTCGGGGTTCAAGGTTTCTACAGCAAGT-GGTCACATATCAACAAC-AAGTACATGC-TAGGGAAGCAT-GTTGGTGCCAAGACC-AAAC-TCGATGGTTCTCAGTACGGTGTTTGCGA-TCAATAGAAACCCTGTATTACT-GTGACACA-GTAATGTCCCTGGG-ATGGGCAGTGTTATCCGAG--GCCACTAAAAACAC-GAGTC-GTCCATG-GGAACATCGAAGG-GTGCTGG-CTCCAGCAAC--AAGATGGGTCCAACATGGACGT-ATTCATG--TATAGGCGCTCGCGAAA-GGGAGTTAATGTC-GCCACAGATATAATGGCTGGTGTGTTGGAGACACGTGATCATACTACCTAATAGGCTACTGACAAGCAC-GCCGAGCAGGGAAAATGCTACTGGGGAAATTGAGAGAAGAAATGGCAATGGTAACCATCGCAGAGTCAAAGGCGTGACAACCGGTGGC-AAGAAGTCTGTACAGGGAGAG-TACACCAGAGATGATATGCTTTCAGC-GTTCTTACTCTATG-CCAC-ACCAGAGAC-GAGATA-TACAGTGGTGAATCA-GCCTAGGTGGTGAGGT
>O mykiss NW 023493666.1:81195-339395:182040-182858(+)
GGCCCTGGAGGAACTGGAGATAGATTTGGATCAGGTTACTCGTGTGTACGCCGCTCTTCTAAGTGCTCAC-ATAGACTACTG-AAAGTTGTGATGCCCAGAGTAATGTGGAAGGAAGTACCTG-TTATCGTGGTATTTGAACAAAACACTACGTCAACG-CACTGGTCGATGTAAACATCTAATCGAGAAACCCTAGTACGCTCGGGGTTCAAGGTTTCTACAGCAAGT-GGTCACATATCAACAAC-AAGTACATGC-TAGGGAAGCAT-GTTGGTGCCAAGACC-AAAC-TCGATGGTTCTCAGTACGGTGTTTGCGA-TCAATAGAAACCCTGTATTACT-GTGACACA-GTAATGTCCCTGGG-ATGGGCAGTGTTATCCGAG--GCCACTAAAAACAC-GAGTC-GTCCATG-GGAACATCGAAGG-GTGCTGG-CTCCAGCAAC--AAGATGGGTCCAACATGGACGT-ATTCATG--TATAGGCGCTCGCGAAA-GGGAGTTAATGTC-GCCACAGATATAATGGCTGGTGTGTTGGAGACACGTGATCATACTACCTAATAGGCTACTGACAAGCAC-GCCGAGCAGGGAAAATGCTACTGGGGAAATTGAGAGAAGAAATGGCAATGGTAACCATCGCAGAGTCAAAGGCGTGACAACCGGTGGC-AAGAAGTCTGTACAGGGAGAG-TACACCAGAGATGATATGCTTTCAGC-GTTCTTACTCTATG-CCAC-ACCAGAGAC-GAGATA-TACAGTGGTGAATCA-GCCTAGGTGGTGAGGT
>P pungitius NW 023617392.1:0-40995:38726-39544(+)
GGCCCTGGAGGAACTGGAGATAGATTTGGATCACGTCACCAGAGTCTACGCCGCTCTGCTGAGCGCTCAC-GTAGGCTACTG-AAACTACTGATGCCGAGAGTGATGTGGAAAGAAGTGCCCG-TGGTCATTGTATTTGAACAAAACACTACGTCAACG-CCCTGGCGGATGTAAAAATCTAATCGAGCATCTCTAGTCCGCTCTGGGTTCAGGGTTTCTACAGCAAGT-GGTCGCACATCAACAAC-AAGTACATGC-TAGGGAAGCAC-GTGGGCGCCAAAAA--ACAC-TGGATGGTCCTCAGCGCGGTCTCGGCG--TAGACAGAAACACTTTATTACTGGTGACACCGGTAATGTCCCTGGG-ATGGGCAGTGTTGTCGGAG--GCCACCAAGAAAAC-GAGTC-GACC-TG-GGAACTTCACAGG-GCACGGGCCTCCAGTAAC--AAGATGGGTCCAGCATGGACGT-GAGCATGTATACAGGCGTTCGCGAAG-GGGTGTCAATTTG-GCCACGGACATCACGGCCAGTGTGTTTGGGACACGCGATTGTACTACCTGAGAGGCTACCGACAACCACGGCGGAGCAAGGAAGCTGCTACTGGGGAAATTGAGAG-GGAAATGGCAATGGTCACGATCGTCAAATCAAAGGGGTGACCACGGGGGGC-AAGAAGTCCGTAGACGGAGAG-TACACCAGGGACGATATGCTCTCAGC-GTTCCTGCTCTGTG-TCAC-ACCAGAGAC-GAGATACCACAGCGGGGAATCA-AACTCGGCGGTGAGGT
>P pungitius NW 023618035.1:0-24014:1593-2406(+)
GGCCCTGGAGGAACTGGAGATAGATTTGGATCACGTCACCAGAGTCTACGCCGCTCTGCTGAGCGCTCAC-GTAGGCTACTG-AAACTACTGATGCCGAGAGTGATGTGGAAAGAAGTGCCCG-TGGTCATTGTATTTGAACAAAACACTACGTCAACG-CCCTGGCGGATGTAAAAATCTAATCGAGCATCTCTAGTCCGCTCTGGGTTCAGGGTTTCTACAGCAAGT-GGTCGCACATCAACAAC-AAGTACATGC-TAGGGAAGCAC-GTGGGCGCCAAAACC-AAAC-TGGATGGTCCTCAGCGCGGTCTCGGCGA-TAGACAGAAACGCTTTATTACT-GTGACACC-GTAATGTCCCTGGG-ATGGGCAGTGTTGTCGGAG--GCCACCAAGAAAAC-GAGTC-GACCCTG--------------------------------------------------------------------------------------GGTGTCAATTG--GCCACGGACATCACGGCCAGTGTGTTTGGGACACGCGATTGTACTACCTGAGAGGCTACCGACAACCAC-GCGGAGCAAGGAAGCTGCTACTGGGGAAATTGAGAGGGGAAATGGCAATGGTCACGATCGTCAAATCAAAGGGGTGACCACGGGGGGC-AAGAAGTCCGTAGACGGAGAG-TACACCAGGGACGATATGCTCTCAGC-GTTCCTGCTCTGTG-TCAC-ACCAGAGAC-GAGATA-CACAGCGGGGAATCA-AACTCGGCGGTGAGGT
>M salmoides NW 024041150.1:9638749-9731712:45510-46319(-)
GGCTCTAGAGGAACTGGAAATAGATCTGGACCATGTATCGCAGGTTTACGCTGCGCTACTGTGTAGTCAC-TTCGACTGTTG-AAGGTTTTGCTTCCCAGGGTGATGTGGAAGAACGTACCTA-TCGTGATGGTGTTCGAGCAGAACACTACGTGAACG-CACTTTTCGATGTCGAAATCTAATCGAACAACACTGGTACGTTCCGGATTCAAAATTTCTACAGCAAGT-GGTCACAAGTAAACAAC-AAGTACATGC-TAGGTAAGCAT-GTCAGCGCAAGGACC-AAAC-TGGATGGTTCTCAGCACGGTATCGGCCA-TCAATGGAGAAACTGTGCTACT-GAGAAACT-CTCATGTCACTAGG-CTGGGCTGTACTGCCCGAG--GCCACTGAGACAGC-GAGTC-CGCTATG-GGAACAGCAAAGG-GTGCAGG-GTGTAGTAAT--AAGGTGGGTCTAATATGGACGT-GTCCATG--TACAGACGTTCACGAGG-GGGCGCGAACGTA-GCGACAGATATTACAGCAATGGTGATGGAAAAGCGAGATTACACTATCCGACAGACTACAAATAGGCAC-GCAGAGCAAGGAAATTGCTTTTGGGTAAACTAAGGGAGGAAATGTCAATGGTCACAATTACTCAGTCAAAGGAGTGTGTACCGGGGGT-AAGAAGTCTGTAAAGGGCGAG-TACACGAGAGACGATATGCTCTCTGC-CTTCCTGTTCTATG-TCAC-ACGACAGAG-GAGATA-CACAGGGGTGAGTGA-GACTCAACGG------
>M salmoides NW 024043372.1:40156722-40405000:149653-150468(+)
GGCTCTGGAGGAACTGGAAATCGATCTGGACCACGTGTCCCGGGTCTACGCTGCATTACTATGTAGCCAC-GTCGGCTGTTG-AAGACTTTGCTACCCAGGGTGATGTGGAAGAACGTGCCTA-TCGTGATGGTGTTTGAGCAGAACACTACGTGAATG-CACTCAGCGATGTCGCAAATTGATCGAACAACTTTGGTGCGCTCCGGGTTCAAAATTTCTACAGCAAGT-GGTCGCAAGTGAACAAC-AAGTACATGA-TAGGGAAACAC-GTAAGTGCCAAGACC-AAGC-TCGATGGTTCTCAGCACGGTGTCGAGCA-TCAACTGAGATACTGTGCTACT-GTGAAACT-ATCATGTCACTGGG-TTGGGCAGTATTAGCCGAA--GCCACCGAGCTCAC-GAGTC-CGCTATG-GGAGCGGGTAAAG-GAGCCGG-GTGTAGTAAC--AGAATGGGTCTAATATGGACGT-GTCCATG--TACAGACGCTCGCGAGG-GGGCGCTAATGTA-GCTACCGATATCACATCGACCCTTATGGAAAGGAGAGATTACACTGTCGGAGAAGCTACAGATAAGCAT-GCGGAGCAAGGAAATTGCTTCTGGGTAAACTCAGAGAAGAGATGTCAATGGTTACAATAACACAGTCAAAGGAGTGTGTACTGGGGGT-AAGAGGTCTGTCAAGGGGGAG-TACACGAGAGACGATATGCTCTCTGC-GGTCCTGCTTTGTG-TCAC-ACCAAAGAA-GAGATA-CACCGAAGAGAGTGA-GACTCAACGGTGCGAT
>S namaycush NW 024058641.1:235096-323577:82662-83480(-)
GGCCCTGGAGGAACTGGAGATAGATTTGGATCAGGTTACTCGTGTGTACGCCGCTCTTCTAAGTGCTCAC-ATAGACTCCTG-AAAGTGGTGATGCCCAGAGTAATGTGGAAGGAAGTACCTG-TTATCGTGGTATTTGAACAAAACACTACGTCAACG-CACTGGTCGATGTAAACATCTAATCGAGAAACCCTAGTACGCTCGGGGTTCAAGGTTTCTACAGCAAGT-GGTCACATATCAACAAC-AAGTACATGC-TAGGGAAGCAT-GTTGGTGCCAAGACC-AAAC-TCGATGGTTCTCAGTACGGTGTTTGCGA-TCAATAGAAACCCTGTATTACT-GTGACACG-GTAATGTCCCTGGG-ATGGGCAGTGTTATCCGAG--GCCACTAAAAACAC-GAGTC-GACCATG-GGAACCTCGAAGG-GTGCTGG-CTGCAGCAAC--AAGATGGGTCCAACATGGACGT-GTTCATG--TATAGGCGCTCGCGAAA-GGGAGTTAATGTC-GCCACAGATATAATGGCTGGTGTGTTGGAGACACGCGATCATACTACCTGATAGGCTACTGACAAGCAC-GCCGAGCAGGGAAAATGCTACTGGGGAAATTGAGAGAAGAAATGGCAATGGTAACCATCGCAGAGTCAAAGGCGTGACAACCGGTGGC-AAGAAGTCTGTACAGGGAGAG-TACACCAGAGACGATATGCTTTCAGC-GTTCTTACTCTGTG-CCAC-ACCAGAGAC-GAGATA-TACAGCGGTGAATCA-GCCTAGGTGGTGAGGT
>O aureus NW 024108754.1:118171-218291:44899-45564(+)
GGGCTTAGAGGAGTTGGAAATAGACCTGGATCAAGTGACTCGCGTGTACTCGGCTCTGCTGTGCGCTCAC-GTAGGCTATTG-AAGGTGCTCATGCCCAGAGTCATGTGGAAGGAAGTTCCTG-TGGTTATAGTATTCGAACAAAACACTGCGTCAACG-CACTGGTAGGCGTAAGAACCTGATGGAACATCGCTGTTGGGTTCGGGGTCTTTGATTTCTACAACAAAT-GGTCTCACGTCAACAAC-AAATACATGC-TCGGGAAACAC-GTCAGCGCCAAGACC-AAAC-TGGATGGTGCTCAGCGCGGTCTCTGGGA-TATGCAGGTGCGCTTTGTTACT-GCGACACC-GTGATGTCTCTAGG-CTGGGCCGTGCTTTCCGAG--GCCACGAAGAAGAC-GAAAT-GACTATG-GGCTACACCAAGG-GTGCTGG-TTCCAGCAAC--CGAATGGGTCGACTATGAACGT-GGGCATG--TACAAGCGATCTCGCAG-GGGTGGCAACCTC-CCCACAGCTATCACCGCGAGCGTGCTGGAGTCGCACGATGATATTACCGGACAGGTTACGGACAAACAC-GCTGAGCAGGGAAGTTGCTACTGGGTAAACTGAGAGAGGAAATGTCCATGGTCACCATAACAACATC--------------------------------------------------------------------------------------------------------------------------------------------
>S diagramma NW 024387218.1:0-169786:91088-91861(-)
GGGCTTAGAGGAGTTGGAAATAGACCTGGATCAAGTGACTCGCCTGTACTCGGCTCTGCTGTGCGCTCAC-GTAGGCTATTG-AAGGTGCTCATGCCCAGAGTCATGTGGAAGGAAGTTCCTG-TGGTTATAGTATTCGAACAAAACACTACGTCAACG-CACTCGTGGACGTAAGAACCTGATGGAACATCGCTGTTGGGTTCGGGGTCTTTGATTTCTACAGCAAAT-GGTCTCACGTCAACAAC-AAATACATGC-TCGGGAAACAC-GTCAGCGCCAAGACC-AAAC-TCGATGGTGCTCAGCGCGGTCTCCGGCA-TATGCAGGTGCGCTTTGTTACT-GCGACACC-GTGATGTCTCTAGG-CTGGGCCGTGCTTTCCGAG--GCCACGAAGAAGAC-GAAAT-GACTATG-GGCTACACCAAGG-GTGCCGG-TTCCAGCAAC--CGAATGGGTCGACTATGAACGT-GGGCATG--TACAAGCGATCTCGCAG-GGGTGGCAATCTC-CCCACAGCTATCACCTCGAGCGTGCTGGAGTCGCATGATGATATTACCGGACAGGTTACGGACAAACAC-GCGGAGCAGGGAAGTTGCTACTGGGTAAACTGAGAGAGGAAATGTCCATGGTCACCGTAACAAAATCAAGGGCGTGAGCACGGGCGGC-AAAAGGTCCGTGGACGGTCAG-TACACCAGAGACGACATGATTTCAGCTTTTCCTTTTTTGTG-TCAC-ACCAGAG------------------------------------------
>B splendens NW 024470472.1:19655-423749:45423-45956(-)
-----------------------------------------------------------------------------------------------------------------------------------------------------------------------------------------------------------------------------------------------------------------------------------------AGACC-AAAC-TTGATGGTTCTAAGCACGGTCTCGGCAA-TCAACAGAAACCCTTTACTATT-GTGACACG-GTCATGTCTCTGGG-ATGGGCGGTGTTGTCAGAG--GCCACCAAGAAAAC-GAATC-CTCCATC-GGCACCTCGAAGG-GCGCGGG-CTGTAGTAGC--AAGATGGGTCCAATATGGATGT-ATTTATG--TATCGGCGCTCACGAAA-CGGAGTCAATTTG-GCCACTGATGTCACGGCCAGTGTACTGGAGAGGCGCGATCATACTACCCGACAGGCTACTGACAAGCAC-GCCGAGCAAGGAAACTGCTCCTGGGGAAGCTGAGAGAAGAAATGTCTATGGTCACTATCACGGAGTCAAAGGGGTGACTACAGGAGGG-AAAAAATCTGTACAGGGAGAG-TACACCAGAGACGACATGCTCTCTGC-GTTCCTGCTCTCTG-TCAC-ACCAGAGAC-GAAATA-CATAGCGGTGAATAC-GAATAAGCGGCGAGGT
>B splendens NW 024470472.1:19655-423749:67589-68396(-)
----------------------GATTTGGATCAAGTGACTCGAGTCTATGCAGCT-TGCTGAGCGCTCAT-ACCGGCTACTGAAAACTTTTGATGCCC-GAGTGATGTTG-AAGAAGTGCCCG-TGGTGATAGTATTTGAACAAAACACTACGTCAACGCCCCTGGTTGATGTAAAAATCTCA-TGAGTTTCACTCGTACGCGC-GGGTTCAAAGTTTCTATAGCAAGT-GGTCACCCATCAACAACAAAGTACATGC-TGGGTAAGCACTGTGGGTGCCAAGACCAAAAC-TTGATGGTTCTAAGCACGGTTTCGGCAA-TC-ACAGAAACCCTTTACTATT-GTGACACG-GTCATGTCCTGGGA-CTGGGCGGTGTTGTCAGAG--GCCACCAAGAAAAC-GAATC-CTCCCTCGGGCACCTCGAAGG-GCGCGGGCTCGTAGTAGC--AAGATGGGTCCAATATGGATGT-ATTTATG--TATCGGCGCTCACGAAA-CGGAGTCAATTTG-GCCACTGATGTCACGGCCAGTGTACTGGAGAGGCGCGATCATACTACCCGACAGGCTACTGACAAGCAC-GCCGAGCAAGGAAACTGCTTCCTGGGAAGCTGAGAGAAGAAATGTCTATGGTCACTATCACGGAGTCAAAGGGGTGACTACAGGAGGG-AAAAAATCTGTACAGGGAGAG-TACACCAGAGACGACATGCTCTCTGC-GTTCCTGCTCTCTG-TCACAACCAGAGAC-GAAATA-CATAGCGGTGAATAC-GAATAAGCGGCGAGGT
>B splendens NW 024470472.1:19655-423749:130752-131564(-)
GGCCCTGGAGGAACTGGAGATAGATTTGGATCAAGTGACTCGAGTCTATGCAGCTCTGCTGAGCGCTCAC-ATAGGCTACTG-AAACTTTTGATGCCCAGAGTGATGTGGAAAGAAGTGCCCG-TGGTGATAGTATTTGAACAAAACACTACGTCAACG-CCCTGGTTGATGTAAAAATCTCATTGAGTTTCACTCATACGCTCGGGGTTCAAGGTTTCTATAGCAAGT-GGTCACCCATCAACAAC-AAGTACATGC-TGGGTAAGCAC-GTGGGTGCCAAGACC-AAAC-TTGATGGTTCTAAGCACGGTCTCGGCAA-TCAACAGAAACCCTTTACTATT-GTGACACG-GTCATGTCTCTGGG-ATGGGCGGTGTTATCAGAG--TCCACCAAGAAAAC-GAATC-CTCCATC-GGCACCTCGAAGG-GCGCGGG-CTGTAGTAGC--AAGATGGGTCCAATATGGATGT-ATTTATG--TATCGGCGCTCACGAAA-CGGAGTCAATTTG-GCCACTGATGTCACGGCCAGTGTACTGGAGAGGCGCGATCATACTACCCGACAGGCTACTGACAAGCAC-GCCGAGCAAGGAAACTGCTCCTGGGGAAGCTGAGAGAAGAAATGTCTATGGTCACTATCACAGAGA------GGTGACTACAGGAGGG-AAAAAATCTGTACAGGGAGAG-TACACCAGAGACGACATGCTCTCTGC-GTTCCTGCTCTCTG-TCAC-ACCAGAGAC-GAAATA-CATAGCGGTGAATAC-GAATAAGCGGCGAGGT
>M boesemani NW 024580587.1:54427-151572:46461-47280(+)
GGCCTTGGAAGAGTTGGAGATAGATTTGGACCACGTAACTCAGCTCTATGCAGCTCTACTGAGTGCCCAT-GTAGACTTCTA-AAGATTCTTATGCCCAGAGTGCTCTGGAAAGAAGTACCTG-TGGTGATAGTATTTGAACAAAACACTATGTGAACG-CGTTGGTGGATGTAAGAACCTGCTTGAGCATACCTGGTACGCTCTGGATTTAAGCTTTCTATAGCAAGT-GGTCACACATGAACAAC-AAGTACATGC-TGGGCAAACAT-GTGAGCGCAAGGACC-AAAC-TGGATGGTGATGTGTTCCGTCACGGCCA-TCAACAGGAACCCTGTATTACT-GTGACACG-GTCATGTCTTTGGG-ATGGGCATTGTTGTCCGAA--GCGACAAAGCGAAC-GAGTC-AAGCATC-GGAACCCAGAGGG-GATCTGG-GTCCAGCAAC--AGGATGGGTCTAACATGGCCGT-GTTCATG--TACAGACGCTCGCGAAAAGGGTGCGAACTTA-GCCACTGACATAACAAGCAGTTTACTGGGTGCATGCGATCATGCTGCCCAAGAGACTACTGACAAGCAT-GCTGAGCAAGGAAAATTCTCCTCGGGAAACTGAGAGATGAGATGGCACTCGTAACTATTACACACTCAAAGGGGTGACGACCGGTGGC-AAAAGATCTGTACATGGAGAG-TACACAAGAGATGATGTACTCTCTTC-CTTCCTGCTCTGTG-CCAC-ACTAGAGAG-GAGATA-CACAGCGGAGTGTTA-GGCTCAGCGGTGAAGT
>H burtoni NW 024583116.1:8445-160145:93077-93850(-)
GGGCTTAGAGGAGTTGGAAATAGACCTGGATCAAGTGACTCGCGTGTACTCGGCTCTGCTGTGCGCTCAC-GTAGGCTATTG-AAGGTGCTCATGCCCAGAGTCATGTGGAAGGAAGTTCCTG-TGGTTATAGTATTCGAACAAAACACTACGTCAACG-CACTCGTGGACGTAAGAACCTGATGGAACATCGCTGTTGGGTTCGGGGTCTTTGATTTCTACAGCAAAT-GGTCTCACGTCAACAAC-AAATACATGC-TCGGGAAACAC-GTCAGCGCCAAGACC-AAAC-TCGATGGTGCTCAGCGCGGTCTCCGGCA-TATGCAGGTGCGCTTTGTTACT-GCGACACC-GTGATGTCTCTAGG-CTGGGCCGTGCTTTCCGAG--GCCACGAAGAAGAC-GAAAT-GACTATG-GGCTACACCAAGG-GTGCCGG-TTCCAGCAAC--CGAATGGGTCGACTATGAACGT-GGGCATG--TACAAGCGATCTCGCAG-GGGTGGCAATCTC-CCCACAGCTATCACCTCGAGCGTGCTGGAGTCGCACGATGATATTACCGGACAGGTTACGGACAAACAC-GCGGAGCAGGGAAGTTGCTACTGGGCAAACTGAGAGAGGAAATGTCCATGGTCACCGTAACAAAATCAAGGGCGTGAGCACGGGCGGC-AAAAGGTCCGTGGACGGTCAG-TATACCAGAGACGACATGATTTCAGCTTTTCCTTTTTTGTG-TCAC-ACCAGAG------------------------------------------
>H burtoni NW 024583116.1:8445-160145:110879-111700(+)
GGGCTTAGAGGAGTTGGAAATAGACCTGGATCAAGTGACTCGCGTGTACTCGGCTCTGCTGTGCGCTCAC-GTAGGCTATTG-AAGGTGCTCATGCCCAGAGTCATGTGGAAGGAAGTTCCTG-TGGTTATAGTATTCGAACAAAACACTACGTCAACG-CACTCGTGGACGTAAGAACCTGATGGAACATCGCTGTTGGGTTCGGGGTCTTTGATTTCTACAGCAAAT-GGTCTCACGTCAACAAC-AAATACATGC-TCGGGAAACAC-GTCAGCGCCAAGACC-AAAC-TCGATGGTGCTCAGCGCGGTCTCCGGCA-TATGCAGGTGCGCTTTGTTACT-GCGACACC-GTGATGTCTCTAGG-CTGGGCCGTGCTTTCCGAG--GCCACGAAGAAGAC-GAAAT-GACTATG-GGCTACACCAAGG-GTGCCGG-TTCCAGCAAC--CGAATGGGTCGACTATGAACGT-GGGCATG--TACAAGCGATCTCGCAG-GGGTGGCAATCTC-CCCACAGCTATCACCTCGAGCGTGCTGGAGTCGCACGATGATATTACCGGACAGGTTACGGACAAACAC-GCGGAGCAGGGAAGTTGCTACTGGGCAAACTGAGAGAGGAAATGTCCATGGTCACCGTAACAAAATCAAGGGCGTGAGCACGGGCGGC-AAAAGGTCCGTGGACGGTCAG-TATACCAGAGACGACATGATTTCAGC-TTTCCTTTTTTGTG-TCAC-ACCAGAGAA-GAGTTA-CAACAAGGGGGGTCC-GTGTGCAGGGCGAAGT
>O tshawytscha NW 024608590.1:0-69045:30296-31114(-)
GGCCCTGGAGGAGCTGGAGATAGATTTGGATCAGGTTACTCGTGTCTACGCCGCTCTGCTAAGCGCCCAC-ATAGACTACTG-AAGCTTGTGATGCCCAGAGTAATGTGGAAGGAAGTGCCTG-TGGTCGTGGTATTTGAACAAAACACTACGTCAACG-CACTGGTCGACGTAAACATCTAATCGAGAAACGCTAGTACGCTCTGGGTTCAAGGTTTCTACAGCAAGT-GGTCACATATCAACAAC-AAGTACATGC-TAGGGAAGCAT-GTCGGTGCCAAGACC-AAAC-TCGATGGTTCTCAGTACGGTATTTGCCA-TCAATAGAAACTCTCTATTACT-GTGACACA-GTAATGTCCCTGGG-ATGGGCGGTGTTATCCGAG--GCCACCAAAAACAC-GAGTC-GACCATA-GGAACCTCCAAGG-GTGCTGG-CTCCAGCAAC--AAGATGGGTCCAACATGGACGT-GTTCATG--TACAGGCGCTCGCAAAA-GGGAGTCAATGTG-GCCACAGATATTACGGCGCGTGTATTCGAGACACGAGATCATACTACCTGATAGGCTACTGACAAGCAC-GCTGAGCAAGGAAAATGCTACTGGGAAAATTGAGAGAAGAAATGTCCATGGTAACTATCACTGAGTCAAAGGCGTGATTACAGGTGGC-AAAAAGTCTGTACAGGGAGAG-TACACCAGAGACGATATGCTCTCAGC-GTTCCTACTCTGTG-CCAC-ACCAGAGAC-GAGATA-TACAGCGGTGAATCA-GCCTCAGTGGGGAGGT
>O tshawytscha NW 024609733.1:226930-325663:44736-45086(+)
GGCCCTGGAGGAGCTGGAGATAGATTTGGATCAGGTTACTCGTGTCTACGCCGCT---------------------CTACTG-AAGCTTGTGATGCCCAGAGTAATGTGGAAGGAAGTACCTG-TGGTCGTGGTATTTGAACAAAACACTACGTCAACG-CACTGGTCGACGTAAACATCCAATCGAGAAATGCTAGTACGCTCTGGGTTCAAGGTTTCTACAGCAAGT-GGTCACATATCAACAAC-AAGTACATGC-TAGGGAAGCAT-GTCGGTGCCAAGACC-AAAC-TCGATGGTTCTCTGTGCGGTATTTGCCA-TCAATAGAAACTCTCTATTACT-GTGACACA------GTCCCTGGG-ATGGGC-----------------------------------------------------------------------------------------------------------------------------------------------------------------------------------------------------------------------------------------------------------------------------------------------------------------------------------------------------------------------------------------------------------------------------------
>C clupeaformis NW 025533516.1:713999-973265:130946-131764(+)
GGCCCTGGAGGAACTGGAGATTGATTTGGATCAGGTGACGCGAGTCTACGCTGCTCTGCTAAGCGCTCAC-ATAGACTACTG-AAACGTATTATGCCCAGAGTGATGTGGAAAGAAGTACCAG-TGGTGATGGTATTTGAACAAAAGTTTACTTGAACG-CACTGGTCGATGTAAAAATCTAATCGAGCATCGCTAGTACGCTCCGGGTTCAAGGTTTCTACAGCAAGT-GGTCTCATATCAACAAC-AAGTACATGC-TAGGGAAGCAC-GTAGGAGCAAAGACC-AAAC-TCGATGGTTCTCAGTACGGTGTCAGCAA-TCAATAGAAACGCTCTATTACT-GTGACACC-GTAATGTCCCTGGG-ATGGGCAGTGTTATCCGAG--GTCACCAAGAAAAC-GAGTC-AACCATA-GGAACCTCCAAGG-GTGCGGG-ATCTAGCAAC--AAGATGGGTCCAATATGGACGT-GTTCATG--TACAGGCGCTCAAGAAA-TGGAGTCAATCTG-GCCACTGATATCACGGCGAGTCTATTGGAGACGCGAGATCATACTACCCGACAGGCTACTGACAAGCAC-GCAGAACAAGGAGACTGCTACTGGGGAAATTGAGAGAAGAAATGGCCATGGTCACTATCACAGAGGCAAATGCGTGACTACTGGTGGC-AAAAAGTTTGTAGACGGAGAG-TACACCAGAGACGACATGCTCTCGGC-GTTCTTACTCTATG-TCAC-ACCAGAGAC-GAGATA-CACAGCGGGGAATCA-AACTAAGCGGTGAGGT
>C clupeaformis NW 025534098.1:143973-279905:126363-126884(+)
----------------------------------------------------------------------------------------------------------------------------------------------------------------------------------------------------------------------------------------------------------------------GGAAGCAC-GTAGGAGCAAAGACC-AAAC-TCGATGGTTCTCAGTACGGTGTCAGCAA-TCAATAGAAACACTCTATTACT-GTGACACC-GTAATGTCCCTGGG-ATGGGCAGTGTTATCCGAG--GTCACCAAGAAAAC-GAGTC-AACCATA-GGAACCTCCAAGG-GTGCGGG-ATCTAGCAAC--AAGATGGGTCCAATATGGACGT-GTTCATG--TACAGGCGCTCTCGAAA-GGGAGTCAATCTG-GCCACTGATATCACGGCGAGTCTATTGGAGACGCGAGATCATACTACCCGACAGGCTACTGACAAGCAC-GCAGAACAAGGAAACTGCTACTGGGGAAATTGAGAGAAGAAATGGCCATGGTCACTATCACAGAGGCAAATGCGTGACTACTGGTGGC-AAGAAGTCTGTAGACGGAGAG-TACACCAGAGACGACATGCTCTCGGC-GTTCTTACTCTATG-TCAC-ACCAGAGAC-GAGATA-CACAGCGGGAA---------------------
>C clupeaformis NW 025534730.1:0-80851:34631-35273(-)
-----------------------------------------------------------------------------------------------------------------------------------------------------------------------------AAAAATCTAATCGAGCATCCCTGCTACGCTCCGGGTTCAAGGTTTCTACAGCAAGT-GGTCTCATATCAACAAC-AAGTACATGC-TAGGGAAGCAC-GTAGGAGCAAAGACC-AAAC-TCGATGGTTCTCAGTACGGTGTCAGCAA-TCAATAGAAACACTCTATTACT-GTGACACC-GTAATGTCCCTGGG-ATGGGCAGTGTTATCCGAG--GTCACCAAGAAAAC-GAGTC-AACCATA-GGAACCTCCAAGG-GTGCGGG-ATCTAGCAAC--AAGATGGGTCCAATATGGACGT-GTTCATG--TACAGGCGCTCTCGAAAGGGGAGTCAATCTG-GCCACTGATATCACGGCGAGTCTATTGGAGACGCGAGATCATACTACCCGACAGGCTACTGACAAGCAC-GCAGAACAAGGAAACTGCTACTGGGGAAATTGAGAGAAGAAATGGCCATGGTCACTATCACAGAGGCAAATGCGTGACTACTGGTGGC-AAGAAGTCTGTAGACGGAGAG-TACACCAGAGACGACATGCTCTCGGC-GTTCTTACTCTATG-TCAC-ACCAGAGAC-GAGATA-CACAGCGGGGAATCA-AACTAAGCGGTGAGGT
>C clupeaformis NW 025535865.1:0-77924:36865-37683(-)
GGCCCTGGAGGAACTGGAGATTGATTTGGATCAGGTGACGCGAGTCTACGCTGCTCTGCTATGCGCTCAC-ATAGACTACTG-AAACTGATTATGCCCAGAGTGATGTGGAAAGAAGTACCAG-TGGTGATGGTATTTGAACAAAACACTACGTGAACG-CACTGGTCGATGTAAAAATCTAATCGAGCATCCCTGCTACGCTCCGGGTTCAAGGTTTCTACAGCAAGT-GGTCTCATATCAACAAC-AAGTACATGC-TAGGGAAGCAC-GTAGGAGCAAAGACC-AAAC-TCGATGGTTCTCAGTACGGTGTCAGCAA-TCAATAGAAACACTCTATTACT-GTGACACC-GTAATGTCCCTGGG-ATGGGCAGTGTTATCCGAG--GTCACCAAGAAAAC-GAGTC-AACCATA-GGAACCTCCAAGG-GTGCGGG-ATCTAGCAAC--AAGATGGGTCCAATATGGACGT-GTTCATG--TACAGGCGCTCTCGAAA-GGGAGTCAATCTG-GCCACTGATATCACGGCGAGTCTATTGGAGACGCGAGATCATACTACCCGACAGGCTACTGACAAGCAC-GCAGAACAAGGAAACTGCTACTGGGGAAATTGAGAGAAGAAATGGCCATGGTCACTATCACAGAGGCAAATGCGTGACTACTGGTGGC-AAGAAGTCTGTAGACGGAGAG-TACACCAGAGACGACATGCTCTCGGC-GTTCTTACTCTATG-TCAC-ACCAGAGAC-GAGATA-CACAGCGGGGAATCA-AACTAAGCGGTGAGGT
>C clupeaformis NW 025535903.1:0-76390:25054-25872(+)
GGCCCTGGAGGAACTGGAGATTGATTTGGATCAGGTGACGCGAGTCTACGCTGCTCTGCTATGCGCTCAC-ATAGACTACTG-AAACTGATTATGCCCAGAGTGATGTGGAAAGAAGTACCAG-TGGTGATGGTATTTGAACAAAACACTACGTGAACG-CACTGGTCGATGTAAAAATCTAATCGAGCATCCCTGCTACGCTCCGGGTTCAAGGTTTCTACAGCAAGT-GGTCTCATATCAACAAC-AAGTACATGC-TAGGGAAGCAC-GTAGGAGCAAAGACC-AAAC-TCGATGGTTCTCAGTACTGTGTCAGCAA-TCAATAGAAACGCTCTATTACT-GTGACACC-GTAATGTCCCTGGG-ATGGGCAGTGTTATCCGAG--GTCACCAAGAAAAC-GAGTC-AACCATA-GGAACCTCCAAGG-GTGCGGG-ATCTAGCAAC--AAGATGGGTCCAATATGGACGT-GTTTATG--TACAGGCGCTCTCGAAA-GGGAGTCAATCTG-GCCACTGATATCACGGCGAGTCTATTGGAGACGCGAGATCATACTACCCGACAGGCTACTGACAAGCAC-GCAGAACAAGGAAACTGCTACTGGGGAAATTGAGAGAAGAAATGGCCATGGTCACTATCACAGAGGCAAATGCGTGACTACTGGTGGC-AAGAAGTCTGTAGACGGAGAG-TACACCAGAGACGACATGCTCTCGGC-GTTCTTACTCTATG-TCAC-ACCAGAGAC-GAGATA-CACAGCGGAGAATCA-AACTAAGCGGTGAGGT
>C clupeaformis NW 025536012.1:0-71721:53601-54422(+)
GGCCCTGGAGGAACTGGAGATTGATTTGGATCAGGTGACGCGAGTCTACGCTGCTCTGCTATGCGCTCAC-ATAGACTACTG-AAACTGATTATGCCCAGAGTGATGTGGAAAGAAGTACCAG-TGGTGATGGTATTTGAACAAAACACTACGTGAACG-CACTGGTCGATGTAAAAATCTAATCGAGCATCCCTGCTACGCTCCGGGTTCAAGGTTTCTACAGCAAGT-GGTCTCATATCAACAAC-AAGTACATGC-TAGGGAAGCAC-GTAGGAGCAAAGACC-AAAC-TCGATGGTTCTCAGTACGGTGTCAGCAA-TCAATGGAAACACTCTATTACT-GTGACACC-GTAATGTCCCTGGG-ATGGGCAGTGTTATCCGAG--GTCACCAAGAAAACGGAGTC-AACCATA-GGAACCTCCAAGGAGTGCGGG-ATCTAGCAAC--AAGATGGGTCCAATATGGACGT-GTTCATG--TACAGGCGCTCTCGAAA-GGGAGTCAATCTG-GCCACTGATATCACGGCGAGTCTATTGGAGACGCGAGATCATACTACCCGACAGGCTACTGACAAGCAC-GCAGAACAAGGAAACTGCTACTGGGGAAATTGAGAGAAGAAATGGCCATGGTCACTATCACAGAGGCAAATGCGTGACTACTGGTGGC-AAGAAGTCTGTAGACGGAGAG-TACACCAGAGACGACATGCTCTCGGC-GTTCTTACTCTATG-TCAC-ACCAGAGGCAGAGATA-CACAGCGGG-AATCA-AACTAAGCGGTGAGGT
>C clupeaformis NW 025536830.1:0-48651:9462-10280(-)
GGCCCTGGAGGAACTGGAGATTGATTTGGATCAGGTGACGCGAGTCTACGCTGCTCTGCTATGCGCTCAC-ATAGACTACTG-AAACTGATTATGCCCAGAGTGATGTGGAAAGAAGTACCAG-TGGTGATGGTATTTGAACAAAACACTACGTGAACG-CACTGGTCGATGTAAAAATCTAATCGAGCATCCCTGCTACGCTCCGGGTTTAAGGTTTCTACAGCAAGT-GGTCTCATATCAACAAC-AAGTACATGC-TAGGGAAGCAC-GTAGGAGCAAAGACC-AAAC-TCGATGGTTCTCAGTACGGTGTCAGCAA-TCAATAGAAACGCTCTATTATT-GTGACACC-GTAATGTCCCTGGG-ATGGGCAGTGTTATCCGAG--GTCACCAAGAAAAC-GAGTC-AACCATA-GGAACCTCCAAGG-GTGCGGG-ATCTAGCAAC--AAGATGGGTCCAATATGGACGT-GTTCATG--TACAGGCGCTCTCGAAA-GGGAGTCAATCTG-GCCACTGATATCACGGCGAGTCTATTGGAGACGCGAGATCATACTACCCGACAGGCTACTGACAAGCAC-GCAGAACAAGGAAACTGCTACTGGGGAAATTGAGAGAAGAAATGGCCATGGTCACTATCACAGAGGCAAATGCGTGACTACTGGTGGC-AAGAAGTCTGTAGACGGAGAG-TACACCAGAGACGACATGCTCTCGGC-GTTCTTACTCTATG-TCAC-ACCAGAGAC-GAGATA-CACAGTGGGGAATCA-AACTAAGCGGTGAGGT
>C clupeaformis NW 025536965.1:0-45006:33186-33797(+)
GGCCCTGGAGGAACTGGAGATTGATTTGGATCAGGTGACGCGAGTCTACGCTGCTCTGCTATGCGCTCAC-ATAGACAACTG-AAACTGATTATGCCCAGAGTGATGTGGAAAGAAGTACCAG-TGGTGATGGTATTTGAACAAAACACTACGTGAACG-CACTGGTCGATGTAAAAATCTAATCGAGCATCCCTGCTACGCTCCGGGTTCAAGGTTTCTACAGCAAGT-GGTCTCATATCAACAAC-AAGTACAGGC-TAGGGAAGCAC-GTAGGAGCAAAGACC-AAAC-TCGATGGTTCTCAGTACGGTGTCAGCAA-TCAATAGAAACGCTCTATTACT-GTGACACC-GTAATGTCCCTGGG-ATGGGCAGTGTTATCCGAG--GTCACCAAGAAAAC-GAGTC-AACCATA-GGAACCTCCAAGG-GTGCGGG-ATCTAGCAAC--AAGATGGGTCCAATATGGACGT-GTTCATG--TACAGGCGCTCTCGAAA-GGGAGTCAATCTG-GCCACTGATATCACGGCGAGTCTATTGGAGAC-CGAGATCATACTACCCGACAGGCTACTGACAAGCAC-GCAGAACAAGGAAAC------------------------------------------------------------------------------------------------------------------------------------------------------------------------------------------------
>S salar NW 025547444.1:0-110728:31098-31916(+)
GGCCCTGGAGGAACTGGAGATAGATTTGGATCAGGTTACTCGTGTGTGCGCCGCTCTTCTAAGTGCTCAC-ATAGACTACTG-AAAGTTGTGATGCCCAGAGTAATGTGGAAGGAAGTGCCTG-TTATCGTGGTATTTGAACAAAACACTACGTCAACG-CACTGGTCGATGTAAACATTTAATCGAGAAACCCTAGTGCGCTCGGGGTTCAAGGTTTCTACAGCAAGT-GGTCACATATCAACAAC-AAGTACATGC-TAGGGAAGCAC-GTTGGTGCCAAGACC-AAAC-TCGATGGTTCTCAGTACGGTGTTTGCGA-TCAATAGAAACCCTTTATTACT-GTGACACA-GTAATGTCCCTGGG-ATGGGCAGTGTTATCCGAG--GCCACTAAAAACAC-GAGTC-GACCATG-GGCACCTCCAAGG-GTGCTGG-CTCCAGCAAC--AAGATGGGTCCAACATGGACGT-GTTCATG--TATAGGCGCTCACGAAA-AGGAGTTAATGTC-GCCACAGATATAATGGCTGGTGTGTTGGAGACACGTGATCATACTACCTGATCGGCTACTGACAAGCAC-GCCGAGCAGGGAAAATGCTACTGGGGAAATTGAGAGAAGAAATGTCAATGGTAACCATCTCAGAGTCAAAGGCGTGACAACCGGTGGC-AAGAAGTCTGTACAGGGAGAG-TACACCAGAGACGATATGCTTTCAGC-GTTCTTACTCTATG-CCAC-ACCAGAGAT-GAGATA-TACAGCGGTGAATCA-GCCTAGGTGGTGAGGT
>S salar NW 025548053.1:0-111004:31381-32200(+)
GGCCCTGGAGGAACTGGAGATAGATTTGGATCAGGTTACTCGTGTGTACGCCGCTCTTCTAAGTGCTCAC-ATAGACTACTG-AAAGTTGTGATGCCCAGAGTAATGTGGAAGGAAGTGCCTG-TTATCGTGGTATTTGAACAAAACACTACGTCAACG-CACTGGTCGATGTAAACATTTAATCGAGAAACCCTAGTGCGCTCGGGGTTCAAGGTTTCTACAGCAAGT-GGTCACATATCAACAAC-AAGTACATGC-TAGGGAAGCAC-GTTGGTGCCAAGACC-AAAC-TCGATGGTTCTCAGTACGGTGTTTGCGA-TCAATAGAAACCCTTTATTACT-GTGACACA-GTAATGTCCCTGGG-ATGGGCAGTGTTATCCGAG--GCCACTAAAAACAC-GAGTC-GACCATG-GGCACCTCCAAGG-GTGCTGG-CTCCAGCAAC--AAGATGGGTCCAACATGGACGT-GTTCATG--TATAGGCGCTCACGAAAAGGGAGTTAATGTC-GCCACAGATATAATGGCTGGTGTGTTGGAGACACGTGATCATACTACCTGATCGGCTACTGACAAGCAC-GCCGAGCAGGGAAAATGCTACTGGGGAAATTGAGAGAAGAAATGTCAATGGTAACCATCTCAGAGTCAAAGGCGTGACAACCGGTGGC-AAGAAGTCTGTACAGGGAGAG-TACACCAGAGACGATATGCTTTCAGC-GTTCTTACTCTATG-CCAC-ACCAGAGAT-GAGATA-TACAGCGGTGAATCA-GCCTAGGTGGTGAGGT
>H transpacificus NW 025813996.1:1588955-1749878:114850-115668(-)
GGGGCTGGAGGAATTGGAGATAGATTTGGATCAAGTTACTAGAGTCTACGCTGCTCTGCTAAGCGGGCAC-ATAGATTACTG-AAACTCATGATGCCAAGAGTGATATGGAAAGGATTACCCG-CGGTGATGGTGGTCGAACGAAACACTACGTCAACG-CCTTATACGAGGTAAATGTCTGATGGAGCATCACTCGTGCGATCCGGTTTCAAATTTTCTATAAGAAGT-GGTCACCAGACAACAAC-AAGTTTATGT-TAGGGAAGTAC-GTTGGTGCCAATACC-AAAC-TTGATGGTTCACAGTACAGTCTCTGCAA-TCACTAAAAACGCTGTATTACT-GCGACACC-GTAATGTCCTTGGG-GTGGGCAGTGCTACACGAG--GCTACGAAGAAAGC-GAGTC-TACAATT-GGAAGTTCCAAGG-GTAAAGG-TTCTAGCAAC--AAGATGGGTCCAATAAGGACAT-ATTCATG--TACAGGCGTTCCAGAAA-AGGCCTCAACCTC-GCCACGGATGTAACGGCGAGTGTATTGGAGACGTGTGATTATGTTACCAGATAGGCTACTGACCATCAT-GCCCAGCAAGGCAATGTTTATTGGGAAAATTGAGAGAAGAAATGTCAATGGTCACCATCACAGAGTCAAATCGGTGACGACAGGGGGT-AAAAGGTCTGTGAACGGAGAA-TACACCAGAGACGACATGTTGTCAGC-ATTCTTACTCTGTG-TCAC-ACCAGAGAT-GAGTTA-TCCAGGGGTGAATTA-AATTATGTGGCGAGGT
>E moara NW 026082720.1:0-25000:9112-9675(-)
GGCATTGGAGGAACTGGAAATAGACCTGGATCAGGTTACGCGAGTCTACGCAGCTCTGTTAAGTGCCCAC-ATAGATTACTG-AAACTTCTGATACCCAGAGTGATGTGGAAAGAGATACCTG-TGGTGGTAGTATTTGAACAGAACACTACGTAAATG-CGCTAGGAGATGTAAAAAACTACTGGAACAACACTCACACGCTCAGGGTTCAGGCTTTTTACAGCAGGT-GGTCTCACGTAAACAAC-AAGTATATGC-TGGGAAAGCAC-GTGAGTGCAAAGACT-AAGC-TCGATGGTACACAGTACTGTGGCAGCAA-TAGATAGGGACTCTGTTGTACT-GCGATACC-ATAATGTCCCTTGG-CTGGGCGGTGCTATCGGAG--GCCACAAAGACCAC-CAACG-GACCATG-GGGACATCGGCAG-GCAGGGG-CTCCAGTAAC--AGGATGGGTGTGGAATGGATGT-GTCAATG--TACAGGCTCTCTCAGAA-AGGTGTTAACTTG-GCAACGAGTGTTACAGCAAGCGCATTGGACAAGCTTGATCATACTACCCGAGAGACTGCCGACAAGCAC-GCGGAGCAAGGAAACTGCTGTTGGGTAAATTGAAAGAGGAGATGTCCATGGTAACTATCACCGAGTCAAAGGGGTCACAACGGGTGGG-AAAAGGTCTGTAGATGGAGAG-TATACCAGAGATGACATGCTGTCAGC-CGTTTTGCTCTCTG-CCAT-ACCAGAGAC-GAGATA-CACAGTGGCGAGTCA-GAATTAGTGGGGAGTT

piggyBac-like transposase

>O_latipes_73I9:25492-26193(+)
GACGTTGTTCTTTCAGACAGTACATTCCCAGCAAG-CCTAC-CAAGT-ACGGCCTCAAATGGGTCGCT-T--GCGA-CG-CACGAGCTA--CGCTGGAGGGTCCACCG-TACA-TGGGCAAG----GAGACAAACCTT-G--CGTC-CCGAGTGGTCGGATCTCACGGACTT-AACG-TCA--CGTGC-GACAA-TTTCTTCA-CTTC-GT-ACG-CGCTCGCCAAGCTCCTT-CAC-CTG-CTGG-TACTCAA-A-AGCAACAAACC--CG-AACT-GCCGAGCTCGCGGCAG-ACGATCCTCCGTTCGCCTTTACGGAGCGC-CGCCCCTTTC-C-TACAACAA-AAA-CGTCC-TGCTCCTCA-TTCAGGGTTATGCCG--CAAACCTCTTGGATTACAATAAAACCAA-GG--GCGGCGTG-GACAACCTGGACAA-ACTGCTGGCCA-CGTAC-AGC-TGCAGGAATGA-CCAAGC-GCTGGCCCTTGGCCATG-TTCCACAACATGATAGA--CA-TGTCGGCGTACAA-CGC-GTACGTTATGGAG--GGAAATGCA-CCCGGACTGG--ATGCC-GTGGAACCAACCGAAGGAGAATCTTCCTCGAGCAGCTGGGCAA
>O_niloticus_NC 031967.2:28828682-28936446:11980-12792(-)
GAAGGTGTCCGTTCAGACAGTACATGCCCAGCAAA-CCGGC-CAGGT-ACGGGATCAAGTGGGTGGCG-T--GCGA-CG-CTCCAGCTA--CGCTGGAAGATGCAGTC-TACA-CCGGCAAGCCCG-AGAAGCACCTG-G--CCAC-TCGAGTGGTTGGACCTCACGGACTC-AACG-TCA--CGTGC-GACAA-CTTTTTCA-CCTC-GC-GCG-AGCTCGCCGGGCTCTTA-CAC-CTG-CTGG-CACTGCG-A-TCGAACAGACC--CG-AGAT-CCCGAGCTGCGCAAGG-GCAGTCCGTGTC-CGTAGTATCGGCCAGA-CACTCCTCTC-C-TACAACAA-GAA-CGTGC-TGCTCCTCG-CTC--------GCGG--CAAACCTGCTGCATTACAACCGCACCAA-GG--GAGGCGTC-GACAACCTGGACAA-GGTCGTGAGCA-CGTAC-AGC-TGCAGGAAAGA-CCTGCA-GGTGGCCCGTGGCCCTT-TTCCACAACATGGTGGA--CG-TGGCGGCATACAA-CGC-GTTCGTTCTGGAG--GGAAATTCA-CCCCGACTGG--ATGGC-GGGCAAGCAACAAACGAAGGCTCTTCCTCGAGCGGCTGGGCAA
>O_niloticus_NC 031967.2:28828682-28936446:83963-84787(-)
GAAGGTGTCCGTTCAGACAGTACATGCCCAGCAAA-CCGGC-CAGGT-ACGGGATCAAGTGGGTGGCG-T--GCGA-CG-CTCCAGCTA--CGCTGGAAGATGCAGTC-TACA-CCGGCAAGCCCG-AGAAGCACCTG-G--CCAC-TCGAGTGGTTGGACCTCACGGACTC-AACG-TCA--CGTGC-GACAA-CTTTTTCA-CCTC-GC-GCG-AGCTCGCCGGGCTCTTA-CAC-CTG-CTGG-CACTGCG-A-TCGAACAGACC--CG-AGAT-CCCGAGCTGCGCAAGG-GCAGTCCGTGTC-CGTAGTATCGGCCAGA-CACTCCTCTC-C-TACAACAA-GAA-CGTGC-TGCTCCTCG-CTC--------GCGG--CAAACCTGCTGCATTACAACCGCACCAA-GG--GAGGCGTC-GACAACCTGGACAA-GGTCGTGAGCA-CGTAC-AGC-TGCAGGAAAGA-CCTGCA-GGTGGCCCGTGGCCCTT-TTCCACAACATGGTGGA--CG-TGGCGGCATACAA-CGC-GTTCGTTCTGGAG--GGAAATTCA-CCCCGACTGG--ATGGC-GGGCAAGCAACAAACGAAGGCTCTTCCTCGAGCGGCTGGGCAA
>O_niloticus_NC 031986.2:4117754-4353280:22561-23367(+)
GAAGGTGTCCGTTCAGACAGTACATGCCCAGCAAA-CCGGC-CAGGT-ACGGGATCAAGTGGGTGGCG-T--GCGA-CG-CTCCAGCTA--TGCTGGAAGATGCAGTC-TACA-CCGGCAAGCCCG-AAAAGCACCTG-G--CCAC-CCGAGTGGTTGGACCTCACGGACTC-AACG-TCA--CGTGC-GACAA-CTTTTTCA-CCTC-GC-GCG-AGCTCGCCGGGCTCTTA-CAC-CTG-CTGG-CACTGCG-A-TCGAACAGACC--CG-AGAT-CCCGAGCTGCGCAAGG-GCAGTCCGTGTC-CGTAGTATCGGCCAGA-CACTCCTCTC-C-TACAACAA-GAA-CGTGC-TGCTCCTCG-CTC--------GCGG--CAAACCTGCTGCATTACAACCGCACCAA-GG--GAGGCGTC-GACAACCTGGACAA-GGTCGTGAGCA-CGTAC-AGC-TGCAGGAAAGA-CCTGCA-GGTGGCCCGTGGCCCTC-TTCCACAACATGGTGGA--CG-TGGCGGCATACAA-CGC-GTTCGTTCTGGAG--GGAAATTCA-CCCCGACTGG--ATGGC-GGGCAAGCAACAAACGAAGGCTCTTCCTCGAGCAGCTGGGCAA
>O_niloticus_NC 031986.2:4117754-4353280:229267-230088(+)
GAAGGTGTCCGTTCAGACAGTACATGCCCAGCAAA-CCGGC-CAGGT-ACGGGATCAAGTGGGTGGCG-T--GCGA-CG-CTCCAGCTA--CGCTGGAAGATGCAGTC-TACA-CCGGCAAGCCCG-AGAAGCACCTG-G--CCAC-TCGAGTGGTTGGACCTCACGGACTC-AACG-TCA--CGTGC-GACAA-CTTTTTCA-CATC-GC-GCG-AGCTCGCCGGGCTCTTA-CAC-CTG-CTGG-CACTGCG-A-TCGAACAGACC--CG-AGAT-CCCGAGCTGCGAAAGG-GCAGTCCGTGTC-CGTAGTATCGGCCAGA-CACTCCTCTC-C-TACAACAA-GAA-CGTGC-TGCTCCTCG-CTC--------GC-G--CAAACCTGCTGCATTACAACCGCACCAA-GG--GAGGTGTC-GACAACCTGGACAA-GGTCGTGAGCA-CGTAC-AGC-TGCAGGAAAGA-CCTGCA-GGTGGCCCGTGGCCCTT-TTCCACAACATGGTGGA--CG-TGGCGGCATACAA-CGC-GTTCGTTCTGGAG--GGAAATTCA-CCCCGACTGG--ATGGC-GGGCAAGCAACAAACGAAGGCTCTTCCTCGAGCGGCTGGGCAA
>O_kishtch_NC 034203.2:49187197-49369813:172146-172847(+)
GACGCTGTCCTTTCCGGCAGTACATTCCCAGCAAG-CCGGC-CAAAT-ACGGCATCAAGTGGGTGGCC-T--GCGA-CG-CTCCAGCTA--CGCTGGAAGATGCAGTC-TACA-CCGGCAAGCCCCGAGAAGAACCAG-G--GCGC-CCGCGTCGTTCGATCTGACGGACTC-AACG-TCA--CGTGT-GACAA-TTTCTTCA-CCTC-CT-ACG-AACTGGGCCGGCTCCTT-CAC-CTG-GTGG-CACTGAG-A-AAGAACAAGGC--CG-AGCT-CCCGCGCTGCTCAAGG-GCAGTCCTCCGTTCGCCTTCACGCCCCGC-CACTAGTGTC-C-TACAATAA-GAA-CGTGC-TACTTCTCA-CGCGAGCCTTAGCCG--CAAGCCTCCTAGACTACAACTGCAACAA-GG--GCGGCGTG-GACAACCTAGACAA-GGTGGTCGGGA-CCTAC-AGC-TGCAGGGATGA-CCGCCC-GCTGGCCCCTGGTCATC-TTCCACAACATCCTCGA--CG-TGTCCTCCTACAA-CGC-CTTTGTTATGGCG--AGAGATCAA-GCCCGACTGG--ATGCC-TGGGAAGCAACAAGAGGAGGGTGTTCCTGGAGCAGCTCGGAAA
>A_calliptera_NC 039313.1:38584162-38669361:32840-33190(-)
GACGGTGTCCGTTCAGACAGTACATGCCCAGCAAG-CCGGC-CAGGT-ACGGGATCAAGTGGGTGGCG-T--GCGA-CG-CTCCAGCTA--CGCTGGAAGATGCAGTC-TACA-CCGGCAAGTCCCGAAAAGCATCTG-G--CCAC-TCGAGTGGTTGGACCTCACGGATTC-AACG-TCA--CGTGC-GACAA-CTTTTTCA-CCTC-GC-GCG-AGCTCGCCGGGCTCTAA-CAC-CTG-CTGG-CACTGCG-A-TCGAACAGACC--CG-AGAT-CCC---------AGAGAGCAG---------------------GCGG-----------------AACAG-AAGCAGTGG-----------AACGAAGC--AGCAG--AAAACCTGCTGCATTACAACCGCACCAA-GG--GAGGCGTC-GACAACCTGGACAA-GGTCGTGAGCA-CGTAC-AGC-TGCAGGAAAGACCCGCA--AGTGGCCCGTGGCCCTT-TTCCACAACATGGTCGA--CG-TGGCGGCCTACAA-CGC-GTTCGTTGTGGAG--GGAAATTCA-CCCCGACTGG--ATGCC-GGGCAAGCAATAGACGACGGCTCTTCCTCAAGTGACTGGGCAA
>B_splendens_NC 040881.2:21992496-22094880:74839-75621(+)
GTCGTTGCTCTTTCAGACAGTACATGCCTAGCAAG-CCAGC-AAAAT-ACGGCCTCAAGTGGGTGGCG-T--GCGA-CG-CTCCAGCTA--CGCTGGAAGATGCACTT-TACA-CAGGCAAGTTCTGAAAAAAAGCAG-G--GCCA-GCGGGTCGTTGGACGTCACGGGCTC-AACG-TGA--CGTGC-GACAAC-TTTTTCA-CTTC-CT-ACG-AACTGGGCCGGCTCCTT-CAC-CTG-CTGG-TACTTCG-C-AAGAACAAGCC--GG-AATT-GCCGCGCTCCT-AAGG-GCAGTCCTCCGTTTGCCTTCACTCCGCAC-CGTTGGTGTC-C-TACAACAA-AAA-CGTGA-TCCTGATCA-CTCGCCGC---TCCG--GAAGCCTCCTAGACTACAACGCCACCAA-GG--GAGGAGTA-GACAACCTGGACAA-GGTGATAGGAA-CCTAC-AGC-TGCAGGAAAGA-CGGCGC-GCTGGCCCGTGGCGGTG-TTTCACAACGTCCTAGA--CG-TGTCTTGCTACAA-CGC-TTTCGTTGTGGCG--GGAGGCCCA-CCCGGACTGG--ATGCC-CGGCAACCAGCAGGAGGAGGGTGTTTCTAGAGCAGCTGGGCAA
>P_ranga_NC 041026.1:31950524-32063551:67584-68264(-)
GACGATGCTCCTTCCGTCAGTATATGCCTAACAAG-CCTGC-TAAGT-ACGGGCTCAAATGGGTGGCA-T--GCGA-TG-CTCTAGTTA--CGCTGGAGGATGCAGCG-TACA-CCGGCAAAGCCAGAGGTGAACCTG-G--CTTC-GAGGGTCGTTTGATCTTACGGCTTT-CTCG-TTA--CATGC-AATAA-TTTCTTCA-CGTC-GT-ACG-AGCTTGCGCGACTGCGT-CGA-TTA-CTGG-CACTCAG-A-AATAATTGAGT--GG-AGCT-ACCGAACTGACAGTGG-GCGGTCGACGGTTCG-CTTCACAGATAGC-TAGTGATATC-G-TACAACAA-GAC-GGTTG-TGCTGCTCA-TTCACTCCTCAACTG--CAAGCCTCCTGGATTATAATCACACCAA-AG--GCGGCGTG-GATAACCTAGACAA-ACTGCTTGCCA-CCTAC-AGC-TGCAGGGATGA-CCAAAC-CCTGGCCCGTCGGCATG-TTCCATAACATCCTGGA--CG-TGTCAGCTTACAA-CGC-CTCTGTTATGGAG--AGAAACGCA-CCCTGGGTGG--AT-----------------------------------------------
>P_flavescens_NC 041331.1:9761894-9898230:130581-131168(+)
------GCTCCTTCCGCCAGTACATACCCAGCAAGCCCTGC--AGGT-ACGGATTCAAGTGGGTGGCC-T--GCGA-TG-CTCCAGCTA--CGCTGGAACATGCAGTC-TACA-CGGGCAAGGCCCGAGAGGAATCAG-G--GCAC-CCGGTTGGTTGGACATGACGGGCC------------------------TTTTTTCA-CCTC-CT-ACG-TGCTGGCCCGGCTCCT--CAC--AG---AGGGACTGCGCA-AAAACCAAGCC--TG-AGCTGCCC---------A--------------GTTTGCCTTCACGCCCCAT-CACTGGTGTC-C-TACAACAG-GAA-CGTGG-TGCTGCTCA-CAC-----TCAGCCG-CCAAACC----------CATCAGCACCAA-GG--GCGGCGTG-GACAACCTGGACAA-GCTCGTCGGCA-CGTAC-AGC-TGCCGGGAAGA-CGGCTC-GCTGGCCCCTCGCCGTG-TTCCACAACATCCTCGA--CG-TGTCCGCCTACAA-CGC-CTTTGTTCTGGCG--AGAGCTCAG-GCCTGAGTGG--CTGCG-CGGCAAGCGACAAGAGGCGCGCGTTCCTCGAGCAGCTGGGCAG
>P_flavescens_NC 041338.1:9717959-9817550:78783-79484(-)
GTCGATGCTCCTTCCGCCAGTACATACCCAGCAAGCCCGGC--AGGG-ATGGATTCAAGTGGGCGGAC-T--GTGA-CG-CTTCAGCTA--CACTGGAACATGCAGTC-TACA-CGGGCAAGGCCCGAGAGGAATCAG-G--GCGC-CCGGGTGGTTGGACCTGACGGGCTC-AATG-TGA--CATGC-GACAA-CTTTTTCA-CCTC-CT-ACG-TGCTGGCCCGGCTCCTT-CAC-CTG-GTGG-CACTGCG---CAAAACAAACC--CG-AGCT-GCCGCCTTGCTCAAGT-----TCGTCCGTTCGCCCTCACGCCCCGT-CACTGGTGTC-C-TACAACAG-GAA-CGGGG-TGCTGCTCA-CACGGGGATCAGCCG-CCAAACCTCCTGCACTACAACAGCACCAA-GG--GCGGCGTG-GACAACCTGGACAA-GCTCGTTGGCA-CGTAC-AGC-TGCTGGGAAGA-CGGCTC-GCTGGCCCCTTGCCTTG-TTCCACAACATCCTCAA--CG-TGTCCGCCTACAA-TGC-CTTTGTTCTGGCG--AGAGCTCAG-GCCCAAGTGG--ATGCG-CGGCAAGCAACAAGAGGTGCGCGTTCCTCGAGCAGCTGGGCAG
>O_nerka_NC 042546.1:2646625-2768649:31265-31963(+)
GCCGCTGTCCTTTCCGTCAGTACATCCCCAGCAAG-CTGGC-CAAAT-ACGGCATCAAGTGGGTGGCC-T--GCGA-CG-CTCCAGCTA--CGCTGGAAGATGCAGTG-TACA-CCGGCAAGCCCCGAGAAGAACCAG-G--GGAT-GCGCGTCGTTCGATCTGACGGCCTC-AACG-TCA--CCTGC-GACAA-CTTCTTCA-CCTC-CT-ACG-ACCTGGGCCGGCTCCTT-CAC-CTG-GTGG-CACTGAT-A-AAGAACAAGGC--CG-AGCT-CCCGCGCTGCTCAGGG-GCAGTCTTCCGTTCGCCTTCACGCCCCGC-CACTGGTGTC-C-TACAACAA-GAA-CGTGC-TACTCTTCA-CACGAGGGTCAGCCG--CAAGCCTCCTAGACTACAACTGCAACAA-TG--GCGGCGTG-GACAACCTAGACAA-GGTGGTGGGCA-CCTAC-AGC-TGCAGGGATGA-CTGCCC-GCTGGCCCCTGGTCGTC-TTCCACAACATCCTCGA--CG-TGTCCTCCTACAA-CGT-CTTTGTTATGGCG--AGAGGTCAA-GCCTGACTGG--ATGCC-TGGCAAGCAACAAGCGCAGGGTGTTCCTCGAGCAGCTGGGAAA
>S_trutta_NC 042977.1:13043624-13134164:33290-33991(-)
GGCGCTGTCCTTTCCGACAGTACATTCCCAGCAAG-CAGGC-CGAAT-ACAGCATCAAGTGGGTGGTC-T--GCGA-CG-CTCCAGCTA--CGCTGGAAGATGCAGTC-TACA-CCAGTAAGCCCCGAGGAGAACCAG-G--GCGC-GCGTGTCGTTCGATCTCACGGGCTC-AACG-TCA--CCTGT-GACAA-CTTCTTCA-CCTC-CT-ACG-AACTCGGGCGGCTCCTT-CAC-CTG-GTGG-CACTGCG-A-AAGAACAAGCC--CG-AGCT-CCCGCACTGCTCAAGG-GCAGTCCTCCGTTCGCCTTCACGCCCCGT-CACTAGTGTC-C-TACAATAA-GAA-CGTGC-TACTCCTCA-CATGAGGCTTAGCCG--CAAGCCTCCTAGACTACAACTGCAACAA-GG--GCGGCGTG-GACAACCTAGACAA-GGTGGTCGGCA-TCTAC-AGC-TGCAGGGATGA-CTGCCC-GCTGGCCCCTGGTCATC-TTCCACAACATCCTCGA--CA-TGTCCTTCTACAA-CGC-CTTTGTTATGGCG--AGAGATCAA-GCCCGACTGG--ATGCA-TCAGAAGCAACAAGAGGAGGGTGTTCCTGGAGCAGCTGGGAAA
>S_trutta_NC 042977.1:13043624-13134164:50977-51546(-)
-------TCCTTTCTGAT-TTACATTCCCAGCAAA-CCAGC-CAAAT-ACGGCATCAAGTGGGTGGCC-T--GCGA-CG-CTCCAGCTA--CGCTGGAAGATGCAGTC-TACA-CCGGTAAGCCCCGAGAAGAACCAG-G--GCGC-GCGTGTCGTTTGATCTCACGGGCTC-AACG-TCA--CCTGT-GACAA-TTGCTTCA-CCTC-CT-ACG-AACTCGGGCGGCTCCTT-CAC-CTG-GTGG-CACTGCG-A-AAGAACAAGCC--CG-AGCT-CCCGCGCTGCTCAAGG-GCAGTCCTCCGTTCACCTTCACGCCCCGC-CACTAGTGTC-C-TACAATAA-GAA-CGTGC-TACTCCTCA-CATGAGGCTTAGCCG--CAAGCCTCCTAGACTACAACTGCAACAA-GG--GCAGTGTG-GACAACCTAGACAATTGTGGTCGGCA-CCTAC-AGC-TGCAGGGATGA-CTGCCC-GCTGGCCCCTGGTCA---------------------------------------------------------------------------------------------------------------------------------
>S_trutta_NC 042983.1:0-257537:137045-137746(-)
GGCGCTGTCCTTTCCGACAGTACATCCCCAGCAAG-CCGGC-CAAAT-ACGGCATCAAGTGGGTGGCC-T--GCGA-CG-CTCCAGCTA--CGCTGGAAGATGCAGTC-TACA-CCGGTAAGCCCCGAGAAGAACCAG-G--GCGC-CCGCGTCGTTCGATCTCACGGGCTC-AACG-TCA--CCTGC-GACAA-CTTCTTCA-CCTC-CT-ACG-AACTCGGCCGGCTCCTT-CAC-CTG-GTGG-CACTGCG-A-AAGAACAAGCC--CG-AGCT-CCCGCGCTGCTCAAGG-GCAGTCCTCCGTTCGCCTTCACGCCCCGC-CACTGGTGTC-C-TACAATAA-GAA-CGTGC-TGCTCCTCA-CACGAGGCTCAGCCG--CAAGCCTCCTAGACTACAACCGCAACAA-GG--GCGGCGTG-GACAACCTAGACAA-GGTGGTCGGCA-CCTAC-AGC-TGCAGGGATGA-CTGCCC-GCTGGCCCCTGGTCATC-TTCCACAACATCCTCGA--CG-TGTCCTCCTACAA-CGC-CTTTGTTATGGCG--AGAGATCAA-GCCCGACTGG--ATGCC-TCGGAAGCAACAAGAGGAGGGTGTTCCTGGAGCAGCTGGGAAA
>S_trutta_NC 042983.1:0-257537:174461-175162(-)
GGCGCTGTCCTTTCCGACAGTACATCCCCAGCAAG-CCTGC-CAAAT-ACGGCATCAAGTGGGTGGCC-T--GCGA-CG-CTCCAGCTA--CGCTGGAAGATGCAGTC-TACA-CCGGTAAGCCCCGAGAAGAACCAG-G--GCGC-CCGCGTCGTTCGATCTCACGGGCTC-AACG-TCA--CCTGC-GACAA-CTTCTTCA-CCTC-CT-ACG-AACTCGGCCGGCTCCTT-CAC-CTG-GTGG-CACTGCG-A-AAGAACAAGCC--CG-AGCT-CCCGCGCTCCTCAAGG-GCAGTCCTCCGTTCGCCTTCACGCCCCGC-CACTGGTGTC-C-TACAATAA-GAA-CGTGC-TGCTCCTCA-CACGAGGCTCAGCCG--CAAGCCTCCTAGACTACAACCGCAACAA-GG--GCGGCGTG-GACAACCTAGACAA-GGTGGTCGGCA-CCTAC-AGC-TGCAGGGATGA-CTGCCC-GCTGGCCCCTGGTCATC-TTCCACAACATCCTCGA--CG-TGTCCTCCTACAA-CGC-CTTTGTTATGGCG--AGAGATCAA-GCCCGACTGG--ATGCC-TCGGAAGCAACAAGAGGAGGGTGTTCCTGGAGCAGCTGGGAAA
>S_aurata_NC 044208.1:21279-262265:22627-23340(+)
GTCGTTGTCCTTTCCGACAGTATATGCCAAACAAG-CCGGC-CAGGT-ATGGAATCAAGTGGGTGGCG-T--GTGA-CT-CTCAAGCTA--CGCTGGAAAATGCAGTC-TACA-CCGGGAAGTTCAGAGAAAAACCAG-G--GCAT-GAGGGTTGTTCGATGTCACGGGCTA-AACTGTCA--CGTGT-GACAA-CTTTTTTA-CCTC-TT-ACG-AGCTCGGACGCCTCTTT-CGC-CTG-GTGA-CACTCAG-A-AGAAACAAGCC--CG-AACT-CCCGCGCTGCTCAAGA-ACAGTCCTCAGTTTGCATTCACATCCCAC-CACTGGTGTC-C-TACAACAA-GAA-CGTTA-TGCTCATCA-CACGAGGCCCGGCCG--CAAACCTTCTAGACTACAACAGCAACAA-AG--GAGGTGTG-GACAACTTGGATAA-GGTGATTGGAA-CATAT-AGT-TGTAGGAATGA-CCGCCC-GCTGGCCCTTGGTCATC-TTTCACAACATCATCGA--TG-TTTCTTCGTACAA-TGC-CTTTGTTGTGGCG--AGAGATCAA-CCCTGGCTGG--CTGCC-GGGTAAACAACAAAAGGAGGCTGTTCCTGGAACAACTGGGAAA
>S_aurata_NC 044208.1:21279-262265:214375-215088(+)
GTCGTTGTCCTTTCCGACAGTATATGCCAAACAAG-CCGGC-CAGGT-ATGGAATCAAGTGGGTGGCG-T--GTGA-CT-CTCAAGCTA--CGCTGGAAAATGCAGTC-TACA-CCGGGAAGTTCAGAGAAAAACCAG-G--GCAT-GAGGGTTGTTCGATGTCACGGGCTA-AACTGTCA--CGTGT-GACAA-CTTTTTTA-CCTC-TT-ACG-AGCTCGGACGCCTCTTT-CGC-CTG-GTGG-CACTCAG-A-AGAAACAAGTC--CG-AACT-CCCGCGCTGCTCAAGA-ACAGTCCTCAGTTTGCATTCACATCCCAC-CACTGGTGTC-C-TACAACAA-GAA-CGTTA-TGCTCATCA-CACGAGGCCCGGCCG--CAAACCTTCTAGACTACAACAGCAACAA-AG--GAGGTGTG-GACAACTTGGATAA-GGTGATTGGAA-CATAT-AGT-TGTAGGAATGA-CCGCCC-GCTGGCCCTTGGTCATC-TTTCACAACATCATCGA--TG-TTTCTTCGTACAA-TGC-CTTTGTTGTGGCG--AGAGATCAA-CCCTGGCTGG--CTGCC-GGGTAAACAACAAAAGGAGGCTGTTCCTGGAACAACTGGGAAA
>M_armatus_NC 046639.1:11549210-11650515:59575-60168(-)
GACAATGTTCCTTCCGTCAGTATATGCCTAACAAG-CCCGC-CAAGT-ACGGGCTCAAATGGGTGGCC-T--GCGA-CG-CTCCAGTTA--CGCTGGAGGATGCAACG-TTAA-CCGGCAAAGATGGAGGTGAACCTA-G--CCTC-ACGGGTCGTTTGACCTCACGGATTT-CTCG-TTA--CGTGT-GATAA-CTTCTTCA-CTTC-TT-ACG-AGCTTGCGCAGCTGCAT-CGA-TTG-CTGG-TACTCAG-A-AGCAACAGAGA--TG-AGCT-ACCGAACTGCTGGCGC-GCAGTCGTCGGTTCGCCTTCACAGATGGC-TACTGATATC-G-TACAACAA-GAC-GGTTC-TGCTACTCA-TTCGCCCCATGGCTG--CAAGCCTCATGGATTATAATCACACCAA-AG--GCGGCGTG-GATAACCTAGACAA-GCTGCTCGCCA-CCTAC-AGC-TGTAGGGATGA-----------------------------CAAAA-----------CG---------------------------------------------------------------------------------------------------------
>E_lanceolatus_NC 047013.1:34038030-34179199:32413-33111(-)
GTCGGTGTCCGTTTCGACAATACATGCCCAGCAAG-CCTGT-GAAAT-ACGGGATCAAGTGGGTGGCG-T--GCGA-CG-CTCCAGCTA--CGCTGGAAGATGCAGTG-TACA-CAGGCAAGCCCAGAGAAGAATCAG-G--GGAC-GCGGGTGGTTCGACCTCACGGACTC-AACG-TCA--CGTGC-GACAA-CTTCTTCA-CCTC-GT-ACG-ACCTAGGACGGCTCCTT-CAC-CTG-GTGG-GACTTCG-A-AAGAACAAGCC--CG-AGCT-CCCGCGCTGCT-AGGG-AGAGTCCTGCGTTCGCATTCACGCGCCAC-CTTCTGTATC-G-TACAGCAA-GAA-CGTGG-TGCTGCTCA-CGCATGCCTCAGCCG-ACAAGCCTCCTGTGTTACAACGCCAACAA-AG--GCGGCGTG-GACAACCTGGATAA-GGTGATCGGTA-CGTAC-AGC-TGCCGGGATGA-CCGCTC-GCTGGCCCATGGCCGTG-TTCCACAACATGCTCGA--CG-TGTCCTCCTACAA-CGT-GTTCGTTTTGGAG--AGAGGTCAA-CCCCGACTGG--ATGCC-CGGCAAGCAACAGACGGAGAGTGTTCCTGGAGGAGCTGGGCAA
>P_magnuspinnatus_NC 047134.1:22478948-22684200:35764-36252(+)
GCCGTTGCCCCTTCCGCCAGTACATGCCCTCCAAA-CCCGC-AAAAT-ACGGCATCAAGTGGGCCGTG-T--GCGA-CG-CTCCAGTTA--CGCTGGAAAATGCAGTG-TACA-CCGGTAAACGCGGAGAAGAACCTG-G--CCAC-GCGAGTCGCTGGACCTCACGGACTC-ACCG-TGA--CGTGC-GACAA-CTTTTTCA-CCTC-GT-TCG-AGCTCGCCCGGCTGTTT-CAC-CTA-TTGG-TACTGCG-C-GCCAACAGGAC---GGAGGT-CCCGAACTGGCCAACG-GCAGTCGTTCGTTCGCCACCAGGCCTCGGTCGCTAATCTC-C-TATACCAG-GAA-TGTGC-TGATCCTCACCAC-------------------------------------------GG--------------------------------------------TGC-CGCAG---------------------CCTG--------------------------CG---------------CGG----------------AGAG-------------------------------------------------------------------
>E_lucius_NC 047581.1:3497301-3605355:32367-33062(-)
GTCGTTGCCCTTTCCGCCAGTACATGCCCAGCAAG-CCCGC-GAGGT-ACGGGATCAAGTGGGTAGCG-T--GCGA-TG-CTCCAGCTA--CGCTGGAAGATGCAGTG-TACA-CCGGGAAGACCTGAGAAGAACCAG-G--GCAT-GCGGGTGGTTCGATGTGACGGGCTC-AACG-TGA--CGTGC-GATAA-TTTCTTCA-CCTC-CT-ACG-AACTCGGACGGCTCCTT-CAC-GTG-GTGG-CACTTCG-C-AAGAACAAGCC--CG-AGCT-CCCGCGCTGCTCAAGG-GCCGTCGTCCGTTCGCTTTCACACCGCGC-CACTAGTGTC-C-TACAGCAA-GAA-CGTGG-TACTGCTCA-CACGACGCTGAGCCG--CAAACCTCTTGGACTACAACAGCAACAA-AG--GAGGGGTG-GACAACCTAGACAA-GTTGGTCGGAA-CCTAC-AGC-TGCAGGGATGA-CGGCCC-GCTGGCCCTTGGTGGTG-TTCCACAACATAATCGA--CG-TGTCCGCTTACAA-CGC-CTTCGTTATGGAG--GGAGCTCAA-CCCCGGCTGG--ATGAC-CCGTAAGCAACAAGAGGAGAGTGTTCCTGGAGCAGCTGGGAAA
>E_lucius_NC 047581.1:3497301-3605355:103497-104192(-)
GTCGTTGCCCTTTCCGCCAGTACATGCCCAGCAAG-CCCGC-GAGGT-ACGGGATCAAGTGGGTAGCG-T--GCGA-TG-CTCCAGCTA--CGCTGGAAGATGCAGTG-TACA-CCGGGAAGACCTGAGAAGAACCAG-G--GCAT-GCGGGTGGTTCGATGTGACGGGCTC-AACG-TGA--CGTGC-GATAA-TTTCTTCA-CCTC-CT-ACG-AACTCGGACGGCTCCTT-CAC-GTG-GTGG-CACTTCG-C-AAGAACAAGCC--CG-AGCT-CCCGCGCTGCTCAAGG-GCCGTCGTCCGTTCGCTTTCACACCGCGC-CACTAGTGTC-C-TACAGCAA-GAA-CGTGG-TACTGCTCA-CACGACGCTGAGCCG--CAAACCTCTTGGACTACAACAGCAACAA-AG--GAGGGGTG-GACAACCTAGACAA-GTTGGTCGGAA-CCTAC-AGC-TGCAGGGATGA-CGGCCC-GCTGGCCCTTGGTGGTG-TTCCACAACATAATCGA--CG-TGTCCGCTTACAA-CGC-CTTCGTTATGGAG--GGAGCTCAA-CCCCGGCTGG--ATGAC-CCGTAAGCAACAAGAGGAGAGTGTTCCTGGAGCAGCTGGGAAA
>O_mykiss_NC 048565.1:514096-628882:83230-83766(-)
----------------------------------------------------------------------------------------------------------------------------------------------------------GTTCGATCTGACGGACTC-AACG-TCA--CGTGT-GACAA-TTTCTTCA-CCTC-CT-ACG-AACTCGGGCGGCTCCTT-CAC-CTG-GTGG-CACTGCG-A-AAGAACAAGCC--CG-AGCT-CCCGCGCTGCTCAAGG-GAAGTCCTCCGTTCGCCTTCACGCCCCGC-CACTAGTGTC-C-TACAATAA-GAA-CGTGC-TACTTCTCA-CGCGAGCCTTAGCCG--CAAGCCTCCTAGACTACAACTGCAACAA-GG--GCGGCGTG-GACAACCTAGACAA-GGTGGTCGGGA-CCTAC-AGC-TGCAGGGATGA-CCGCCC-GCTGGCCCCTGGTCATC-TTCCACAACATCCTCGA--CG-CGTCCTCCTACAA-CGC-CTTTGTTATGGCG--AGAGATCAA-GCCCGACTGG--ATGCC-TGGGAAGCAACAAGAGGAGGGTGTTCCTGGAGCAGCTCGGAAA
>O_mykiss_NC 048592.1:6614012-6704402:34377-34799(-)
-----------------------------------------------------------------------------------------------------------------------------------------------------------------------------------------------------TTTTCG----------------------------------------------------A-AATAACAAGTC--TG-AGCT-CCCGCACTGCTTAAGG-AAAGTCATCAGTTTGCCTTCACGCCCCAC-CACTAGTTTC-C-TACAACAA-GAA-TGTGT-TACTTCTCA-CACGAGGCTTAGCCG--CAAACCTCCTAGACTACAACTGCAACAA-AA--GAGGTGTG-GACAACCTAGATAA-GGTGCTTGGAA-TGTAC-AGT-AGCAAGTATGA-CTGCCC-GCTGGCCCCTGGTCATC-TTCCACAACATCATTGA--TG-ATACCTCCTACAA-TGC-CATTGTTATGGAG--AGAGATCAA-CCCTAGCTGG--ATACC-TCGTAAGCAACAAGAGGAGGGTGTTCCTAGAGTAGCTGGGAAA
>S_lucioperca_NC 050180.1:25882129-25999077:43841-44242(+)
-------------------------------------------------------------------------------------------TGC-----------------------------------------------------------------------------------------TGCGC-------CTTGCTCA-------------A-----------------CAC-CAG---GG--------------------CC---G---------GCGC--------------TCGTCCGTTCGCCTTCACGCCCCGT-CACTGGTGTC-C-TACCACAA-GAA-CGTGC-TGCTGCTCA-CACGGGAACCAGG-----AAGCCTCCTGCACTACAACAGCACCAA-GG--GCGGCGTG-GACAACCTGGACAA-GCTCGTCGGCA-CGTAC-AGC-TGCCGGGAAGA-CGACGC-GCTGGCCCCTCGCCGTG-TTCCACAACATCCTCGA--CG-TGTCCGCCTACAA-CGC-CTTTGTTCTGGCG--AGAGCTCAG-GCCCCAGTGG--ATGCG-CGGCAAGCTACAGGAGGCGCGTGTTCCTGGAGCAGCTGGGCAG
>S_lucioperca_NC 050180.1:25882129-25999077:92504-93220(+)
GTCGATGCCCGTTCCGCCAGTACATGCCCAGCAAG-CCCGC-GAGGT-ACGGCGTCAAGTGGGTGGCC-T--GCGA-CG-CTCCAGCTA--CGCTGGAACGTGCAGCC-TACA-CCGGAAAGGTCCGAGAGGAACCAG-G--GCGC-CCGGGTGGTTGGACCTGACGGGCTC-AACG-TCA--CGTGC-GACAA-CTTTTTCA-CCTC-GT-ACG-ACCTGGCGCGGCTCCTT-CAC-CTG-GTGG-CACTGCG-C-AAAAACAAGCC---GGAGCT-GCCGCCTTGCTCAGGG-GCCGTCGTCCGTTCGCCTTCACGCCACGC-CGCTGGTGTC-C-TACAACAA-GAA-CGTGC-TGCTGCTCA-CGCGGGGAGTGGCGG--CAAACCTGCTCCACTACAACGCCACCAA-GG--GCGGCGTG-GACAACCTGGACAA-GCTCGTGGCCA-CGTAC-AGC-TGCCGGGAAGA-CCGCGC-GCTTGCCCCTCGCCGTG-TTCCACAACGTCCTCGA--CG-TGTCCGCCTACAA-CGC-CTTCGTTCTGGCG--AGAGCTCAG-GCCCGCGTGG--ATGCG-CGGCAAGCAACAGGAGGAGGGCGTTCCTCGAGCAGCTGGGACG
>S_lucioperca_NC 050180.1:34907099-35014807:36029-36550(+)
GCCGACGGCGTT--CGGCTTTTCTAGCCTCTCGGGTCCCGGAGACGCCCCGACCGTTGGT---------TCATCAA-CGCGTTCTACTA--CACGAGCCTTTGC-GTC------CCCATGAGGTCCGAGAGGAACCAG-G--GCGC-CCGGGTGGTTGGACCTGACGGGCTC-AACG-TCA--CGTGC-GACAA-CTTTTTCA-CCTC-GT-ACG-ACCTGGCGCGGCTCCTT-CAC-CTG-GTGG-CACTGCG-C-AAAAACAAGCC---GGAGCT-GCCGCCTTGCTCAGGG-GCCGTCGTCCGTTCGCCTTCACGCCACGC-CGCTGGTGTC-C-TACAACAA-GAA-CGTGC-TGCTGCTCA-CGC-------------------------------------------GG--GGGACGCGCGGC-TCCT-------GGTGG-------CGTCC-GGC------GG-----CCGCGC----GGCC-----------AAACCCGAGATCGCCGA--GG------------GACCGC----------GACG-----------------ACCGG--ACGGC--------------------------------------------
>S_lucioperca_NC 050183.1:24723835-24889379:132460-133164(+)
GTCGATGCTCCTTCCGCCAGTACATGCCCAGCAAG-CCCGC-CAGGT-ACGGACTCAAGTGGGTGGCC-T--GCGA-CG-CTCCAGCTA--CGCTGGAACATGCAATG-TACA-CGGGCAAGGCCCGAGAGGAATCTG-G--GCGC-GCGCGTGGTTGGACGTGACGGCCTC-AACG-TGA--CGTGC-GACAA-CTTTTTCA-CCTC-CT-ACG-AGCTGGCCCGGCTGCTT-CAC-CTG-GTGG-CACTGCG-C-AAAAACAAGCC--CG-AGCT-GCCGCCTTGCTCAAGG-GCCGTCGTCCGTTCGCCTTCACGCCCCGT-CACTGGTGTC-C-TACCACAA-GAA-CGTGC-TGCTGCTCA-CACGGGAACCAGG-----AAGCCTCCTGCACTACAACAGCACCAA-GG--GCGGCGTG-GACAACCTGGACAA-GCTCGTCGGCA-CGTAC-AGC-TGCCGGGAAGA-CGACGC-GCTGGCCCCTCGCCGTG-TTCCACAACATCCTCGA--CG-TGTCCGCCTACAA-CGC-CTTTGTTCTGGCG--AGAGCTCAG-GCCCCAGTGG--ATGCG-CGGCAAGCTACAGGAGGCGCGTGTTCCTGGAGCAGCTGGGCAG
>S_lucioperca_NC 050183.1:32217355-32319383:33908-34468(-)
------------------------------------------------------------------------------------------------------------------------------------AATCTG-G--GCGC-GCGCGTGGTTGGACGTGACGGCCTC-AACG-TGA--CGTGC-GACAA-CTTTTTCA-CCTC-CT-ACG-AGCTGGCCCGGCTGCTT-CAC-CTG-GTGG-CACTGCG-C-AAAAACAAGCC--CG-AGCT-GCCGCCTTGCTCAAGG-GCCGTCGTCCGTTCGCCTTCACGCCCCGT-CACTGGTGTC-C-TACCACAA-GAA-CGTGT-TGCTGCTCA-CACAAGGC-----CA-CCAAGCCTCCTGCACTACAACAGCACCAA-GG--GCGGCGTG-GACAACCTGGACAA-GCTCGTCGGCA-CGTAC-AGC-TGCCGGGAAGA-CGACGC-GCTGGCCCCTCGCCGTG-TTCCACAACATCCTCGA--CG-TGTCCGCCTACAA-CGC-CTTTGTTCTGGCG--AGAGCTCAG-GCCCCAGTGG--ATGCG-CGGCAAGCTACAGGAGGCGCGTGTTCCTGGAGCAGCTGGGCAG
>S_lucioperca_NC 050192.1:22220473-22311105:35766-36470(+)
GTCGATGCTCCTTCCGCCAGTACATGCCCAGCAAG-CCCGC-CAGGT-ACGGACTCAAGTGGGTGGCC-T--GCGA-CG-CTCCAGCTA--CGCTGGAACATGCAATG-TACA-CGGGCAAGGCCCGAGAGGAATCTG-G--GCGC-GCGCGTGGTTGGACGTGACGGCCTC-AACG-TGA--CGTGC-GACAA-CTTTTTCA-CCTC-CT-ACG-AGCTGGCCCGGCTGCTT-CAC-CTG-GTGG-CACTGCG-C-AAAAACAAGCC--CG-AGCT-GCCGCCTTGCTCAAGG-GCCGTCGTCCGTTCGCCTTCACGCCCCGT-CACTGGTGTC-C-TACCACAA-GAA-CGTGC-TGCTGCTCA-CACGGGAACCAGG-----AAGCCTCCTGCACTACAACAGCACCAA-GG--GCGGCGTG-GACAACCTGGACAA-GCTCGTCGGCA-CGTAC-AGC-TGCCGGGAAGA-CGACGC-GCTGGCCCCTCGCCGTG-TTCCACAACATCCTCGA--CG-TGTCCGCCTACAA-CGC-CTTTGTTCTGGCG--AGAGCTCAG-GCCCCAGTGG--ATGCG-CGGCAAGCTACAGGAGGCGCGTGTTCCTGGAGCAGCTGGGCAG
>S_lucioperca_NC 050192.1:27632628-27793283:121425-122141(+)
GTCGATGCCCGTTCTGCCAGTACATGCCCAGCAAG-CCCGC-GAGGT-ACGGCGTCAAGTGGGTGGCC-T--GCGA-CG-CTCCAGCTA--CGCTGGAACGTGCAGCC-TACA-CGGGAAAGGTCCGAGAGGAACCAG-G--GCGC-CCGGGTGGTTGGACCTGACGGGCTC-AACG-TCA--CGTGC-GACAA-CTTTTTCA-CCTC-GT-ACG-ACCTGGCGCGGCTCCTT-CAC-CTG-GTGG-CACTGCG-C-AAAAACAAGCC---GGAGCT-GCCGCCTTGCTCAGGG-GCCGTCGTCCGTTCGCCTTCACGCCACGC-CGCTGGTGTC-C-TACAACAA-GAA-CGTGC-TGCTGCTCA-CGCGGGGAGTGGCGG--CAAACCTGCTCCACTACAACGCCACCAA-GG--GCGGCGTG-GACAACCTGGACAA-GCTCGTGGCCA-CGTAC-AGC-TGCCGGGAAGA-CCGCGC-GCTGGCCCCTCGCCGTG-TTCCACAACGTCCTCGA--CG-TGTCCGCCTACAA-CGC-CTTCGTTCTGGCG--AGAGCTCAG-GCCCACGTGG--ATGCG-CGGCAAGCAACAGGAGGAGGGCGTTCCTCGAGCAGCTGGGACG
>S_lucioperca_NC 050192.1:27632628-27793283:145113-145826(-)
GTCGATGCCCGTTCCGCCAGTACATGCCCAGCAAG-CCCGC-GAGGT-ACGGCGTCAAGTGGGTGGCC-T--GCGA-CG-CTCCAGCTA--CGCTGGAACGTGCAGTC-TGCA-CGGGAAAGGTCCGAGAGGAACCAG-G--GCGC-CCGGGTGGTTGGACCTGACGGGCTC-AACG-TCA--CGTGC-GACAA-CTTCTTCA-CCTC-CT-ACG-ACCTGGCGCGGCTCCTT-CAC-CTG-GTGG-CACTGCG-C-AAAAACAAGCC--CG-AGCT-GCCGCCTTGCTCAGGG-GCCGTCGTCCGTTCGCCTTCATGCCCCGC-CGCTGGTGTC-C-TACAACAA-GAA-CGTGC-TGCTGCTCA-CGCGGGGACCAGCCACGCAAACCTGCTCCACTACAACGCCACCAA-GG--GCGGCGTG-GACAACCTGGACAA-GCTCGTGGCCA-CGTAC-AGC-TGCCGGGAAGA-CTGCGC-GCTGGCCCCTCGCCGTG-TTCCACAACATCCTCGA--CG-TGTCCGCCTACAA-CGC-CTTCGTTCTGGCG--AGAGCTCTG-GCCCGCGTGG--ATGCG-CGGCAAGCAACAGGAGGAGGGCGTTCCTCGAGCAGCTGGGACG
>S_namaycush_NC 052308.1:56674852-57048625:58384-59085(-)
GACGCTGTCCTTTCCGACAGTACATTCCCAGCAAG-CCGGC-CAAAT-ACGGCATCAAGTGGGTGGCC-T--GCGA-CG-CTCCAGCTA--CGCTGGAAGATGCAGTG-TACA-CCGGCAAGCCCCGAGAAGAACCAG-G--GCGC-GCGCGTCGTTCGATCTGACGGACTC-AACG-TCA--CGTGT-GACAA-TTTCTTCA-CCTC-CT-ACG-AACTCGGGCGGCTCCTT-CAC-CTG-GTGG-CACTGCG-A-AAGAACAAGCC--CG-AGCT-CCCGCACTGCTCAAGG-ACAGTCCTCCGTTCGCCTTCACGCCCCGC-CACTAGTGTC-C-TACAATAA-GAA-CGTGC-TGCTTCTCA-CGCGAGCCTTAGCCG--CAAGCCTCCTAGACTACAACTGCAACAA-GG--GCGGCGTG-GACAACCTAGACAA-GGTGGTCGGGA-CCTAC-AGC-TGCAGGGATGA-CCGCCC-GCTGGCCCCTGGTCATC-TTCCACAACATCCTCGA--CG-TGTCCTCCTACAA-CGC-CTTTGTTATGGCG--AGAGATCAA-CCCCGACTGG--ATGCC-CGGGAAGCAACAAGAGGAGGGTGTTCCTGGAGCAGCTCGGAAA
>S_namaycush_NC 052314.1:54770932-54899149:32961-33650(+)
GCCGCTGTCCTTTCCGTCAGTACATTCCCAGCAAG-CCGGC-GAAAT-ACGGCATCAAGTGGGTGGCC-T--GCGA-CG-CTCCAGCTA--CGCTGTAAGATGCAGTG-TACA-CCGGTAAGCCCCGAGAAGAACCAG-G--GGAT-GCGCGTCGTTCGATCTGACGGACTC-AATG-TCA--CCTGT-GACAA-CTTCTTCA-CCTC-CT-ACG-AACTGGGCCGGCTCCTT-CAC-CTG-GTGG-CAGTGAG-A-AAGAACAAGGC--CG-AGCT-CCCGCACTGCTCAAGG-GCAGTCCTCCGTTTGCCTTCACTCCCCGC-CACTAGTGTC-C-TACAACAA-GAA-CGTGC-TACTTCTCA-CACGAGGCTTAGCCG--CAAGCCTCCTAGACTACAACTGCAACGA-GG-----------GA-AGCCTGGACAA-GGTGGTCGGCA-CGTAC-AGC-TGCAGGGATGA-CTGCCC-GCTGGCCCCTGGTCGTC-TTCCACAACATCCTCGA--CC-TGTCCTACTACAA-CGC-CTTTGTTATGGCG--CGAGATCAA-GCCTGACTGG--ATGCA-TCGCAAGCAAGAAGCGCAGGGTGTTCCTGGAGCAGCTGGGAAA
>S_namaycush_NC 052316.1:29406027-29504114:64190-64891(+)
GACGCTGTCCTTTCCGACAGTACATTCCCAGCAAG-CCGGC-CAAAT-ACGGCATCAAGTGGGTGGCC-T--GCGA-CG-CTCCAGCTA--CGCTGGAAGATGCAGTG-TACA-CCGGCAAGCCCCGAGAAGAACCAG-G--GCGC-GCGCGTCGTTCGATCTGACGGACTC-AACG-TCA--CGTGT-GACAA-TTTCTTCA-CCTC-CT-ACG-AACTCGGGCGGCTCCTT-CAC-CTG-GTGG-CACTGCG-A-AAGAACAAGCC--CG-AGCT-CCCGCGCTGCTCAAGG-ACAGTCCTCCGTTCGCCTTCACGCCCCGC-CACTAGTGTC-C-TACAATAA-GAA-CGTGC-TGCTTCTCA-CGCGAGCCTTAGCCG--CAAGCCTCCTAGACTACAACTGCAACAA-GG--GCGGCGTG-GACAACCTAGACAA-GGTGGTCGGCA-CCTAC-AGC-TGCAGGGATGA-CCGCCC-GCTGGCCCCTGGTCATC-TTCCACAACATCCTCGA--CG-TGTCCTCCTACAA-CGC-CTTTGTTATGGCG--AGAGATCAA-CCCCGACTGG--ATGCC-CGGGAAGCAACAAGAGGAGGGTGTTCCTGGAGCAGCTCGGAAA
>S_namaycush_NC 052326.1:39460463-39589359:36570-37271(+)
GACGCTGTCCTTTCCGACAGTACATTCCCAGCAAG-CCGGC-CAAAT-ACGGCATCAAGTGGGTGGCC-T--GCGA-CG-CTCCAGCTA--CGCTGGAAGATGCAGTG-TACA-CCGGCAAGCCCCGAGAAGAACCAG-G--GCGC-GCGCGTCGTTCGATCTGACGGACTC-AACG-TCA--CGTGT-GACAA-TTTCTTCA-CCTC-CT-ACG-AACTCGGGCGGCTCCTT-CAC-CTG-GTGG-CACTGCG-A-AAGAACAAGCC--CG-AGCT-CCCGCGCTGCTCAAGG-ACAGTCCTCCGTTCGCCTTCACGCCCCGC-CACTAGTGTC-C-TACAATAA-GAA-CGTGC-TGCTTCTCA-CGCGAGCCTTAGCCG--CAAGCCTCCTAGACTACAACTGCAACAA-GG--GCGGCGTG-GACAACCTAGACAA-GGTGGTCGGCA-CCTAC-AGC-TGCAGGGATGA-CCGCCC-GCTGGCCCCTGGTCATC-TTCCACAACATCCTCGA--CG-TGTCCTCCTACAA-CGC-CTTTGTTATGGCG--AGAGATCAA-CCCCGACTGG--ATGCC-CGGGAAGCAACAAGAGGAGGGTGTTCCTGGAGCAGCTCGGAAA
>S_namaycush_NC 052326.1:39460463-39589359:56863-57377(+)
GACGCTGTCCTTTCCGACAGTACATTCCCAGCAAG-CCGGC-CAAAT-ACGGCATCAAGTGGGTGGCC-T--GCGA-CG-CTCCAGCTA--CGCTGGAAGATGCAGTG-TACA-CCGGCAAGCCCCGAGAAGAACCAG-GCGCGCG-GCGCGTCGTTCGATCTGACGGACTC-AACG-TCA--CGTGT-GACAA-TTTCTTCA-CCTC-CT--AG-AACTCGGGCGGCTCCTT-CAC-CTG-GTGG-CACTGCG-A-AAGAACAAGCC-----CGCT-CCCGCGCTGCTCAAGG-ACAGTCCTCCGTTCGCCTTCACGCCCCGC-CACTAGTGTC-C-TACAATAA-GAA-CGTGC-TGCTTCTCA-CGCGAGCCTTAGCCG--CAAGCCTCCTAGACTACAACTGCAACAA-GG--GCGGCGTG-GAC------------------------------AAC--------------------------------------------------------------------------------------------------------------------------------------------------------------------
>S_namaycush_NC 052326.1:39460463-39589359:95284-95985(-)
[truncated: 99,661 more chars]
